# Supplementary material for: Robust temporal map of human in vitro myelopoiesis using single-cell genomics
Source: Nat Commun. 2022 May 24;13:2885. doi: 10.1038/s41467-022-30557-4 (PMC9130280; doi:10.1038/s41467-022-30557-4)
Supplement: Supplementary file 3 — Supplementary Data [file 41467_2022_30557_MOESM3_ESM.xlsx]

## Sheet: SupplData1
Supplementary Data 1. Summary of 10X Genomics Chromium samples.
SampleID	Dataset	SampleName	Donors	10X kit	Cells	Genes/cell	UMI/cell
4569STDY7537723	Discovery	Day00-iPSC	K_V_Y	3' v2	9006	4420	20611
4569STDY7537724	Discovery	Day01-EB	K_V_Y	3' v2	8952	3676	15040
4569STDY7537725	Discovery	Day03-EB	K_V_Y	3' v2	8188	3658	13761
4569STDY7537726	Discovery	Day04-EB	K_V_Y	3' v2	9079	3366	12818
4569STDY7537727	Discovery	Day05-Mac	K_V_Y	3' v2	8328	3143	11385
4569STDY7537728	DC	Day05-DC	K_V_Y	3' v2	7241	3632	13948
4569STDY7542271	Discovery	Day07-Mac	K_V_Y	3' v2	6477	3595	13311
4569STDY7542272	DC	Day07-DC	K_V_Y	3' v2	4627	4246	18123
4569STDY7542273	Discovery	Day09-Mac	K_V_Y	3' v2	4682	4130	17557
4569STDY7542274	DC	Day09-DC	K_V_Y	3' v2	4533	3933	15501
4569STDY7542275	Discovery	Day11-Mac	K_V_Y	3' v2	6239	3182	10819
4569STDY7542276	DC	Day11-DC	K_V_Y	3' v2	4582	3568	13494
4569STDY7550250	Discovery	Day14-Mac	K_V_Y	3' v2	7616	2469	8331
4569STDY7550251	DC	Day14-DC	K_V_Y	3' v2	5780	2816	9897
4569STDY7550252	Discovery	Day16-Mac	K_V_Y	3' v2	10201	2206	7031
4569STDY7550253	DC	Day16-DC	K_V_Y	3' v2	4867	3292	12740
4569STDY7550254	Discovery	Day18-Mac	K_V_Y	3' v2	6800	2747	10693
4569STDY7550255	DC	Day18-DC	K_V_Y	3' v2	9411	2481	8256
4569STDY7561835	Discovery	Day21-Mac	K_V_Y	3' v2	8375	2733	10660
4569STDY7561836	DC	Day21-DC	K_V_Y	3' v2	8404	2504	9396
4569STDY7561837	Discovery	Day23-Mac	K_V_Y	3' v2	7098	2999	13056
4569STDY7561838	DC	Day23-DC	K_V_Y	3' v2	8082	2578	10282
4569STDY7561839	Discovery	Day25-Mac	K_V_Y	3' v2	6458	2623	10471
4569STDY7561840	DC	Day25-DC	K_V_Y	3' v2	6365	2796	11225
4569STDY7575529	Discovery	Day28-Mac	K_V_Y	3' v2	7090	2972	12458
4569STDY7575530	DC	Day28-DC	K_V_Y	3' v2	6027	3119	13847
4569STDY7575531	Discovery	Day31-Mac	K_V_Y	3' v2	6327	2569	10322
4569STDY7575532	DC	Day31-DC	K_V_Y	3' v2	7171	2711	11422
4569STDY7575533	Discovery	Day31-Mpre	K_V_Y	3' v2	3760	2526	10116
4569STDY7575534	DC	Day31-DCpre	K_V_Y	3' v2	2545	416	657
4569STDY7575535	Discovery	Day31plus1-Mpre	K_Y	3' v2	6269	2983	15726
4569STDY7575536	DC	Day31plus1-DCpre	K_V_Y	3' v2	3578	2728	11383
4569STDY7578489	Discovery	Day31plus4-Mpre	K_V_Y	3' v2	7416	2216	8142
4569STDY7578490	DC	Day31plus4-DCpre	K_V_Y	3' v2	3681	3275	15326
4569STDY7578491	Discovery	Day31plus7-Mpre	K_V_Y	3' v2	4999	2725	10750
4569STDY7578492	DC	Day31plus7-DCpre	K_V_Y	3' v2	2841	2943	11079
6231STDY8987043	Validation	Day00_iPSC_6WT	K_V_Y_C_E_W	3' v3	9928	5352	28338
6231STDY8987044	Validation	Day03_EB_6WT_01	K_V_Y_C_E_W	3' v3	9605	5034	25669
6231STDY8987045	Validation	Day03_EB_6WT_02	K_V_Y_C_E_W	3' v3	10066	5049	26186
6231STDY8987046	Validation	Day14_EB_6WT_01	K_V_Y_C_E_W	3' v3	8107	4667	21959
6231STDY8987047	Validation	Day14_EB_6WT_02	K_V_Y_C_E_W	3' v3	8220	4588	20741
6231STDY8987048	Validation	Day31_EB_6WT_01	K_V_Y_C_E_W	3' v3	8018	4649	22217
6231STDY8987049	Validation	Day31_EB_6WT_02	K_V_Y_C_E_W	3' v3	8432	4479	20788
6231STDY8987050	Validation	Day31_EB_6WT_Att	K_V_Y_C_E_W	3' v3	8676	4422	19321
6231STDY8987051	Validation	Day31_EB_6WT_Flo	K_V_Y_C_E_W	3' v3	10712	3340	12258
6231STDY8987052	Validation	Day31_EBdc_6WT_01	K_V_Y_C_E_W	3' v3	9979	3547	14913
6231STDY8987053	Validation	Day31_EBdc_6WT_02	K_V_Y_C_E_W	3' v3	8495	3865	17030
6231STDY8987054	Validation	Day31plus1_MAC_6WT_kSTEM	K	3' v3	2892	4985	24417
6231STDY8987055	Validation	Day31plus1_MAC_6WT_kRPMI	K	3' v3	3877	3730	15524
6231STDY8987056	Validation	Day31plus7_MAC_6WT_kSTEM	K	3' v3	3516	4185	19239
6231STDY8987057	Validation	Day31plus7_MAC_6WT_kRPMI	K	3' v3	5088	1853	5232
6231STDY8987083	KO	Day00_iPSC_KO_K3	K	3' v3	3937	6122	33808
6231STDY8987084	KO	Day00_iPSC_KO_IA	K	3' v3	4979	5777	27642
6231STDY8987085	KO	Day00_iPSC_KO_IB	K	3' v3	3883	6503	37131
6231STDY8987086	KO	Day00_iPSC_KO_LD	K	3' v3	3599	6585	37650
6231STDY8987087	KO	Day00_iPSC_KO_LF	K	3' v3	3604	6807	41022
6231STDY8987088	KO	Day00_iPSC_KO_PC	K	3' v3	6975	4480	16528
6231STDY8987089	KO	Day00_iPSC_KO_ZD	K	3' v3	5280	5101	23097
6231STDY8987090	KO	Day00_iPSC_KO_ZG	K	3' v3	5564	4855	20739
6231STDY8987103	KO	Day31_EB_KO_K3	K	3' v3	2943	3058	10229
6231STDY8987104	KO	Day31_EB_KO_IA	K	3' v3	2229	4049	15314
6231STDY8987105	KO	Day31_EB_KO_IB	K	3' v3	3365	3234	10803
6231STDY8987106	KO	Day31_EB_KO_LD	K	3' v3	4177	3272	10665
6231STDY8987107	KO	Day31_EB_KO_LF	K	3' v3	2610	3703	13099
6231STDY8987108	KO	Day31_EB_KO_PC	K	3' v3	3072	3426	11299
6231STDY8987109	KO	Day31_EB_KO_ZD	K	3' v3	3749	5090	23468
6231STDY8987110	KO	Day31_EB_KO_ZG	K	3' v3	3225	4987	26092
6231STDY8987123	KO	Day31_EBdc_KO_K3	K	3' v3	2327	2923	9655
6231STDY8987124	KO	Day31_EBdc_KO_IA	K	3' v3	4109	4764	20389
6231STDY8987125	KO	Day31_EBdc_KO_IB	K	3' v3	2949	4635	20080
6231STDY8987126	KO	Day31_EBdc_KO_LD	K	3' v3	2739	4362	16166
6231STDY8987127	KO	Day31_EBdc_KO_LF	K	3' v3	2597	4993	22851
6231STDY8987128	KO	Day31_EBdc_KO_PC	K	3' v3	3527	3601	13020
6231STDY8987129	KO	Day31_EBdc_KO_ZD	K	3' v3	3018	5155	25381
6231STDY8987130	KO	Day31_EBdc_KO_ZG	K	3' v3	5889	1457	3314
6231STDY9258270	ValidationATAC	01_iPS	K_V_Y_C_E_W	ATAC v1	5611	NA	NA
6231STDY9258271	ValidationATAC	02_D3	K_V_Y_C_E_W	ATAC v1	7531	NA	NA
6231STDY9258272	ValidationATAC	03_D14	K_V_Y_C_E_W	ATAC v1	6520	NA	NA
6231STDY9258273	ValidationATAC	04_D14	K_V_Y_C_E_W	ATAC v1	6187	NA	NA
6231STDY9258274	ValidationATAC	05_D3	K_V_Y_C_E_W	ATAC v1	9477	NA	NA
6231STDY9258275	ValidationATAC	06_D3	K_V_Y_C_E_W	ATAC v1	8546	NA	NA
6231STDY9258276	ValidationATAC	07_D31	K_V_Y_C_E_W	ATAC v1	8514	NA	NA
6231STDY9258277	ValidationATAC	08_D31	K_V_Y_C_E_W	ATAC v1	8262	NA	NA
6231STDY9258278	ValidationATAC	09_D31f1	K_V_Y_C_E_W	ATAC v1	4744	NA	NA
6231STDY9258279	ValidationATAC	10_D31f2	K_V_Y_C_E_W	ATAC v1	4653	NA	NA
6231STDY9258280	ValidationATAC	11_PreF1	K	ATAC v1	4705	NA	NA
6231STDY9258281	ValidationATAC	12_PreF2	K	ATAC v1	4913	NA	NA
6231STDY9258282	ValidationATAC	13_PreL	K	ATAC v1	3729	NA	NA
6231STDY9258283	ValidationATAC	14_D31p7	K	ATAC v1	1378	NA	NA
6231STDY9258284	ValidationATAC	15_D31p7F1	K	ATAC v1	3580	NA	NA
6231STDY9258285	ValidationATAC	16_D31p7F2	K	ATAC v1	3264	NA	NA

## Sheet: SupplData2
Supplementary Data 2. Summary of in vivo public datasets used.
Dataset Name	Abbreviation	Tissues	Stages	Number of samples	Single cell technology	Reference
Gastrulation	Gas	whole embryo	Carnegie stage 7	1	SMART-seq2	Tyser et al. 2020
Yolk sac	YS	yolk sac	Carnegie stage 11 and 15	2	10x Chromium Single Cell 3′ RNA	Bian et al. 2020
Fetal liver	Fli	fetal liver, kidney and skin	7 to 17 weeks post conception	68	10x Chromium Single Cell 3′ RNA	Popescu et al. 2019
Fetal Thymus	FTh	fetal thymus and liver	7 to 17 weeks post conception	23	10x Chromium Single Cell 3′ RNA	Parks et al. 2019
Placenta	Pla	maternal blood, placenta and decidua	6 to 14 weeks post conception	25	10x Chromium Single Cell 3′ RNA	Vento-Tormo et al.2019

## Sheet: SupplData3
Supplementary Data 3. Mean prediction probabilities for each LR model (rows) in each in vitro cell type cluster (columns) for the Discovery dataset.
LR dataset	LR CellType	Metadata colname	iPSCs	PrimitiveStreak	Endoderm	NeuralCrest	EmergentMesoderm	AdvancedMesoderm	MesoEcto	EarlyFibroblasts	Fibroblasts	HemogenicEndothelium	MyeloidProgenitors	ErythrocyteLineage	Megakaryocytes	MastCells	NeutrophilMyeloidProgenitor	MonocyteDCprecursor	Monocytes	Macrophages
FetalThymus	B_plasma	FTh_B_plasma	3.90755e-05	0.000133157	0.000298288	0.000365875	0.000104849	0.000373832	0.00029617	0.000261789	0.00209736	0.000395416	0.000687248	0.000561681	0.000176049	0.00227502	0.000129552	0.000255536	0.000283734	0.000249472
FetalThymus	cDC1	FTh_DC1	0.000437721	0.00110009	0.000295283	0.00089984	0.000602945	0.000768025	0.000755072	0.0003271	0.000520972	0.000903745	0.00354971	0.000413234	0.00043774	0.00124743	0.000826507	0.00619535	0.00188032	0.00180204
FetalThymus	cDC2	FTh_DC2	0.000369166	0.000588456	0.000184474	0.00033177	0.000507877	0.000333341	0.000386124	0.000213322	0.000409378	0.00109744	0.0103762	0.000782148	0.00549391	0.00862463	0.0138392	0.446432	0.102616	0.408653
FetalThymus	DC_CCR7	FTh_DC_CCR7	3.96107e-05	0.000219188	0.000124636	0.000390437	0.000132094	0.000344632	0.000288266	0.000152536	0.000279553	0.000603676	0.00182107	0.000669597	0.000250858	0.0005575	5.67984e-05	0.000451739	0.000956395	0.000882417
FetalThymus	ETP	FTh_ETP	0.000652022	0.00198353	0.000338	0.00275083	0.000761613	0.00151072	0.00195354	0.000516314	0.000642458	0.00438603	0.0699923	0.0010593	0.00193539	0.00439062	0.0021074	0.0020569	0.00036231	0.00050364
FetalThymus	Endo.Lymph	FTh_Endo.lymph.	0.000982111	0.00235432	0.00199805	0.00822044	0.00559166	0.0292801	0.00493145	0.0262488	0.0353706	0.0567811	0.00334852	0.000358019	0.00236252	0.00238011	0.000671038	0.000921134	0.000492839	0.000643876
FetalThymus	Endo_1	FTh_Endo_1	0.000219631	0.000627724	0.00104357	0.00209619	0.000863644	0.0022384	0.00123066	0.000759673	0.00108766	0.398669	0.00143397	0.000116204	0.00043627	0.000256289	8.64856e-05	0.000445027	7.55458e-05	0.000216607
FetalThymus	Endo_2	FTh_Endo_2	0.000142678	0.000758337	0.00074443	0.00148929	0.000548199	0.00128575	0.00092531	0.000517719	0.00142187	0.0701215	0.00624325	0.00166315	0.000428206	0.000574377	0.000130667	0.000222761	0.00015041	0.000929554
FetalThymus	Epithelial_PAX8	FTh_Epi_PAX8	0.864514	0.660869	0.851677	0.257115	0.74977	0.444822	0.434594	0.361461	0.144165	0.154448	0.0198209	0.00159252	0.00237935	0.00230475	0.00259924	0.00212168	0.0017372	0.00112577
FetalThymus	Erythrocytes	FTh_Ery	0.00295805	0.0057948	0.00146405	0.00269467	0.00232955	0.00184619	0.00154357	0.000777642	0.000980235	0.00106748	0.0198319	0.918757	0.00431113	0.00335337	0.00209069	0.00150231	0.000152561	0.000520226
FetalThymus	Fibroblasts_1	FTh_Fb_1	2.14837e-06	4.70753e-05	0.000211474	0.00361253	2.73308e-05	0.000417556	0.000172043	0.00044732	0.00849414	0.000293217	0.00154035	0.00195712	0.000103874	0.000185631	8.87505e-05	6.23568e-05	6.31928e-05	5.66321e-05
FetalThymus	Fibroblasts_2	FTh_Fb_2	1.50521e-06	1.33779e-05	0.000131313	0.0014506	1.66368e-05	0.000516151	0.000147964	0.0014488	0.0279377	0.000769197	0.000188383	0.000375551	0.000321744	0.000293902	0.000193987	0.000135161	0.000656363	0.000103189
FetalThymus	Fibroblasts_cycling	FTh_Fb_cycling	0.0006244	0.0012788	0.000717098	0.0145768	0.00603286	0.0136231	0.00447542	0.0282102	0.023863	0.00707211	0.00212148	0.0016007	0.00146225	0.000357336	7.39672e-05	0.000251635	0.000387211	0.000260297
FetalThymus	Fibroblasts_early	FTh_Fb_early	0.000102035	0.00104963	0.000385275	0.111704	0.000931351	0.00902694	0.00359277	0.00608099	0.0206374	0.0028203	0.0112851	0.00553105	0.000249681	0.000488054	0.000459442	0.000124993	0.000330305	0.000163597
FetalThymus	HSC	FTh_HSC	1.33361e-05	5.09743e-05	1.46437e-05	5.16692e-05	2.05022e-05	2.96866e-05	3.8148e-05	1.61349e-05	3.29756e-05	2.18826e-05	8.40189e-05	3.84769e-05	5.97529e-06	7.31951e-06	2.05934e-06	2.34976e-06	1.12336e-06	3.91281e-06
FetalThymus	ILC3	FTh_ILC3	0.000315666	0.000764348	0.000275927	0.00118062	0.000825856	0.00103844	0.000884895	0.000579984	0.000630867	0.00122249	0.00288	0.000257144	0.00036966	0.00221162	0.000421391	0.00104529	0.000441346	0.000449786
FetalThymus	Macrophages	FTh_Mac	4.84151e-06	0.000210301	0.000154145	0.000596051	2.2285e-05	0.000221395	0.00030911	0.000538661	0.00107896	0.00128335	0.00252804	0.000840011	0.00277032	0.00530368	0.00121611	0.00849832	0.0253484	0.515215
FetalThymus	Mast cells	FTh_Mast	8.93955e-05	0.000318916	0.000181402	0.000793337	0.000296123	0.000764377	0.000623785	0.000368813	0.000806418	0.00143829	0.0707382	0.000886677	0.0157166	0.73506	0.00156485	0.00120772	0.00359569	0.00153492
FetalThymus	Megakaryocytes	FTh_Mgk	0.0104866	0.0119103	0.00181997	0.00482001	0.0140778	0.00575115	0.00307795	0.00164032	0.00148477	0.0388315	0.32858	0.0014733	0.917916	0.0347911	0.0117874	0.00820267	0.00231214	0.00191562
FetalThymus	Monocytes	FTh_Mono	1.8597e-06	1.56029e-05	1.35423e-05	3.10627e-05	6.28814e-06	2.24695e-05	1.85261e-05	1.43261e-05	5.85152e-05	4.90762e-05	0.00133942	0.000266551	0.00191722	0.00754908	0.00440226	0.0364467	0.602623	0.0433219
FetalThymus	Muscle_Progenitors	FTh_Muscle_progenitors	0.00620627	0.0289504	0.00366489	0.058426	0.0120759	0.0176194	0.0119277	0.00635837	0.0152224	0.00458186	0.0653788	0.0197483	0.00264812	0.0018954	0.00105283	0.000495823	0.000381185	0.000395028
FetalThymus	NeuralCrest Cells	FTh_NCC	0.0493908	0.101688	0.0102385	0.328687	0.0437764	0.0469892	0.0402021	0.0159126	0.00832908	0.0481598	0.0868526	0.00370759	0.000558708	0.00122205	0.000268403	0.000287794	0.000749423	0.000411986
FetalThymus	NK	FTh_NK	1.87035e-06	1.48982e-05	7.12831e-06	3.27589e-05	5.66317e-06	1.67624e-05	1.84797e-05	7.51554e-06	2.02618e-05	3.46121e-05	0.000596661	9.9803e-05	8.77519e-05	0.000799386	3.37511e-05	7.53529e-05	0.000134366	8.43753e-05
FetalThymus	NMP	FTh_NMP	0.0003854	0.00188571	0.000596333	0.00358935	0.000711303	0.00128419	0.00111568	0.000815088	0.00234745	0.00140787	0.0435171	0.00320396	0.012323	0.129435	0.919802	0.453235	0.24321	0.0111871
FetalThymus	TEC_early	FTh_TEC_early	0.00485412	0.0280511	0.0301024	0.0179065	0.00963656	0.0262246	0.332273	0.0379746	0.144991	0.0038202	0.0146676	0.00609893	0.00245248	0.00185877	0.00166689	0.00149408	0.000852233	0.000517116
FetalThymus	VSMC_1	FTh_VSMC_1	0.000174952	0.000402208	0.000217778	0.00322314	0.000512581	0.00204844	0.000889645	0.00135403	0.00473423	0.00488926	0.00230246	0.000478756	0.000299397	0.000343879	0.000120041	0.000252823	7.431e-05	0.000125601
FetalThymus	VSMC_early	FTh_VSMC_early	0.00896893	0.01674	0.0438216	0.056793	0.0800644	0.30376	0.0456222	0.462187	0.328645	0.138199	0.00382493	0.0052991	0.00468099	0.00157037	0.00443383	0.00464718	0.00494932	0.00123981
FetalThymus	cTEC	FTh_cTEC	0.0164001	0.0521487	0.0352609	0.0576776	0.0237452	0.0476252	0.070969	0.033637	0.209558	0.0187019	0.0286862	0.00892394	0.00402435	0.00386339	0.00359062	0.00279562	0.00116983	0.00154916
FetalThymus	pDC	FTh_pDC	5.54613e-05	0.000184863	7.86732e-05	0.000268272	0.000115305	0.000200012	0.000185839	0.000107487	0.000220326	0.000257209	0.00140266	0.0001813	0.000210328	0.00126469	0.000260782	0.00138837	0.000681604	0.000621028
Gastrulation	Advanced Mesoderm	GAS_LRda1All_AUCauc1len18	4.16857e-06	0.000239724	0.0138048	0.0340238	0.0756973	0.632402	0.0658934	0.457467	0.0424901	0.0829002	2.9325e-05	4.98298e-06	5.56556e-05	3.00713e-05	3.24946e-06	4.41479e-06	1.42286e-05	1.01508e-05
Gastrulation	Axial Mesoderm	GAS_LRda2All_AUCauc1len9	2.22045e-16	2.22045e-16	2.22045e-16	2.22045e-16	2.22045e-16	2.22045e-16	2.22045e-16	2.22045e-16	2.22045e-16	2.22045e-16	2.22045e-16	2.22045e-16	2.22045e-16	2.22045e-16	2.22045e-16	2.22045e-16	2.22045e-16	2.22045e-16
Gastrulation	Ectoderm	GAS_LRda3All_AUCauc1len5	1.436e-08	0.00026436	0.0143536	7.99935e-11	2.97711e-06	0.0022517	0.174042	0.00731138	0.00185129	0.000459056	3.74405e-15	6.78403e-14	1.39721e-12	2.22045e-16	7.86059e-14	3.16443e-16	3.65481e-11	1.76783e-14
Gastrulation	Emergent Mesoderm	GAS_LRda4All_AUCauc1len30	0.000118144	0.000775314	0.00726772	0.0066819	0.203188	0.0231102	0.000855257	0.000114505	0.00014971	0.00466023	0.000192195	7.51192e-06	3.15432e-05	3.73093e-06	6.60254e-07	1.39665e-06	1.40126e-06	4.48284e-07
Gastrulation	Endoderm	GAS_LRda5All_AUCauc1len15	0.0103733	0.0102344	0.639949	0.000906631	0.00308435	0.00054944	0.00858846	0.00066686	0.000750467	2.22045e-16	2.22045e-16	2.22045e-16	2.22045e-16	2.22045e-16	2.22045e-16	2.22045e-16	2.22045e-16	2.22045e-16
Gastrulation	Epiblast	GAS_LRda6All_AUCauc1len31	0.127416	0.131379	5.62375e-05	0.00452698	0.00318822	0.00109028	0.00280378	0.00068848	1.13887e-07	8.63335e-08	2.45876e-05	1.28159e-07	8.19135e-07	2.8955e-09	6.69447e-09	4.04586e-10	1.84175e-10	5.03808e-06
Gastrulation	Erythrocytes	GAS_LRda7All_AUCauc1len11	2.22045e-16	5.32907e-05	1.01263e-09	0.000808931	2.22045e-16	2.22045e-16	2.22045e-16	2.22045e-16	0.000127947	2.22045e-16	0.0183496	0.891007	0.0619684	0.00168919	0.000953984	0.000310078	0.000729395	0.000176657
Gastrulation	Hemogenic Endothelia	GAS_LRda8All_AUCauc1len4	6.99193e-05	8.11463e-05	7.22436e-05	0.00290662	5.96939e-05	0.000205177	9.17792e-05	0.000198186	0.000610769	0.0861329	0.349614	0.00648726	0.658132	0.189251	0.268555	0.597164	0.477373	0.516438
Gastrulation	Nascent Mesoderm	GAS_LRda9All_AUCauc099len19	8.67731e-05	0.000291138	9.91542e-05	0.0020259	0.0428219	0.00269233	2.6618e-05	0.000212027	5.13376e-05	0.000893013	3.08226e-05	3.40028e-05	1.54343e-05	2.01811e-05	2.30462e-05	2.07566e-05	1.93737e-05	1.79075e-05
Gastrulation	Primitive Streak	GAS_LRda10All_AUCauc097len12	0.119831	0.110434	0.00248419	0.000427207	0.00707214	0.000431457	0.00187079	0.000632406	0.000187933	2.08178e-05	6.26586e-05	2.08331e-05	0.000604009	3.38975e-05	1.84735e-05	0.000188403	0.000148346	0.00015019
Gastrulation	Yolk Sac Mesoderm	GAS_LRda11All_AUCauc1len57	2.22045e-16	6.67283e-13	0.000352623	0.00607463	3.30605e-15	0.000182899	0.00108125	0.00303237	0.0177437	0.000975819	1.7569e-12	2.22045e-16	2.79517e-15	1.68196e-09	1.82769e-07	0.000326263	2.61275e-06	4.41125e-05
FetalLiver	B cell	FLIni_LRsctda107sub_AUCauc1len50	0.0055968	0.00442148	0.000809747	0.0014054	0.00161288	0.00115856	0.00189482	0.000941091	0.000340536	0.000925916	0.000906066	0.000379542	0.000322269	7.12114e-05	0.000359787	0.000958229	0.000219413	0.000105191
FetalLiver	Early Erythroid	FLIni_LRsctda407sub_AUCauc097len47	0.00247276	0.00225958	0.00779154	0.00215255	0.00320435	0.00194561	0.00104024	0.00139531	0.00125841	0.00176682	0.0034211	0.00161415	0.00151465	0.00383976	0.0069058	0.0028117	0.00121779	0.00138629
FetalLiver	Early Lymphoid / T lymphocyte	FLIni_LRsctda507sub_AUCauc098len50	0.00106603	0.00140835	0.00136289	0.00622233	0.00114741	0.00200318	0.00327686	0.00252002	0.00205095	0.00131008	0.0017072	0.000746024	0.000727319	0.000900429	0.000948694	0.00133589	0.000794142	0.00106887
FetalLiver	Endothelial Cell	FLIni_LRsctda607sub_AUCauc1len9	0.00189125	0.00168733	0.00454707	0.00157764	0.00149538	0.00194397	0.00161779	0.00300211	0.00261476	0.0958537	0.000935284	0.00067829	0.000881717	0.00111654	0.000739095	0.000723679	0.000725874	0.000733766
FetalLiver	Erythroblast Island Macrophages	FLIni_LRsctda707sub_AUCauc099len50	8.38364e-12	1.6116e-10	2.14934e-11	7.66913e-09	9.23897e-12	1.29567e-11	7.70008e-12	1.78203e-11	7.88213e-08	1.85246e-11	4.07162e-08	0.00651767	9.85155e-05	5.30352e-08	7.21004e-07	8.19736e-11	3.8301e-08	1.6286e-07
FetalLiver	Fibroblasts	FLIni_LRsctda807sub_AUCauc1len5	0.00269371	0.0029838	0.0179037	0.0728662	0.00591056	0.0595387	0.120095	0.469046	0.738054	0.0289327	0.00268958	0.00468926	0.0143337	0.00193948	0.00209917	0.00141487	0.00379336	0.00160395
FetalLiver	Hepatocytes	FLIni_LRsctda907sub_AUCauc1len10	4.13227e-06	3.31002e-06	0.00831617	3.31007e-06	2.91669e-06	3.02034e-06	3.63056e-06	3.92528e-06	3.98273e-06	3.07139e-06	3.09638e-06	3.73407e-06	3.52182e-06	3.75486e-06	5.43673e-06	5.33933e-06	7.34067e-06	5.40916e-06
FetalLiver	ILC precursor	FLIni_LRsctda1107sub_AUCauc1len42	3.86182e-08	3.3888e-07	1.029e-07	2.53065e-07	6.14469e-08	1.74127e-07	1.65179e-07	1.25307e-07	9.02688e-07	1.72371e-07	0.000401049	0.000350784	5.43998e-05	0.00203505	1.23098e-05	4.19723e-05	8.0735e-05	1.55974e-05
FetalLiver	Mast Cells	FLIni_LRsctda1507sub_AUCauc1len11	0.000222082	0.000214472	0.000182427	0.000221351	0.00021925	0.000193107	0.00031671	0.00017863	0.000160845	0.000154446	0.000400133	0.00013797	0.0015581	0.194924	0.000278026	0.000166588	0.000231562	0.000340804
FetalLiver	Megakaryocytes	FLIni_LRsctda1607sub_AUCauc1len46	4.73297e-05	3.66337e-05	2.22705e-05	3.27484e-05	3.09188e-05	3.44745e-05	6.0677e-05	3.97828e-05	2.97791e-05	3.20716e-05	0.00408071	3.54483e-06	0.417261	3.86747e-05	2.35211e-05	2.94295e-05	4.63575e-05	3.05686e-05
FetalLiver	MLP	FLIni_LRsctda1907sub_AUCauc1len46	0.0007186	0.00182359	0.001142	0.00172308	0.000482515	0.000968296	0.00371941	0.0012089	0.00247769	0.000435105	0.0203431	0.00162467	0.000376957	0.0015047	0.000440669	1.42053e-05	9.85087e-06	1.40458e-06
FetalLiver	NK	FLIni_LRsctda2407sub_AUCauc1len49	6.56495e-05	7.4823e-05	6.91434e-05	8.73364e-05	0.000100122	0.000101813	6.04655e-05	8.37809e-05	0.000101744	0.000153359	9.80858e-05	7.84331e-05	9.25528e-05	0.000446673	0.000276954	0.00061746	0.000782586	0.00136206
FetalLiver	pDC precursor	FLIni_LRsctda2507sub_AUCauc1len8	1.22287e-06	1.17089e-06	1.27523e-06	1.15989e-06	1.16929e-06	1.17499e-06	1.34917e-06	1.35087e-06	1.76806e-06	1.45459e-06	3.07665e-06	1.02726e-06	1.80556e-06	2.34873e-06	3.8027e-06	9.17768e-06	5.92279e-06	4.03694e-06
FetalLiver	VCAM+ Erythroblastic Macrophage	FLIni_LRsctda2607sub_AUCauc1len48	8.04114e-14	5.38696e-13	4.08191e-13	1.55775e-12	5.22333e-14	2.00838e-13	7.39067e-13	2.93727e-12	1.50519e-10	3.54472e-13	2.37203e-11	2.02206e-05	2.27175e-09	2.90557e-10	2.09793e-09	2.83945e-10	2.08369e-09	7.10377e-08
FetalLiver	cDC1	FLIni_LRsctda207sub_AUCaucunklen100	1.70308e-09	1.64076e-08	1.97756e-08	1.43822e-08	7.85334e-10	1.23509e-06	1.69127e-06	3.30264e-07	2.72951e-06	7.14774e-08	2.23868e-06	1.10038e-10	6.24827e-05	9.69063e-08	1.18667e-06	0.0106461	0.00201699	0.00198716
FetalLiver	cDC2	FLIni_LRsctda307sub_AUCaucunklen97	0.000404134	0.000496855	0.00152775	0.000344093	0.000136482	0.00022382	0.00108692	0.000519802	0.00185503	7.95588e-05	0.00141538	0.000353875	0.00110124	0.00157823	0.0027858	0.0688683	0.0246472	0.0103693
FetalLiver	HSC/MPP	FLIni_LRsctda1007sub_AUCaucunklen96	0.000573217	0.000456099	0.00125612	0.00165597	0.000288069	0.00071767	0.00104026	0.00094656	0.000919202	0.0012753	0.00680355	0.000632317	0.000495553	0.000426725	0.000349649	5.6474e-05	5.2655e-05	1.73937e-05
FetalLiver	Kupffer cells	FLIni_LRsctda1207sub_AUCaucunklen100	1.94655e-06	2.33072e-06	2.09433e-05	5.24436e-06	3.85821e-06	9.2239e-06	1.4138e-05	1.45223e-05	2.89138e-05	3.5725e-05	1.51704e-06	9.50068e-08	8.99937e-06	1.58567e-05	5.01106e-06	3.25061e-05	0.000128919	0.00143423
FetalLiver	Late Erythroid	FLIni_LRsctda1307sub_AUCaucunklen91	3.3814e-07	9.72568e-07	1.05719e-05	4.32242e-06	5.53974e-07	9.32816e-07	6.61723e-06	1.13917e-06	8.21066e-06	5.53076e-07	1.41924e-05	0.0446798	9.41312e-08	3.54855e-08	1.54908e-05	4.96002e-09	1.06966e-08	3.61789e-09
FetalLiver	Macrophages	FLIni_LRsctda1407sub_AUCaucunklen94	0.00227565	0.00396436	0.0549337	0.00625344	0.0140367	0.0137553	0.0138139	0.0191363	0.0251265	0.017609	0.00996581	0.00538466	0.0106053	0.0111349	0.0240596	0.0449849	0.0916518	0.68166
FetalLiver	MEMP	FLIni_LRsctda1707sub_AUCaucunklen100	0.0049361	0.00304357	0.0100916	0.010112	0.00912038	0.00500829	0.00605653	0.00688237	0.00250809	0.00465003	0.00786848	0.00105169	0.00676403	0.00119811	0.00125973	0.00047331	0.000453632	0.000181262
FetalLiver	Mid Erythroid	FLIni_LRsctda1807sub_AUCaucunklen100	0.000355667	0.00031255	0.000790172	0.000424366	0.000615025	0.000272431	0.000726314	0.000401824	8.21173e-05	0.000181716	0.000451388	0.0910439	0.00146213	0.00124793	0.00178796	0.000834107	0.000678773	0.000735157
FetalLiver	Mono-Mac	FLIni_LRsctda2007sub_AUCaucunklen99	2.09523e-06	3.13471e-06	2.03641e-06	5.29308e-06	8.52966e-07	1.73527e-06	5.67021e-06	2.91522e-06	3.02832e-06	2.44087e-06	0.000155308	1.00864e-05	0.000192063	4.2197e-05	3.232e-05	0.00255263	0.00199481	0.00424418
FetalLiver	Monocyte	FLIni_LRsctda2107sub_AUCaucunklen100	7.08096e-07	1.47389e-06	0.000177667	5.09234e-06	6.73281e-07	3.01223e-06	4.15213e-06	2.95799e-06	3.60816e-05	1.36092e-05	0.000137196	4.89556e-05	0.00295846	0.00198522	0.00273399	0.0290929	0.375275	0.0314869
FetalLiver	Monocyte-DC precursor	FLIni_LRsctda2207sub_AUCaucunklen100	9.00686e-05	0.000138805	0.000109042	0.000400234	6.31883e-05	4.73812e-05	0.000117966	0.000124811	9.81828e-05	3.97205e-05	5.76607e-05	2.18765e-06	0.000513841	0.00158505	0.0292517	0.147229	0.049379	0.00597166
FetalLiver	Neutrophil Myleoid Progenitor	FLIni_LRsctda2307sub_AUCaucunklen99	0.0197628	0.0303557	0.00788296	0.0113984	0.024162	0.00919453	0.0132915	0.00512433	0.0102519	0.0118743	0.0274355	0.137887	0.0127614	0.0572947	0.44237	0.0858648	0.089515	0.0103855
Placenta	cDC1	PLA_LRda107_AUCauc1len171forAGGm	6.3717e-06	5.15882e-05	7.10652e-05	6.09377e-09	5.11394e-09	3.37364e-09	3.77904e-07	1.25478e-07	7.19455e-10	1.2323e-08	4.16288e-15	2.22045e-16	1.2316e-14	3.94107e-13	3.86415e-09	4.91198e-07	3.65079e-10	9.27516e-05
Placenta	cDC2	PLA_LRda207_AUCauc09999len29forAGGm	1.27836e-08	2.73038e-08	1.4113e-08	2.65031e-08	1.45572e-08	1.37396e-08	3.49171e-08	1.64408e-08	5.11561e-08	4.40198e-08	1.81127e-06	1.49786e-08	0.000113769	7.81354e-05	0.00192791	0.0240559	0.0395727	0.000715362
Placenta	decidual Macrophage_1	PLA_LRda307_AUCauc09962len199forAGGm	1.68843e-06	9.07378e-06	1.76256e-05	1.13832e-05	8.48521e-06	1.90865e-05	9.28222e-06	1.90626e-05	3.63749e-05	3.12409e-05	0.000431287	4.20662e-05	0.00140453	0.00324735	0.000714359	0.00800719	0.0647202	0.0996572
Placenta	decidual Macrophage_2	PLA_LRda407_AUCauc09985len164forAGGm	1.9485e-06	2.30668e-06	2.73179e-06	1.22567e-05	9.66406e-07	1.88911e-06	1.10354e-05	3.32754e-06	4.64623e-06	8.4466e-06	2.1905e-05	7.12047e-07	1.89342e-05	4.50259e-06	1.11808e-05	0.00329704	0.00175797	0.00965309
Placenta	decidual Macrophage_3 (placental)	PLA_LRda507_AUCauc09989len106forAGGm	0.000133845	0.000224566	0.00369981	0.000142767	0.000157807	0.000603108	0.00304677	0.00141993	0.00124522	0.00104903	0.000631485	1.12352e-05	0.00150173	0.00565367	0.00452098	0.0766035	0.206152	0.0804855
Placenta	decidual NK_proliferating	PLA_LRda607_AUCauc09985len53forAGGm	0.000780184	0.000904172	7.87452e-05	0.00605745	0.000657025	0.000340739	0.00201125	0.00152531	0.000723678	0.000361721	0.000606053	2.45432e-06	0.00256373	0.00274537	0.000251896	0.00248909	0.000817022	0.000685217
Placenta	decidual NK_1	PLA_LRda707_AUCauc09951len184forAGGm	0.000110854	0.000106089	0.000168843	0.000230503	8.57259e-05	8.74231e-05	0.000209357	0.000306476	0.000140383	5.61431e-05	5.8589e-05	6.59836e-05	2.8792e-06	3.34053e-06	5.52431e-06	3.50519e-06	2.30681e-06	1.8419e-06
Placenta	decidual NK_2	PLA_LRda807_AUCauc09923len190forAGGm	1.46811e-06	1.93354e-06	2.86671e-05	2.07102e-05	1.80069e-06	1.22692e-05	1.73115e-05	9.27682e-05	0.000201982	2.3509e-05	4.90784e-05	3.06732e-06	5.78514e-05	0.000128115	4.60506e-05	0.000200054	0.00077368	6.31411e-05
Placenta	decidual NK_3	PLA_LRda907_AUCauc09936len197forAGGm	0.00736043	0.00756098	0.00175844	0.00587406	0.00225403	0.00181634	0.0147437	0.0121541	0.006961	0.000552659	0.0011167	0.000107897	0.000489605	0.000228862	0.000217722	0.000148338	0.000169156	0.000481197
Placenta	decidual Plasma_1	PLA_LRda1007_AUCauc09993len65forAGGm	0.000370633	0.000300322	0.00302534	0.000946312	0.000675764	0.00195146	0.00115951	0.00627574	0.00615347	0.00288451	0.000107537	3.0742e-05	5.1283e-05	2.0975e-05	2.62694e-05	5.97024e-05	1.69007e-05	4.74834e-05
Placenta	decidual Plasma_2	PLA_LRda1107_AUCauc09964len171forAGGm	0.00112986	0.00158508	0.00513424	0.00569601	0.00072246	0.00556721	0.0181906	0.0666937	0.0442911	0.00150711	0.00061535	0.00109061	0.000241066	7.41556e-05	1.15121e-05	9.49941e-06	6.86366e-05	0.00287236
Placenta	decidual Stromal_1	PLA_LRda1207_AUCauc09973len198forAGGm	9.78393e-05	0.000163528	1.13973e-05	0.00042125	5.70798e-05	1.63747e-05	7.45543e-05	8.35889e-06	4.41938e-05	2.55829e-05	0.00196763	0.0012346	0.000582337	0.0010651	0.00127825	0.000996678	0.000996704	0.000297258
Placenta	decidual Stromal_2	PLA_LRda1307_AUCauc09967len198forAGGm	2.11698e-05	3.0822e-05	4.2056e-05	0.000114122	1.92273e-05	0.000156747	0.000238999	0.000529461	0.000309337	3.05183e-05	3.63176e-05	1.74383e-05	0.000214676	7.00053e-05	2.1979e-05	1.7026e-05	3.49641e-05	6.11235e-05
Placenta	decidual Stromal_3	PLA_LRda1407_AUCauc09997len29forAGGm	1.39546e-06	3.16831e-06	2.71045e-05	1.13467e-06	1.20896e-06	6.25835e-07	2.12664e-06	6.62015e-06	0.000108584	5.97012e-07	5.14774e-06	9.29595e-07	2.05497e-06	1.1954e-05	1.23125e-06	7.82967e-06	2.16298e-05	0.000158462
Placenta	Endothelial_maternal	PLA_LRda1507_AUCauc09997len33forAGGm	1.75044e-05	1.97321e-05	0.000205409	0.00221028	0.00166087	0.00540271	3.88125e-05	0.000421498	0.000588549	0.552296	0.00119332	3.52644e-06	0.0197178	3.37265e-05	3.14539e-05	2.78835e-05	1.46555e-05	1.50848e-05
Placenta	Endothelial_Fetal	PLA_LRda1607_AUCauc09998len33forAGGm	3.2637e-07	3.43464e-07	6.73865e-07	8.12306e-07	4.5521e-07	7.54336e-07	2.90655e-06	7.06404e-07	8.94384e-07	0.000139692	3.54203e-07	1.83584e-07	1.02736e-06	1.7765e-07	2.55679e-07	3.61708e-07	5.1079e-07	2.21236e-05
Placenta	Endothlial_Lymphatic	PLA_LRda1707_AUCauc1len53forAGGmtested103	2.22045e-16	2.22045e-16	2.22045e-16	2.22045e-16	2.22045e-16	2.22045e-16	2.22045e-16	2.22045e-16	0.000956004	2.22045e-16	2.22045e-16	2.22045e-16	2.22045e-16	2.22045e-16	2.22045e-16	2.22045e-16	2.22045e-16	2.22045e-16
Placenta	Epithelial_1	PLA_LRda1807_AUCauc1len65forAGGmtested103	2.22045e-16	2.22045e-16	2.22045e-16	2.22045e-16	2.22045e-16	9.15751e-05	0.000573066	0.000889284	0.00047298	2.22045e-16	2.22045e-16	2.22045e-16	2.22045e-16	2.22045e-16	2.22045e-16	2.22045e-16	2.22045e-16	2.22045e-16
Placenta	Epithelial_2	PLA_LRda1907_AUCauc1len18forAGGmtested52	0.000199672	0.000133122	0.00127689	4.21492e-05	4.79734e-05	4.32074e-05	0.000853922	5.54741e-05	6.32155e-05	4.37395e-05	2.17267e-05	1.36386e-05	3.85335e-05	1.2884e-05	1.26266e-05	1.22394e-05	2.41398e-05	9.67735e-05
Placenta	Extravillous Trophoblast	PLA_LRda2007_AUCauc09997len80forAGGmtested103	0.0701961	0.047517	0.0124594	0.00502552	0.0103504	0.00345908	0.0196329	0.0129681	0.00609992	0.000238291	0.000814849	0.0760633	0.00492061	0.000256066	0.00296473	0.000330426	0.000296192	0.000108225
Placenta	Fetal Fibroblast_1	PLA_LRda2107_AUCauc1len35forAGGm	5.47659e-07	2.25408e-06	0.00117893	0.00226081	4.8121e-05	0.00301113	0.000666266	0.0398579	0.210868	0.00134788	2.70584e-06	6.31561e-05	0.0033066	1.63976e-06	7.89688e-07	0.000114596	1.76394e-05	2.73028e-06
Placenta	Fetal Fibroblast_2	PLA_LRda2207_AUCauc1len53forAGGmtested103	2.22045e-16	2.21675e-06	2.22045e-16	8.21751e-13	2.22045e-16	5.31488e-05	0.00171358	2.22045e-16	2.92029e-09	2.22045e-16	2.22045e-16	2.22045e-16	3.77003e-16	2.22045e-16	2.22045e-16	2.22045e-16	2.22045e-16	2.22045e-16
Placenta	Granulocytes	PLA_LRda2307_AUCauc09999len100forAGGm	0.00887369	0.00797107	1.53565e-05	0.00967435	0.000491436	0.00208455	0.00282427	0.000704405	0.00397075	0.0242093	0.683179	0.723003	0.90381	0.847049	0.498949	0.121128	0.090251	0.00232675
Placenta	Hoffbauer Cells	PLA_LRda2407_AUCauc09999len55forAGGm	3.79969e-05	8.58118e-05	4.44437e-05	0.000161925	9.66533e-05	7.68288e-05	2.77546e-05	7.69649e-05	0.00017029	0.000771302	0.00887933	0.0069619	0.0284486	0.00253113	0.00743259	0.0500777	0.013964	0.347414
Placenta	Innate Lymphocytes	PLA_LRda2507_AUCauc1len96forAGGmtested103	3.65355e-06	9.97756e-05	6.28113e-06	0.000669605	0.000173527	2.27546e-06	3.74118e-05	5.33133e-06	0.000481799	9.66308e-08	0.0142286	0.194933	0.000896708	0.0192745	0.0213148	0.00700686	0.0239155	0.000487137
Placenta	Monocytes	PLA_LRda2607_AUCauc0996len10forAGGm	3.12407e-06	3.43912e-06	4.7599e-06	7.12098e-06	3.07164e-06	4.01337e-06	4.29968e-06	4.30674e-06	7.02878e-06	1.1291e-05	9.72441e-05	7.38085e-06	0.000690371	0.00127541	0.00470506	0.0484939	0.193918	0.0249132
Placenta	NK CD16-	PLA_LRda2707_AUCauc09943len103forAGGmtested103	1.03119e-06	6.96821e-06	1.84486e-06	6.82513e-05	8.22476e-07	4.51694e-05	2.10933e-05	1.92091e-05	0.00235886	4.85041e-06	0.000366121	4.72611e-05	1.10917e-05	0.000122642	0.000182291	8.65168e-05	0.000120924	1.10375e-05
Placenta	NK CD16+	PLA_LRda2807_AUCauc09989len164forAGGm	2.2787e-07	3.43409e-07	4.42718e-05	2.49063e-05	6.23435e-07	2.52458e-06	2.12087e-06	9.7369e-06	1.25671e-05	2.40955e-06	3.10843e-07	2.84905e-08	6.51951e-05	1.00225e-06	2.16585e-07	1.22132e-07	2.37848e-05	5.51289e-07
Placenta	Plasma	PLA_LRda2907_AUCauc1len65forAGGmtested103	2.22045e-16	2.22045e-16	2.22045e-16	2.22045e-16	2.22045e-16	2.22045e-16	2.22045e-16	2.22045e-16	2.22045e-16	2.22045e-16	2.22045e-16	2.22045e-16	2.22045e-16	2.22045e-16	2.22045e-16	0.000310078	2.22045e-16	8.82184e-05
Placenta	Syncytiotrophoblast	PLA_LRda3007_AUCauc09989len172forAGGm	4.55324e-05	8.10933e-05	0.00510416	1.13427e-05	0.000103636	0.000426774	0.00217085	0.00287067	0.00235935	3.53788e-05	4.18081e-06	1.08339e-05	0.000746843	5.67941e-05	2.62179e-06	5.31045e-07	6.12919e-06	6.48226e-06
Placenta	T cells	PLA_LRda3107_AUCauc09988len105forAGGm	0.000151713	0.000246788	7.43872e-05	0.000511464	0.000177915	0.000153406	0.00094195	6.77672e-05	0.000124181	8.28759e-05	0.00150398	0.0008101	3.47137e-05	0.000120144	0.000426953	0.000222905	9.69557e-05	3.28951e-05
Placenta	Villous Cytotrophoblast	PLA_LRda3207_AUCauc09983len200forAGGm	0.461218	0.439728	0.415075	0.451294	0.526866	0.230247	0.239949	0.109213	0.0357682	0.096014	0.0432516	0.113353	0.00203737	0.00527687	0.0261468	0.00372549	0.00117836	0.00180976
Yolk Sac	Endothelium	YS_LRsctdaMOD10710xMOD_AUCauc09989len202forAGGmtested205	3.55421e-07	6.41101e-05	0.000804805	1.88844e-06	3.18467e-06	6.17021e-05	3.09293e-05	9.90474e-06	8.60047e-05	0.321825	1.58953e-10	5.85138e-15	0.000178022	3.58263e-16	3.89622e-14	2.48311e-16	5.16497e-14	2.23821e-11
Yolk Sac	Endoderm	YS_LRsctdaMOD20710xMOD_AUCauc1len108forAGGmtested154	9.45669e-13	1.02861e-05	0.144338	1.46244e-11	1.11914e-13	1.7797e-08	0.000459934	2.21643e-06	0.000175628	3.95507e-12	2.22045e-16	2.22045e-16	2.22045e-16	4.37225e-16	2.56824e-11	4.75499e-07	7.69482e-15	3.71042e-06
Yolk Sac	Erythrocytes	YS_LRsctdaMOD30710xMOD_AUCauc09837len205forAGGmtested205	0.0118197	0.00899564	0.00750969	0.0141313	0.00415295	0.0170566	0.0115372	0.0270777	0.0181616	0.00473058	0.0325872	0.824618	0.014867	0.00262956	0.00300808	0.000628518	0.00149428	0.00059559
Yolk Sac	Mesoderm	YS_LRsctdaMOD50710xMOD_AUCauc09991len203forAGGmtested205	0.0798817	0.0841837	0.0174661	0.187488	0.05886	0.251984	0.140732	0.43451	0.522787	0.0203963	0.0250892	0.0180283	0.00544535	0.004016	0.00214599	0.000595371	0.000899032	0.0012214
Yolk Sac	Megakaryocytes	YS_LRsctdaMOD60710xMOD_AUCauc09977len193forAGGmtested205	0.000186426	0.000190164	4.33342e-05	9.67626e-05	8.11129e-05	9.47739e-05	6.6926e-05	1.44126e-05	4.47221e-05	0.000669214	0.0283107	0.00014734	0.306692	0.0145141	0.00500533	0.00275321	0.0116276	0.00610916
Yolk Sac	Macrophages	YS_LRsctda40710x_AUCauc09998len203forAGGmtested205	6.96703e-08	0.000206207	1.92835e-06	0.00105744	2.31537e-08	3.3078e-05	3.35527e-05	2.10886e-05	8.43555e-05	6.61363e-08	0.00453737	0.00271777	0.00644505	0.0459373	0.0265358	0.308104	0.579216	0.88449
Yolk Sac	YSMP	YS_LRsctdaMOD90710xMOD_AUCauc09938len205forAGGmtested205	0.0232694	0.0465313	0.00189178	0.0301334	0.0103427	0.00565415	0.0171439	0.00177209	0.00280218	0.0084421	0.23198	0.0616095	0.0535215	0.0903393	0.3648	0.110348	0.0631236	0.00587116

## Sheet: SupplData4
Supplementary Data 4. Mean label transfer score for each in vitro validation dataset cell type cluster.
CellType	MeanScoreToValidationRNA	MeanScoreToValidationATAC
PrimitiveStreak	0.305793	0.499741
Endoderm	0.893357	0.430511
NeuralCrest	0.578835	0.416588
EmergentMesoderm	0.590772	0.477685
AdvancedMesoderm	0.440661	0.32887
MesoEcto	0.668765	0.486353
EarlyFibroblasts	0.456593	0.524036
Fibroblasts	0.851382	0.742587
HemogenicEndothelia	0.953226	0.566579
MyeloidProgenitors	0.352877	NA
ErythrocyteLineage	0.235199	0.347262
Megakaryocytes	0.967026	0.50454
MastCells	0.809472	0.581599
NeutrophilMyeloidProgenitor	0.785398	0.447827
MonocyteDCprecursor	0.7118	0.397035
Monocytes	0.759198	0.602018
Macrophages	0.908037	0.793386

## Sheet: SupplData5
Supplementary Data 5. Transcription factor activities along trajectories in the macrophage protocol in vivo vs in vitro.
Dataset	Cell Type	AHR	AR	ARID2	ARID3A	ARNT	ARNTL	ASCL1	ATF1	ATF2	ATF3	ATF4	ATF6	ATF7	BACH1	BACH2	BATF	BCL11A	BCL6	BHLHE22	BHLHE40	CDX2	CEBPA	CEBPB	CEBPD	CEBPG	CLOCK	CREB1	CREB3	CREB3L1	CREM	CTCF	CTCFL	CUX1	DUX4	E2F1	E2F2	E2F3	E2F4	E2F5	E2F6	E2F7	EBF1	EGR1	EHF	ELF1	ELF3	ELF5	ELK1
Gastrulation	01.Primitive Streak_GAS	-0.525537	-0.417405	0.00615036	-0.551189	-0.243231	-0.228677	-0.449852	0.290735	-0.57449	0.500631	-0.500195	-0.363418	-0.132208	-0.405244	-0.386433	-0.212147	0.114658	0.277768	0.0720513	0.286103	-0.15668	-0.12126	-0.450538	0.175228	-0.291767	-0.294403	-0.392416	-0.305574	-0.505912	-0.0469534	-0.130849	-0.363972	-0.458259	-0.477523	-0.070864	-0.00401973	-0.0769713	0.243391	0.38331	0.373696	-0.0343654	-0.446623	-0.282272	-0.0393195	-0.470318	-0.0129774	0.203107	-0.401348
iPSC	01.PrimitiveStreak_iPSC	-0.390001	0.128856	0.214309	-0.0800677	-0.166305	-0.0236197	-0.0846275	0.0553833	-0.0867225	0.0158235	0.0637938	-0.180332	-0.0198353	-0.0224225	-0.0104754	-0.0481737	0.151798	0.0708081	0.0806566	0.204395	-0.194954	-0.0709732	-0.316865	0.627541	0.0867385	-0.160704	-0.0772334	0.113971	-0.199243	-0.12019	0.00868553	-0.293593	0.0556247	-0.33381	0.310257	0.341312	0.321095	0.349703	0.447146	-0.0510548	0.109062	-0.323937	0.0295851	0.0863671	0.0599929	0.142738	0.0645341	0.0621889
Gastrulation	02.Emergent Mesoderm_GAS	-0.126699	-0.227838	-0.0733451	-0.07813	-0.264723	-0.0833941	0.181797	0.115409	-0.406112	0.486995	-0.275791	0.306315	-0.17535	0.0286381	-0.503378	-0.483883	-0.127203	0.478683	0.34388	0.640508	0.103038	-0.512758	-0.668748	-0.671315	-0.288868	-0.110888	-0.195304	-0.291439	-0.195989	-0.177901	-0.345751	-0.105671	-0.233121	0.238341	-0.131179	0.10532	0.203589	0.0677757	-0.0298576	0.182194	0.34446	-0.469907	-0.483991	-0.434685	-0.366807	-0.428898	-0.00508528	-0.225084
iPSC	02.EmergentMesoderm_iPSC	0.0884319	0.630833	0.143885	0.188586	0.128095	-0.126531	-0.287005	0.794633	-0.118061	-0.332474	-0.246227	0.436103	0.198539	0.21583	-0.0650807	-0.611631	-0.217665	0.135175	0.360655	-0.350782	-0.513163	0.264915	-0.382828	0.0461762	0.103268	-0.156954	0.0743488	0.506628	0.714003	0.433936	0.381755	0.322095	0.356514	0.157851	0.684039	0.486655	0.422545	0.792969	0.227697	-0.307002	0.528371	-0.414266	0.539481	-0.345494	0.237161	-0.783991	0.378784	0.0323525
Gastrulation	03.Advanced Mesoderm_GAS	0.562969	0.321632	-0.297345	0.0684943	0.385131	-0.226244	0.0397128	-0.329344	0.508678	-0.084592	-0.0420795	-0.439704	-0.0938075	0.143945	-0.0183427	-0.436421	-0.299412	0.0324295	0.117038	-0.140556	0.163023	-0.036395	0.323328	-0.0347557	-0.121525	-0.106645	0.0677066	-0.155782	0.0142213	-0.0607721	0.123805	0.0979876	-0.0297897	0.077489	-0.144793	-0.201295	-0.182432	-0.211896	0.0486475	-0.00140031	0.226274	0.28153	0.160975	-0.230914	-0.0739576	-0.288704	0.145086	0.0350699
iPSC	03.AdvancedMesoderm_iPSC	0.53982	0.031394	-0.0364182	0.0561461	0.371952	-0.0573591	0.0816506	-0.050466	0.23514	-0.0509642	-0.140475	-0.0096279	0.249081	-0.0829855	-0.0457351	-0.369506	-0.0817612	-0.0704578	-0.0883344	-0.224735	0.246588	-0.304762	0.0594679	-0.5456	-0.0502322	0.185259	-0.00375906	-0.206622	0.197203	0.251971	0.143441	0.143823	-0.000405074	0.513089	-0.297563	-0.419012	-0.443018	-0.355866	-0.479773	0.0999406	-0.0158181	0.330471	-0.0313138	-0.0520664	-0.0385069	-0.094274	-0.0299206	-0.097042
Dataset	CellType	AHR	AR	ARID2	ARID3A	ARNT	ARNTL	ASCL1	ATF1	ATF2	ATF3	ATF4	ATF6	ATF7	BACH1	BACH2	BATF	BCL11A	BCL6	BHLHE22	BHLHE40	CDX2	CEBPA	CEBPB	CEBPD	CEBPG	CLOCK	CREB1	CREB3	CREB3L1	CREM	CTCF	CTCFL	CUX1	DUX4	E2F1	E2F2	E2F3	E2F4	E2F5	E2F6	E2F7	EBF1	EGR1	EHF	ELF1	ELF3	ELF5	ELK1
Gastrulation	01.PrimitiveStreak_GAS	-0.525537	-0.417405	0.00615036	-0.551189	-0.243231	-0.228677	-0.449852	0.290735	-0.57449	0.500631	-0.500195	-0.363418	-0.132208	-0.405244	-0.386433	-0.212147	0.114658	0.277768	0.0720513	0.286103	-0.15668	-0.12126	-0.450538	0.175228	-0.291767	-0.294403	-0.392416	-0.305574	-0.505912	-0.0469534	-0.130849	-0.363972	-0.458259	-0.477523	-0.070864	-0.00401973	-0.0769713	0.243391	0.38331	0.373696	-0.0343654	-0.446623	-0.282272	-0.0393195	-0.470318	-0.0129774	0.203107	-0.401348
iPSC	01.PrimitiveStreak_iPSC	-0.390001	0.128856	0.214309	-0.0800677	-0.166305	-0.0236197	-0.0846275	0.0553833	-0.0867225	0.0158235	0.0637938	-0.180332	-0.0198353	-0.0224225	-0.0104754	-0.0481737	0.151798	0.0708081	0.0806566	0.204395	-0.194954	-0.0709732	-0.316865	0.627541	0.0867385	-0.160704	-0.0772334	0.113971	-0.199243	-0.12019	0.00868553	-0.293593	0.0556247	-0.33381	0.310257	0.341312	0.321095	0.349703	0.447146	-0.0510548	0.109062	-0.323937	0.0295851	0.0863671	0.0599929	0.142738	0.0645341	0.0621889
Gastrulation	04.Endoderm_GAS	0.298975	0.416149	-0.152793	0.163836	0.206909	0.415216	0.222033	-0.35156	0.15418	-0.216562	0.264177	0.472787	0.343942	0.213818	0.0659778	0.247533	-0.146105	-0.197777	0.141865	-0.357592	0.556643	0.857008	0.0718609	0.102059	0.0707198	0.146808	0.517505	0.0199241	0.736844	0.278327	0.421389	0.285955	0.444358	0.191179	-0.222125	-0.433249	-0.374213	-0.558449	-0.609868	-0.303424	-0.548638	0.212834	0.355953	0.406627	0.465938	1.0148	-0.0609118	0.246026
iPSC	04.Endoderm_iPSC	0.127833	-0.0320182	-0.162998	-0.0619215	0.146969	0.0881648	0.0904411	-0.292171	0.213735	0.0115991	0.0619083	0.453569	0.0765627	0.243822	-0.0517001	-0.105658	-0.348525	-0.121097	0.114423	-0.157161	0.280671	0.61532	0.211608	-0.496174	-0.197593	-0.0733086	0.343878	-0.204271	0.224465	0.0680816	0.384847	-0.0578724	0.158795	0.100627	-0.411397	-0.722347	-0.574748	-0.528949	-0.61183	0.0120897	-0.402852	0.147889	0.029581	0.34947	0.0386297	0.633386	0.106939	-0.144965
Dataset	CellType	AHR	AR	ARID2	ARID3A	ARNT	ARNTL	ASCL1	ATF1	ATF2	ATF3	ATF4	ATF6	ATF7	BACH1	BACH2	BATF	BCL11A	BCL6	BHLHE22	BHLHE40	CDX2	CEBPA	CEBPB	CEBPD	CEBPG	CLOCK	CREB1	CREB3	CREB3L1	CREM	CTCF	CTCFL	CUX1	DUX4	E2F1	E2F2	E2F3	E2F4	E2F5	E2F6	E2F7	EBF1	EGR1	EHF	ELF1	ELF3	ELF5	ELK1
Gastrulation	03.AdvancedMesoderm_GAS	0.562969	0.321632	-0.297345	0.0684943	0.385131	-0.226244	0.0397128	-0.329344	0.508678	-0.084592	-0.0420795	-0.439704	-0.0938075	0.143945	-0.0183427	-0.436421	-0.299412	0.0324295	0.117038	-0.140556	0.163023	-0.036395	0.323328	-0.0347557	-0.121525	-0.106645	0.0677066	-0.155782	0.0142213	-0.0607721	0.123805	0.0979876	-0.0297897	0.077489	-0.144793	-0.201295	-0.182432	-0.211896	0.0486475	-0.00140031	0.226274	0.28153	0.160975	-0.230914	-0.0739576	-0.288704	0.145086	0.0350699
iPSC	03.AdvancedMesoderm_iPSC	0.53982	0.031394	-0.0364182	0.0561461	0.371952	-0.0573591	0.0816506	-0.050466	0.23514	-0.0509642	-0.140475	-0.0096279	0.249081	-0.0829855	-0.0457351	-0.369506	-0.0817612	-0.0704578	-0.0883344	-0.224735	0.246588	-0.304762	0.0594679	-0.5456	-0.0502322	0.185259	-0.00375906	-0.206622	0.197203	0.251971	0.143441	0.143823	-0.000405074	0.513089	-0.297563	-0.419012	-0.443018	-0.355866	-0.479773	0.0999406	-0.0158181	0.330471	-0.0313138	-0.0520664	-0.0385069	-0.094274	-0.0299206	-0.097042
Gastrulation	05.HemogenicEndothelial Progenitors_GAS	0.171633	0.0299474	-0.0103867	0.606288	0.0970857	0.193636	0.143983	-0.135007	0.837366	-0.952167	0.541958	0.574043	-0.223481	0.516011	1.23672	1.86576	0.544136	-0.818922	-0.213419	-1.01902	-0.288611	0.791258	0.878546	-0.17963	0.430052	0.149876	0.169199	0.87733	0.32967	0.321016	-0.326447	0.391808	0.368031	-0.112405	-0.148624	-0.0124798	-0.118419	-0.254936	-0.0219426	-0.482134	0.185166	1.1692	0.525183	-0.0402769	0.703788	-0.199441	-0.329812	0.736479
iPSC	05.HemogenicEndothelium_iPSC	0.919589	-0.271502	-0.210239	0.12902	0.280384	0.0298444	0.361869	0.199413	0.376473	-0.591813	-0.0927274	-0.203238	-0.0163794	-0.0305038	0.540204	0.30693	-0.283664	-0.274455	-0.132434	-0.251909	0.120597	0.0150674	0.312451	-0.477578	0.424465	0.435082	-0.0129151	-0.0816374	0.177352	0.209262	-0.245232	0.533364	-0.0322833	0.307232	-0.347418	-0.542009	-0.560149	-0.575391	-0.597666	-0.0425078	-0.109509	1.12466	0.454169	-0.118677	0.060845	-0.0772129	-0.410629	0.0874613
Gastrulation	06.ErythrocyteLineage_iPSC	-0.710579	-1.48345	-1.03698	-0.0430054	-0.430327	0.281678	-0.140764	-0.358318	-0.163256	1.26791	0.752028	-1.07639	-0.897273	-0.485196	-0.668225	-0.210564	-0.737602	0.917793	0.37503	1.06917	0.687448	-0.768283	0.943268	-0.687529	-0.461013	-0.0750346	-0.131783	-1.22904	-1.17178	-1.16803	-0.958023	-0.630984	-0.498536	-0.262991	-1.01918	-0.619073	-0.31977	-1.0988	-0.520019	0.997399	-1.08674	-0.283756	-1.08308	0.109932	-1.23318	-0.446742	-0.898098	-0.240345
iPSC	06.Erythrocytes_GAS	-1.16235	-0.515523	-0.306907	0.235955	-0.654632	-0.258207	-0.85116	-0.12195	-0.221381	0.0341319	-0.0143691	0.155813	-0.584656	0.865837	-0.317195	-0.112323	-1.17858	0.651488	0.880647	0.325669	-0.761163	0.34159	0.177697	-0.349216	-0.323333	-0.274477	-0.518489	0.476091	0.201278	-0.721213	-0.565818	-0.591382	0.417362	-0.167741	0.658516	0.884628	0.912892	1.05151	1.40929	-0.222805	-0.609132	-0.743166	-0.471216	-0.252247	0.130744	-1.59602	-0.0648734	0.0462594
Dataset	CellType	AHR	AR	ARID2	ARID3A	ARNT	ARNTL	ASCL1	ATF1	ATF2	ATF3	ATF4	ATF6	ATF7	BACH1	BACH2	BATF	BCL11A	BCL6	BHLHE22	BHLHE40	CDX2	CEBPA	CEBPB	CEBPD	CEBPG	CLOCK	CREB1	CREB3	CREB3L1	CREM	CTCF	CTCFL	CUX1	DUX4	E2F1	E2F2	E2F3	E2F4	E2F5	E2F6	E2F7	EBF1	EGR1	EHF	ELF1	ELF3	ELF5	ELK1
Yolk sac	01.Endo_YS	0.809879	0.159583	-0.155434	-0.129212	0.101995	0.258466	-0.178933	0.132746	0.806726	-0.81069	0.04735	0.370455	0.256433	-0.286648	0.719483	-0.713267	-0.563544	0.163426	-0.214941	-0.453088	0.413199	0.689373	0.350799	-0.144259	0.511836	0.541974	0.26764	0.104325	0.456614	0.24406	0.623206	0.376014	-0.118761	0.0988197	0.247231	-0.228964	-0.119037	-0.0564841	-0.255558	-0.124194	0.26613	0.7886	0.830089	-0.22069	0.648181	-0.290453	-0.518896	0.495637
iPSC	011.HemogenicEndothelium_iPS	0.675413	0.517439	0.337573	0.127808	0.507665	-0.232315	0.0687294	0.506839	0.534401	-0.717485	-0.220789	-0.393735	0.507683	0.0229271	0.416507	-0.647695	-0.393764	-0.125308	0.284699	-0.342134	-0.233763	-0.473238	-0.584006	0.421347	0.570678	0.0718813	-0.0494791	-0.0377815	0.305205	0.548452	0.31956	0.0623251	0.412523	0.362419	0.241215	-0.330014	-0.394595	-0.047405	-0.284145	-0.169191	0.27514	0.55145	0.749906	-0.0606481	0.313866	0.0480107	-0.048871	0.168905
Yolk sac	02.YSMP_YS	-0.422844	-0.105142	0.0811837	0.099145	-0.00320173	-0.120729	0.146021	-0.033212	-0.414073	0.418311	0.0342559	-0.250537	-0.123352	0.143145	-0.386202	0.408887	0.31823	-0.1024	0.110845	0.198956	-0.206286	-0.395415	-0.218509	0.140746	-0.264384	-0.282381	-0.156054	-0.096419	-0.29317	-0.124811	-0.335511	-0.184732	0.0916744	-0.0368433	-0.163582	0.0690949	0.00652639	-0.0355949	0.0886552	0.0691484	-0.142524	-0.410877	-0.434906	0.125031	-0.369384	0.202186	0.268673	-0.255826
iPSC	021.MyeloidProgenitors_iPS	-0.336553	-0.243385	-0.303444	-0.0252112	0.203284	0.239213	0.245466	-0.151473	-0.244628	0.363345	0.262328	-1.12256	-0.267279	-0.291187	-0.54403	0.220682	-0.0981684	0.105565	0.326458	0.114055	0.246301	-0.60034	-0.249369	0.343952	-0.358828	-0.193251	-0.305123	-0.533634	-0.591075	-0.161463	-0.549334	-0.333544	0.0208835	-0.0114489	-0.500231	-0.24741	-0.263296	-0.547921	-0.0615241	0.281087	-0.241537	-0.202186	-0.457156	0.301071	-0.535927	0.212231	-0.186872	0.132562
Yolk sac	03.NMP_YS	-0.722238	0.144646	0.0434328	-0.275387	-0.787552	-0.400425	-0.593693	-0.50981	-0.845654	0.885642	-0.889581	0.493203	-0.463433	0.379141	-0.556836	0.085371	0.168673	0.0954472	0.246841	1.05999	-0.446904	-0.169917	0.287276	-0.796656	-0.543359	-0.486491	0.0764157	0.433999	0.326019	-0.271182	-0.407317	-0.549341	-0.401975	-0.336528	0.161092	0.779167	0.725649	0.825366	0.829967	0.128278	-0.313986	-0.682062	-0.793564	0.122939	-0.262721	-0.462047	0.490847	-0.547445
iPSC	031.NeutrophilMyeloidProgenitor_iPS	-0.398445	-0.306625	-0.186294	-0.0790532	-0.342837	0.125319	-0.0671229	-0.308603	-0.317316	0.422711	0.115777	0.357579	-0.298137	0.0130569	-0.213737	0.391791	0.260263	0.0698251	-0.21245	0.207196	0.125568	0.358625	0.395866	-0.301195	-0.329584	-0.027446	0.0605236	0.0747815	-0.138337	-0.334172	-0.151451	-0.00802576	-0.264875	-0.229872	-0.106189	0.233818	0.276482	0.0822718	0.186924	0.0811133	-0.15239	-0.332214	-0.434458	0.0100426	-0.149096	-0.0507615	0.0489002	-0.120235
Dataset	CellType	AHR	AR	ARID2	ARID3A	ARNT	ARNTL	ASCL1	ATF1	ATF2	ATF3	ATF4	ATF6	ATF7	BACH1	BACH2	BATF	BCL11A	BCL6	BHLHE22	BHLHE40	CDX2	CEBPA	CEBPB	CEBPD	CEBPG	CLOCK	CREB1	CREB3	CREB3L1	CREM	CTCF	CTCFL	CUX1	DUX4	E2F1	E2F2	E2F3	E2F4	E2F5	E2F6	E2F7	EBF1	EGR1	EHF	ELF1	ELF3	ELF5	ELK1
Yolk sac	01.NMP_YS	-0.848556	0.540213	0.551382	-0.882789	-0.598788	-0.664327	-0.851616	-0.462896	-1.48767	1.0895	-1.10469	0.416035	-0.680318	-0.184088	-1.5441	-1.26796	-0.124123	0.275127	0.834044	1.02986	-0.873346	-1.29612	-0.724271	-1.11026	-0.764486	-1.33881	-0.101346	0.331383	0.63063	-0.416633	-0.414238	-0.77165	0.125983	-0.0370532	0.330865	1.16311	0.760552	1.1672	0.811076	0.442634	0.390079	-1.06936	-1.05266	-0.173083	-0.785659	-0.980352	0.973146	-1.18088
iPSC	011.NeutrophilMyeloidProgenitor_iPS	-0.384898	-0.334957	-0.0815152	-0.443464	-0.257667	0.0951775	-0.11735	-0.350338	-0.54062	0.762388	-0.370645	0.279834	-0.29993	-0.314251	-0.768523	-0.757785	-0.135802	0.367594	0.191434	0.717151	0.368082	-0.476833	-0.124148	-0.730763	-0.488032	-0.365649	0.189486	-0.276835	0.0216426	-0.418524	-0.232409	-0.166624	-0.161952	-0.0969299	-0.163402	0.351589	0.112828	0.0370654	0.280416	0.167458	-0.258828	-0.48607	-0.509276	-0.0429249	-0.59998	-0.298269	-0.0491319	-0.487279
Yolk sac	02.MDP_YS	-0.585286	0.42686	0.444723	-0.157743	-0.48807	-0.566945	-0.859341	-0.19028	-0.494052	0.103038	-0.428638	0.308675	-0.266212	0.0736788	-0.273483	-0.0928993	-0.0951167	-0.0322155	-0.032544	0.0838395	-0.697393	-0.530365	-0.744664	-0.510906	0.114784	-0.690067	-0.320865	0.487751	0.32393	-0.384219	-0.399188	-0.0628563	0.298853	-0.293396	0.683064	0.875116	0.685044	1.15513	0.696999	0.0788473	0.89448	-0.442886	-0.197005	-0.382496	0.0896667	-0.748973	0.742252	-0.478244
iPSC	021.MDP_iPS	-0.333249	0.385524	0.147102	-0.166716	-0.301101	-0.307485	-0.294437	0.156944	-0.258833	0.14335	-0.203536	-0.00823907	-0.210926	-0.0264882	-0.242489	-0.255865	-0.0850251	-0.0252666	-0.274867	-0.0654686	-0.153327	0.0627326	-0.1533	-0.0493424	-0.115312	-0.391952	0.24383	0.253025	0.270774	-0.171484	0.074491	0.0542629	0.162723	-0.033381	0.414479	0.513806	0.368005	0.63288	0.477498	-0.279804	0.372998	-0.131489	0.00692832	-0.123372	-0.0743808	-0.289768	0.299847	-0.101347
Yolk sac	03.Mac_YS	0.125909	-0.100927	-0.133712	0.106826	0.102526	0.107628	0.143993	0.086568	0.164477	-0.0845136	0.12954	-0.0583305	0.0723096	0.0275408	0.164609	0.125557	0.015586	0.0128323	-0.0756677	-0.0832667	0.156571	0.171077	0.146967	0.138268	0.0587782	0.204201	0.0488007	-0.0611275	-0.0721623	0.0690814	0.0754368	0.05551	-0.0695199	-0.00768154	-0.121802	-0.207187	-0.144004	-0.228075	-0.138172	-0.0348918	-0.142081	0.13506	0.0941678	0.0626046	0.0434275	0.15414	-0.168593	0.147309
iPSC	031.Macrophages_iPS	0.218529	-0.00467157	-0.0165047	0.189121	0.168793	0.0584194	0.122246	0.06615	0.24659	-0.283809	0.176583	-0.0866193	0.156225	0.107581	0.314355	0.314798	0.067713	-0.109618	0.0183992	-0.209192	-0.0728366	0.133553	0.0836998	0.246637	0.188469	0.229339	-0.130591	0.0150612	-0.0849832	0.182565	0.0524275	0.0373402	0.0045711	0.0404548	-0.0675826	-0.260015	-0.142028	-0.194331	-0.226907	0.0274482	-0.02527	0.192511	0.159967	0.0492361	0.212265	0.178437	-0.0708603	0.184201
Dataset	CellType	AHR	AR	ARID2	ARID3A	ARNT	ARNTL	ASCL1	ATF1	ATF2	ATF3	ATF4	ATF6	ATF7	BACH1	BACH2	BATF	BCL11A	BCL6	BHLHE22	BHLHE40	CDX2	CEBPA	CEBPB	CEBPD	CEBPG	CLOCK	CREB1	CREB3	CREB3L1	CREM	CTCF	CTCFL	CUX1	DUX4	E2F1	E2F2	E2F3	E2F4	E2F5	E2F6	E2F7	EBF1	EGR1	EHF	ELF1	ELF3	ELF5	ELK1
iPSC	01.HemogenicEndothelium_iPSC	0.675413	0.517439	0.337573	0.127808	0.507665	-0.232315	0.0687294	0.506839	0.534401	-0.717485	-0.220789	-0.393735	0.507683	0.0229271	0.416507	-0.647695	-0.393764	-0.125308	0.284699	-0.342134	-0.233763	-0.473238	-0.584006	0.421347	0.570678	0.0718813	-0.0494791	-0.0377815	0.305205	0.548452	0.31956	0.0623251	0.412523	0.362419	0.241215	-0.330014	-0.394595	-0.047405	-0.284145	-0.169191	0.27514	0.55145	0.749906	-0.0606481	0.313866	0.0480107	-0.048871	0.168905
Fetal Liver	02.HSC/MPP_FLI	0.188614	0.260966	0.304681	0.124718	0.273778	-0.0854718	-0.0349722	-0.0412414	0.0229878	-0.208412	-0.0320614	0.126818	0.210161	0.048996	0.181032	0.333844	0.245218	-0.306168	-0.154199	-0.0733456	-0.144867	0.00654371	-0.0080917	-0.00133381	0.146051	-0.167332	0.0435562	0.171938	0.195146	0.237799	0.107969	0.0636934	0.301325	0.122028	0.0770654	0.0999585	0.00785217	0.151855	0.0435445	-0.106194	0.242372	0.162458	0.178893	-0.0237804	0.192849	-0.0694942	0.246192	-0.0620381
Fetal Liver	03.MEMP_FLI	-0.145399	-0.420845	-0.314867	-0.187813	-0.386556	0.176764	0.150492	-0.0269687	-0.00376988	0.248718	0.00405598	-0.301248	-0.210952	-0.123106	-0.279145	-0.385869	-0.32908	0.35525	0.305221	0.078505	0.214689	-0.471847	-0.243933	-0.249129	-0.120637	0.197991	-0.243051	-0.346926	-0.345742	-0.345611	-0.202546	-0.0817357	-0.310098	-0.00761701	-0.112486	-0.136553	-0.0584966	-0.258552	-0.138339	0.222564	-0.397794	-0.111747	-0.366102	0.0480291	-0.2931	0.133566	-0.38242	0.0703647
iPSC	031.MyeloidProgenitors_iPSC	-0.336553	-0.243385	-0.303444	-0.0252112	0.203284	0.239213	0.245466	-0.151473	-0.244628	0.363345	0.262328	-1.12256	-0.267279	-0.291187	-0.54403	0.220682	-0.0981684	0.105565	0.326458	0.114055	0.246301	-0.60034	-0.249369	0.343952	-0.358828	-0.193251	-0.305123	-0.533634	-0.591075	-0.161463	-0.549334	-0.333544	0.0208835	-0.0114489	-0.500231	-0.24741	-0.263296	-0.547921	-0.0615241	0.281087	-0.241537	-0.202186	-0.457156	0.301071	-0.535927	0.212231	-0.186872	0.132562
Fetal Liver	06.Neutrophil-myeloidprogenitor_FLI	-0.118753	0.275962	-0.0315039	0.105203	0.179377	-0.168403	-0.225567	0.143735	-0.042434	-0.0452671	0.0615922	0.327983	-0.0342271	0.140183	0.165792	0.04738	0.12629	-0.046197	-0.276403	0.00215813	-0.115251	0.93145	0.506489	0.502207	-0.0758241	-0.0329321	0.392407	0.321413	0.26857	0.175557	0.171154	0.0253069	-0.0337644	-0.250098	0.0578584	0.0563091	0.100164	0.187968	0.182567	-0.215132	0.270195	-0.129319	0.344721	-0.0445471	0.168061	-0.116571	0.231077	-0.00611654
iPSC	061.NeutrophilMyeloidProgenitor_iPSC	-0.398445	-0.306625	-0.186294	-0.0790532	-0.342837	0.125319	-0.0671229	-0.308603	-0.317316	0.422711	0.115777	0.357579	-0.298137	0.0130569	-0.213737	0.391791	0.260263	0.0698251	-0.21245	0.207196	0.125568	0.358625	0.395866	-0.301195	-0.329584	-0.027446	0.0605236	0.0747815	-0.138337	-0.334172	-0.151451	-0.00802576	-0.264875	-0.229872	-0.106189	0.233818	0.276482	0.0822718	0.186924	0.0811133	-0.15239	-0.332214	-0.434458	0.0100426	-0.149096	-0.0507615	0.0489002	-0.120235
Dataset	CellType	AHR	AR	ARID2	ARID3A	ARNT	ARNTL	ASCL1	ATF1	ATF2	ATF3	ATF4	ATF6	ATF7	BACH1	BACH2	BATF	BCL11A	BCL6	BHLHE22	BHLHE40	CDX2	CEBPA	CEBPB	CEBPD	CEBPG	CLOCK	CREB1	CREB3	CREB3L1	CREM	CTCF	CTCFL	CUX1	DUX4	E2F1	E2F2	E2F3	E2F4	E2F5	E2F6	E2F7	EBF1	EGR1	EHF	ELF1	ELF3	ELF5	ELK1
Fetal Liver	02.HSC/MPP_FLI	-0.437865	-0.010217	0.502804	-0.575216	-0.265365	-0.538662	-0.109036	-0.60444	-0.875175	0.911221	-0.92877	-0.234156	-0.0545407	-0.468981	-0.947155	-0.538938	-0.0248809	0.0918879	0.101486	1.0949	-0.534593	-0.812966	-0.703918	-0.634275	-0.506576	-0.945886	-0.584577	-0.412261	-0.0401269	-0.382655	0.0929122	-0.530957	0.385905	0.26285	0.285393	0.899053	0.464176	0.595786	0.417431	0.551742	0.0459232	-0.546676	-0.53416	0.0368327	-0.659397	-0.515836	0.532303	-1.16406
Fetal Liver	03.MEMP_FLI	-0.648934	-0.839173	-0.236098	-0.769442	-0.758386	-0.361137	-0.0857881	-0.578393	-0.79049	1.09193	-0.802137	-0.563265	-0.462435	-0.490852	-1.13917	-0.887355	-0.506192	0.707108	0.502756	1.09576	-0.249219	-1.2182	-0.755153	-0.774104	-0.715708	-0.727497	-0.797809	-0.881806	-0.560298	-0.872727	-0.257768	-0.649004	-0.320969	0.0524292	-0.0321505	0.580281	0.31687	0.0226911	0.147883	0.844446	-0.652043	-0.747874	-0.992486	0.015531	-1.02569	-0.413436	-0.228942	-0.939052
iPSC	2.MyeloidProgenitors_iPSC	-0.554513	-0.370132	-0.198336	-0.424167	0.0668676	0.159138	0.185511	-0.345111	-0.570145	0.844217	-0.448447	-0.996118	-0.343111	-0.667104	-1.06961	-0.836351	-0.541523	0.451246	0.675607	0.670251	0.439673	-1.33472	-0.715209	-0.297936	-0.599186	-0.666754	0.023736	-0.814855	-0.384954	-0.353094	-0.592574	-0.386318	0.0181689	0.0231521	-0.407549	0.207732	-0.179737	-0.242519	0.273688	0.365345	-0.452199	-0.537771	-0.823447	0.115607	-0.982967	-0.285585	-0.173703	-0.256944
Fetal Liver	04.Megakaryocyte_FLI	-0.60176	0.296289	0.579901	-0.821336	-0.0712005	-0.622934	0.457357	-0.624363	-0.934771	0.638137	-1.04175	0.750915	-0.136998	0.610283	-0.186699	-0.535417	-0.523611	0.145298	0.411658	-0.0167371	-1.19493	-0.639893	-0.521925	-0.217447	0.166039	-0.872755	-1.00301	0.946262	0.678271	0.0827405	0.32699	-0.0503998	0.841454	0.0306842	0.744379	0.745041	0.599743	1.02467	0.865012	-0.483245	-0.0667043	-0.439185	0.111944	0.00867426	0.110037	-0.0669361	0.621157	-0.478424
iPSC	4.Megakaryocytes_iPSC	-0.44667	-0.12642	0.0964923	-0.231065	0.167079	-0.108118	0.319371	-0.455601	-0.669398	0.321665	-0.542329	-0.498576	0.0491893	0.187679	0.0297299	-0.202557	-0.322219	-0.104621	0.275354	-0.483922	0.20356	-1.0894	-0.300728	-0.590313	0.233613	-0.454514	-0.269151	0.0710744	0.182973	0.286906	-0.428292	0.197943	0.52279	0.156479	-0.179257	0.109489	-0.0600567	-0.15142	0.521525	-0.53213	-0.427965	0.183227	-0.334339	0.0284484	-0.170494	0.135758	-0.078073	0.299206
Fetal Liver	05.Mastcell_FLI	-0.331127	-0.0214213	0.0996572	-0.0436396	-0.482356	-0.169761	-0.499902	-0.542319	-0.314075	0.194301	-0.257541	0.219533	0.32155	-0.319156	-0.427915	-0.0713393	-0.043966	0.0345397	0.269849	0.153579	-0.673986	-0.65109	-0.682013	0.289029	-0.52241	-0.630905	-0.216808	0.156212	0.137493	0.579376	0.363019	-0.231074	0.233442	0.44794	-0.0689921	0.0180381	-0.269061	0.107483	0.055556	0.145139	-0.0560125	-0.420021	-0.255723	-0.00173363	-0.462768	-0.667912	0.492291	0.023459
iPSC	5.MastCells_iPSC	-0.404087	-0.661857	-0.280385	-0.263598	-0.456111	0.610836	0.138636	-0.382346	-0.688756	0.55445	-0.135799	-0.578432	-0.306228	-0.587518	-0.701265	-0.0353286	-0.232238	0.327154	0.305886	0.281477	0.489302	-0.70917	-0.475803	0.0571651	-0.500513	-0.437898	0.413653	-0.305884	-0.222607	-0.154124	-0.407828	0.134079	-0.150764	0.123988	-0.592348	0.0186094	-0.211555	-0.415037	0.141565	0.284366	-0.318256	-0.381773	-0.751685	0.0322086	-0.839346	-0.418436	-0.0215419	-0.060686
Dataset	CellType	AHR	AR	ARID2	ARID3A	ARNT	ARNTL	ASCL1	ATF1	ATF2	ATF3	ATF4	ATF6	ATF7	BACH1	BACH2	BATF	BCL11A	BCL6	BHLHE22	BHLHE40	CDX2	CEBPA	CEBPB	CEBPD	CEBPG	CLOCK	CREB1	CREB3	CREB3L1	CREM	CTCF	CTCFL	CUX1	DUX4	E2F1	E2F2	E2F3	E2F4	E2F5	E2F6	E2F7	EBF1	EGR1	EHF	ELF1	ELF3	ELF5	ELK1
Fetal Liver	07.Neutrophil-myeloidprogenitor_FLI	-0.685141	0.00635647	0.123296	-0.595657	-0.347058	-0.619664	-0.311167	-0.464666	-0.943023	1.06358	-0.866348	-0.0254323	-0.302735	-0.379264	-0.9523	-0.711569	-0.135056	0.324645	-0.00520451	1.15181	-0.502839	0.00546851	-0.374391	-0.312328	-0.692834	-0.875511	-0.361102	-0.177861	0.0302836	-0.387417	0.140061	-0.579766	0.0748551	-0.123075	0.259197	0.875237	0.565995	0.641883	0.561141	0.465788	0.0693708	-0.735658	-0.391728	-0.00197669	-0.688795	-0.562025	0.515848	-1.18216
iPSC	071.NeutrophilMyeloidProgenitor_iPSC	-0.38053	-0.251269	-0.0387204	-0.416103	-0.268893	0.0541702	-0.155168	-0.299051	-0.499798	0.689638	-0.393444	0.390584	-0.278111	-0.294751	-0.730784	-0.731989	-0.104577	0.341426	0.163607	0.691895	0.242403	-0.340032	-0.13918	-0.724231	-0.447844	-0.374663	0.168429	-0.187727	0.0794735	-0.373574	-0.144245	-0.163097	-0.137296	-0.142822	-0.0506021	0.428695	0.191731	0.164787	0.315239	0.126458	-0.184877	-0.503132	-0.449407	-0.0877654	-0.498697	-0.311295	0.00965548	-0.522602
Fetal Liver	08.MDP_FLI	-0.297497	0.346223	0.399205	0.244792	-0.0607509	-0.218962	-0.467163	0.583523	-0.133989	-0.137586	-0.0787528	0.034574	-0.0509579	0.312133	0.0605322	0.162513	0.538251	-0.283954	-0.587119	-0.311438	-0.322521	0.578493	-0.354425	0.0554391	0.166889	-0.107051	0.274277	0.594033	0.399522	0.169946	0.262189	0.575296	0.236039	0.0349365	0.9772	0.945532	0.954092	1.21462	0.633047	-0.556979	0.946332	0.182819	0.0936872	0.0133963	0.395674	-0.0926011	0.715898	-0.246514
iPSC	081.MDP_iPSC	-0.332308	0.465351	0.199965	-0.123036	-0.287892	-0.347111	-0.322158	0.198247	-0.196531	0.0513585	-0.218833	0.18223	-0.168822	0.00352244	-0.201753	-0.217909	-0.0527841	-0.0581217	-0.315664	-0.0835549	-0.267161	0.181332	-0.216379	-0.00212398	-0.0646452	-0.366892	0.232219	0.326513	0.335627	-0.120731	0.168699	0.0575884	0.191251	-0.0792847	0.53627	0.602258	0.46099	0.758431	0.51416	-0.331786	0.459843	-0.12451	0.0609341	-0.139051	0.035086	-0.282596	0.369299	-0.156405
Fetal Liver	09.Monocyte_FLI	-0.0818682	-0.274694	-0.326303	0.328057	-0.0486327	0.0161226	0.0330794	0.262945	0.170618	-0.241442	0.598872	-0.519959	-0.239008	0.234194	0.339022	0.349893	0.313801	-0.252828	-0.61727	-0.423267	0.543865	0.370692	0.99176	0.784161	-0.164289	0.346668	0.287855	0.0105174	-0.328989	0.0614601	-0.485001	0.435489	-0.345505	-0.0537746	-0.618551	-0.564538	-0.450146	-0.718238	-0.500788	0.171628	0.137241	0.11479	-0.249749	-0.0124531	0.0197401	0.237052	-0.243051	0.219366
iPSC	091.Monocytes_iPSC	0.162947	-0.352394	-0.297235	-0.170865	-0.0785515	0.116185	0.117991	-0.192012	0.0626104	0.291949	0.337997	-0.793735	-0.215969	-0.0456561	0.0849703	0.063187	0.0658148	0.0838623	-0.246279	0.0429285	0.775182	0.128371	0.772273	-0.0446441	-0.412599	0.251635	0.412057	-0.237235	-0.513919	-0.457812	-0.446585	0.196281	-0.53315	0.292604	-0.740732	-0.562276	-0.523074	-0.875417	-0.523778	0.471337	-0.132259	0.0965858	-0.256548	0.141641	-0.406602	0.00789704	-0.410407	0.46134
Fetal Liver	10.Macrophage_FLI	0.115373	-0.228768	-0.366611	0.143239	0.00652276	0.544187	0.159805	0.410981	0.965989	-0.458166	0.896671	0.233641	0.0367258	-0.149431	0.376902	0.152348	-0.0275942	0.0285768	0.0770729	-0.322212	0.52248	0.418055	0.715119	0.900898	-0.0761649	0.341326	0.42364	-0.0208924	-0.105097	-0.00227197	-0.126284	0.221676	-0.42867	-0.125771	-0.228221	-0.346115	-0.160869	-0.322134	-0.400668	0.157047	-0.0968238	-0.229282	0.55128	-0.125018	0.0678901	0.203615	-0.399049	0.896753
iPSC	101.Macrophages_iPSC	0.248457	0.0688275	0.0272654	0.238559	0.171631	0.0227253	0.10277	0.114156	0.305931	-0.366324	0.169355	0.0885504	0.19213	0.134572	0.344093	0.34632	0.104268	-0.14543	-0.0171234	-0.225278	-0.190388	0.232407	0.0555561	0.278889	0.245086	0.251835	-0.147908	0.0782557	-0.00832805	0.227875	0.147777	0.0246435	0.0358316	-0.00249505	0.0502106	-0.195132	-0.0617341	-0.0430415	-0.186336	-0.030523	0.0422275	0.20308	0.228466	0.02164	0.312357	0.194272	-0.00675262	0.151904
[truncated: 223 more columns]

## Sheet: SupplData6
Supplementary Data 6. Transcription factor activities in macrophages across samples in macrophage differentiation phase.
Experiment	Samples	AHR	AR	ARID2	ARID3A	ARNT	ARNTL	ASCL1	ATF1	ATF2	ATF3	ATF4	ATF6	ATF7	BACH1	BACH2	BATF	BCL11A	BCL6	BHLHE22	BHLHE40	CDX2	CEBPA	CEBPB	CEBPD	CEBPG	CLOCK	CREB1	CREB3	CREB3L1	CREM	CTCF	CTCFL	CUX1	DUX4	E2F1	E2F2	E2F3	E2F4	E2F5	E2F6	E2F7	EBF1	EGR1	EHF	ELF1	ELF3	ELF5	ELK1
Time points	01.D31	0.12739	0.018887	0.28547	0.311503	0.199094	0.314545	0.355053	-0.152892	0.370361	-0.289597	0.0198242	-0.0387413	0.345858	-0.246921	-0.0167948	-0.0334968	0.170215	-0.199682	-0.0241177	-0.245457	-0.0973264	-0.122363	-0.163128	0.0597471	0.282194	0.0165279	0.198496	0.0329307	0.0202509	0.23469	0.115283	0.233133	0.0803235	0.218741	0.374003	0.27908	0.318514	0.398482	0.190838	-0.180444	0.201331	0.182753	-0.230385	0.0618131	0.19274	0.005569	0.0754544	0.621137
Time points	02.D31plus1	-0.104064	0.584395	0.018946	0.140099	-0.008833	-0.315469	-0.527518	0.723803	0.0650767	-0.23037	0.608239	0.401451	-0.314233	0.484047	0.170586	0.323192	-0.0384749	-0.13086	-0.178659	-0.271763	-0.356892	0.490604	0.951825	0.555788	-0.0427229	-0.211558	-0.521045	0.595439	0.339558	0.0652322	0.266632	-0.263349	0.256194	-0.160937	0.244869	-0.40078	-0.252092	-0.109974	-0.26416	-0.0194708	-0.0692851	-0.150858	0.477306	0.00357028	0.170149	0.213556	0.300859	0.0331365
Time points	03.D31plus4	0.172271	-0.0603885	-0.167172	0.0135716	-0.108998	-0.0834799	-0.074385	-0.0702294	-0.0139579	0.0745323	-0.0488297	-0.0303618	0.196252	0.0405515	0.299785	0.0602597	0.0771422	0.0271843	-0.0487447	-0.0150014	-0.0879171	0.0550364	-0.0459907	-0.105999	0.0473212	0.103886	-0.438565	-0.0797192	-0.140764	0.129523	-0.0213521	-0.123754	-0.0376666	-0.0862088	-0.023953	-0.0940692	0.0128974	-0.0110549	-0.124498	-0.0308597	0.0721004	0.123767	0.172294	0.0503517	0.129164	0.115249	-0.0280727	-0.21633
Time points	04.D31plus7	0.00148597	-0.112426	-0.113966	0.0951073	-0.0401093	0.0333242	0.122293	-0.0877792	-0.0454682	0.102992	-0.329737	-0.108916	0.194684	-0.10285	-0.00662836	-0.0428071	0.0143581	-0.0233382	-0.00186076	0.177748	-0.0619078	-0.110264	-0.438596	-0.101989	0.0767991	0.110314	-0.337859	-0.112566	-0.118743	0.250171	0.0833326	0.0588321	0.0183053	-0.0339029	0.0271135	0.112977	0.117281	0.135525	-0.0667131	-0.0798962	0.0308146	0.131495	-0.0239619	0.0435139	0.0477121	0.0142983	-0.0757683	-0.357654
Experiment	Samples	AHR	AR	ARID2	ARID3A	ARNT	ARNTL	ASCL1	ATF1	ATF2	ATF3	ATF4	ATF6	ATF7	BACH1	BACH2	BATF	BCL11A	BCL6	BHLHE22	BHLHE40	CDX2	CEBPA	CEBPB	CEBPD	CEBPG	CLOCK	CREB1	CREB3	CREB3L1	CREM	CTCF	CTCFL	CUX1	DUX4	E2F1	E2F2	E2F3	E2F4	E2F5	E2F6	E2F7	EBF1	EGR1	EHF	ELF1	ELF3	ELF5	ELK1
Cytokines	1.D31	-0.111801	-0.166321	-0.0539137	0.0440623	-0.0986146	0.146365	0.0893889	-0.0889352	0.506025	-0.0590869	0.274906	0.161182	0.0368797	-0.175351	-0.0843994	-0.245398	-0.08295	0.0104085	0.211114	-0.109161	0.0038696	-0.323397	-0.0514318	0.0125509	0.0514989	-0.244078	0.19039	0.000871116	-0.263431	0.139464	0.00214914	-0.347735	-0.0770134	-0.0985677	0.185886	0.0896821	0.321733	0.228574	0.114663	0.210102	-0.13863	-0.112547	-0.196552	0.0661597	0.065566	0.0795435	0.048501	0.684929
Cytokines	2.D31plus7_M	0.182726	0.0420802	-0.0599377	0.152439	-0.0444707	-0.0306691	0.00981628	-0.117266	0.0959855	-0.040168	-0.273895	0.21959	0.370406	0.112035	0.275044	0.171094	0.167086	-0.176575	0.00882056	0.065535	-0.212691	-0.0373535	-0.446966	-0.318182	0.197087	0.24729	-0.359405	0.0728957	-0.028716	0.313211	0.15342	-0.0314804	0.089309	-0.0306065	0.0630871	0.00778828	0.0763925	0.156041	-0.0369544	-0.141572	0.14027	0.232339	0.25658	0.0594941	0.2786	0.155	-0.00515439	-0.162583
Cytokines	3.D31plus7_GM	-0.113481	-0.368986	-0.269103	-0.351508	-0.151806	0.0596673	-0.0986838	-0.125141	-0.0837535	0.26659	0.202251	-0.535561	-0.313853	-0.10833	-0.22626	-0.264042	-0.272445	0.331342	0.331899	0.466343	0.341232	-0.153248	0.042317	-0.349937	-0.320976	-0.00628828	0.283142	-0.409602	-0.298878	-0.498592	-0.387046	-0.343009	-0.381427	-0.201007	-0.41503	-0.0664935	-0.138754	-0.407854	-0.156644	0.394458	-0.279638	-0.33047	-0.047452	-0.156266	-0.331406	-0.086582	-0.388453	-0.206593
Cytokines	4.D31plus7_GM-IL	-0.383998	-0.538445	-0.365587	-0.56104	-0.34875	-0.00652041	-0.112042	-0.314573	-0.201756	0.466872	-0.334007	-0.142205	-0.423483	-0.428723	-0.325079	-0.375022	-0.420304	0.520088	0.503018	0.585699	0.455059	-0.314571	-0.120624	0.0138958	-0.364582	-0.189086	0.377407	-0.517278	-0.407915	-0.567471	-0.397807	-0.252097	-0.456657	-0.215709	-0.575589	-0.0194804	-0.233963	-0.481067	-0.181438	0.479751	-0.31368	-0.404432	-0.502684	-0.166731	-0.5535	-0.257449	-0.424213	-0.194669
Experiment	Samples	AHR	AR	ARID2	ARID3A	ARNT	ARNTL	ASCL1	ATF1	ATF2	ATF3	ATF4	ATF6	ATF7	BACH1	BACH2	BATF	BCL11A	BCL6	BHLHE22	BHLHE40	CDX2	CEBPA	CEBPB	CEBPD	CEBPG	CLOCK	CREB1	CREB3	CREB3L1	CREM	CTCF	CTCFL	CUX1	DUX4	E2F1	E2F2	E2F3	E2F4	E2F5	E2F6	E2F7	EBF1	EGR1	EHF	ELF1	ELF3	ELF5	ELK1
Media	1.D31	0.284328	0.140405	0.508147	0.486975	0.394426	0.424891	0.52936	-0.194856	0.28135	-0.440839	-0.14754	-0.169914	0.548584	-0.29388	0.0275618	0.105536	0.336321	-0.337527	-0.178458	-0.334883	-0.163723	0.00953907	-0.236414	0.0907135	0.433558	0.187516	0.203814	0.0539656	0.20638	0.297169	0.189512	0.614252	0.183555	0.426934	0.49743	0.403348	0.316402	0.509962	0.240819	-0.436689	0.424386	0.376505	-0.252584	0.0589612	0.276182	-0.042967	0.0931391	0.579282
Media	2.D31plus1_M_RPMI	0.661395	0.394838	0.680668	0.781587	0.798	0.0146294	0.240975	0.605484	0.0291559	-0.590202	0.645252	0.36911	0.246257	0.878612	0.497673	0.962654	0.660333	-0.712022	-0.714432	-0.649931	-0.57983	0.716033	0.521999	0.195338	0.768244	0.617078	-0.273853	0.578609	0.696555	0.765433	0.620198	0.213474	0.724045	0.286145	0.460453	-0.407688	-0.379674	0.0755003	-0.167048	-0.678207	0.0149846	0.646812	0.876736	0.368824	0.708613	0.760944	0.284578	-0.265649
Media	3.D31plus1_M_StemPro	0.860318	0.837834	0.952037	0.753532	1.08242	-0.0463026	0.474211	0.231415	0.454195	-0.970912	-0.487684	0.834465	0.64259	0.751662	0.586864	1.10974	0.905591	-1.14466	-0.773176	-1.0513	-1.07961	0.516414	-0.433811	0.169828	1.07984	0.751591	0.204455	0.817983	1.02554	1.04059	0.926723	0.756959	1.15898	0.327004	0.853706	-0.0508119	0.0946669	0.805073	0.549862	-1.02769	0.562356	0.882853	0.977028	0.334865	0.985363	0.774966	0.692788	-0.0226735
Media	4.D31plus7_M_RPMI	-0.308339	-0.376549	-0.206325	-0.00289983	-0.0326536	0.142719	0.314568	-0.0373728	-0.28728	0.34772	-0.425199	-0.670488	-0.105708	-0.470191	-0.48814	-0.408465	-0.246726	0.238616	-0.0201202	0.369575	0.195852	-0.234903	-0.424288	0.267589	-0.128829	-0.123842	-0.301026	-0.429608	-0.272642	0.142406	-0.0364794	0.213219	-0.103074	-0.0395379	-0.0343825	0.292795	0.187179	0.100453	-0.117585	0.0255362	-0.156296	-0.0408942	-0.503541	0.0161962	-0.346985	-0.226228	-0.196481	-0.691123
Media	5.D31plus7_M_StemPro	0.525238	0.43662	0.460075	0.676073	0.447774	-0.034631	0.676784	-0.299082	0.0205816	-0.375565	-0.697086	0.283051	0.438709	0.394277	0.221775	0.51158	0.540335	-0.567745	-0.52862	-0.334197	-0.570875	0.0250178	-1.19333	-0.0516611	0.5319	0.709034	-0.0815454	0.113198	0.360156	0.654897	0.686365	0.545515	0.877113	0.197544	0.345842	0.11374	0.261494	0.402679	0.0506777	-0.558358	0.0546329	0.661809	0.609878	0.114611	0.409234	0.307291	0.0880093	-0.403613
[truncated: 223 more columns]

## Sheet: SupplData7
Supplementary Data 7. Differentially expressed genes between LPS and their respective control.
	Macrophages Day0				Macrophages Day7 M-CSF				Macrophages Day7 GM-CSF				Macrophages Day7 GM-CSF + IL-34
Gene	avg_logFC	pct.LPS	pct.Control	p_val_adj	avg_logFC	pct.LPS	pct.Control	p_val_adj	avg_logFC	pct.LPS	pct.Control	p_val_adj	avg_logFC	pct.LPS	pct.Control	p_val_adj	SUM logFC
IL1B	4.43618	1	0.038	0	4.70392	0.999	0.003	0	4.38024	0.999	0.022	0	5.39868	1	0.012	0	18.919
CCL4	3.85875	0.998	0.09	0	5.105	1	0.021	0	4.2284	1	0.086	0	4.77989	1	0.213	0	17.972
CCL3	4.22469	1	0.06	0	4.77539	1	0.017	0	4.0101	1	0.092	0	4.39039	1	0.288	0	17.4006
CCL4L2	3.43953	0.991	0.051	0	4.67727	0.998	0.008	0	4.03911	1	0.06	0	4.76459	1	0.085	0	16.9205
CCL3L1	3.76866	0.995	0.036	0	4.15002	0.978	0.003	0	3.76001	0.996	0.034	0	4.69142	0.999	0.036	0	16.3701
CXCL1	2.44633	0.899	0.074	0	3.65315	0.976	0.031	0	3.57801	0.978	0.096	0	4.4569	0.999	0.038	0	14.1344
CCL20	2.96376	0.912	0.02	0	3.17723	0.763	0.001	0	3.37112	0.908	0.004	0	4.36546	0.996	0.001	0	13.8776
CXCL3	2.82614	0.96	0.079	0	3.3134	0.904	0.023	0	3.30239	0.963	0.165	0	4.20516	0.997	0.016	0	13.6471
CXCL8	2.90397	1	0.564	0	3.25425	1	0.176	0	3.00784	1	0.384	0	4.25404	1	0.41	0	13.4201
IL6	2.26204	0.671	0.003	0	2.972	0.694	0	0	3.18198	0.868	0.002	0	4.79162	0.999	0.002	0	13.2076
CCL5	2.86409	0.859	0.006	0	3.39693	0.828	0.002	0	3.52765	0.945	0.03	0	2.8909	0.825	0.01	0	12.6796
ISG15	2.58789	0.966	0.136	0	3.32057	0.911	0.029	0	3.01991	0.931	0.191	0	2.58206	0.926	0.177	0	11.5104
CXCL2	2.38525	0.849	0.051	0	2.80468	0.721	0.013	0	2.65111	0.816	0.094	1.996e-289	3.52164	0.957	0.008	0	11.3627
C15orf48	1.85858	0.948	0.276	0	2.98621	0.841	0.034	0	2.86979	0.942	0.189	0	3.34766	0.941	0.021	0	11.0622
BCL2A1	2.33708	0.773	0.031	0	2.92872	0.685	0.004	0	2.79489	0.856	0.124	0	2.8791	0.849	0.031	0	10.9398
MT2A	2.02443	0.999	0.638	0	3.0351	0.802	0.023	0	2.78319	0.938	0.149	0	2.96931	0.886	0.062	0	10.812
SOD2	1.97345	1	0.627	0	2.82745	0.991	0.189	0	2.29348	0.997	0.554	0	3.65364	0.999	0.221	0	10.748
IL1A	2.03693	0.576	0.002	0	2.16333	0.395	0	2.61453e-240	2.61409	0.674	0.004	1.17203e-220	3.90995	0.985	0	0	10.7243
TNF	0.784783	0.158	0.004	1.86935e-135	2.67382	0.6	0.002	0	2.86073	0.792	0.026	5.91698e-295	4.02804	0.992	0.012	0	10.3474
TNFAIP6	2.05547	0.598	0.008	0	2.46574	0.491	0	6.37943984763613e-317	2.80562	0.755	0.002	2.34444e-273	2.76362	0.779	0	0	10.0905
ACSL1	1.73547	0.682	0.074	0	2.46901	0.696	0.026	0	2.25448	0.742	0.283	1.09258e-191	2.89998	0.934	0.108	0	9.35894
SLAMF7	1.38365	0.336	0.003	0	2.66455	0.611	0.003	0	2.69245	0.731	0.044	8.92574e-248	2.53651	0.701	0	0	9.27717
INHBA	2.13924	0.627	0.007	0	1.44316	0.197	0.001	9.06949e-104	2.17962	0.605	0.022	1.05797e-170	3.26077	0.914	0.006	0	9.02278
CCL8	0.739091	0.146	0.005	3.32688e-120	2.58723	0.598	0.006	0	2.84269	0.752	0.008	1.13839e-273	2.77598	0.788	0.003	0	8.94499
PTGS2	2.01347	0.598	0.009	0	1.77181	0.305	0.005	1.33957e-160	1.88917	0.408	0.01	3.06036e-101	3.22039	0.903	0.002	0	8.89483
PLAUR	1.67016	0.835	0.18	0	1.83669	0.456	0.036	1.60455e-206	2.20233	0.818	0.263	2.72089e-236	2.89506	0.952	0.152	0	8.60423
WTAP	1.83022	0.797	0.115	0	2.21233	0.663	0.052	0	2.20272	0.725	0.317	5.22949e-174	2.31225	0.782	0.098	0	8.55751
CD44	2.06098	0.912	0.156	0	2.14316	0.726	0.077	0	1.9788	0.795	0.386	4.34371e-174	2.3477	0.829	0.129	0	8.53063
NAMPT	1.57549	0.92	0.299	0	1.94437	0.635	0.064	1.17873092334483e-312	1.84648	0.705	0.335	1.27376e-142	2.91242	0.96	0.143	0	8.27876
NCF1	0.987716	0.356	0.06	1.79214e-192	2.84478	0.913	0.066	0	2.26139	0.873	0.321	1.5143e-278	1.89237	0.745	0.185	0	7.98626
TNFSF15	0.747342	0.146	0.006	1.17912e-114	1.62443	0.25	0.004	3.71528e-127	2.26955	0.686	0.084	1.72939e-197	3.28608	0.943	0.032	0	7.9274
NFKBIA	1.52782	0.741	0.143	0	1.94674	0.583	0.055	3.94342e-281	1.93257	0.675	0.277	4.58287e-144	2.3775	0.828	0.126	0	7.78463
CXCL10					2.91212	0.67	0	0	3.11105	0.825	0.002	0	1.59783	0.338	0	0	7.621
ISG20	1.727	0.497	0.012	0	2.20228	0.408	0.001	1.20166e-246	1.9476	0.416	0	1.47981e-108	1.71641	0.399	0.001	0	7.5933
MX1	1.58146	0.543	0.044	0	2.09571	0.433	0.008	8.23178e-243	1.87534	0.436	0.076	7.43549e-100	1.65439	0.45	0.042	0	7.2069
CCL2	1.73171	0.67	0.069	0	2.12908	0.61	0.044	0	2.18918	0.841	0.133	1.44227e-275	1.11297	0.581	0.299	0	7.16293
TNFAIP2	1.3418	0.417	0.036	0	1.92353	0.609	0.059	5.19761e-295	1.80769	0.659	0.333	7.09002e-123	2.05739	0.709	0.101	0	7.13041
IL23A	1.72021	0.462	0.006	0	1.57333	0.239	0.001	5.50363e-127	1.63554	0.315	0.014	5.73956e-74	1.88027	0.468	0.006	0	6.80934
KYNU	1.10562	0.539	0.117	1.19148e-295	1.84597	0.479	0.037	1.02307e-221	1.62882	0.516	0.321	1.26038e-73	2.2071	0.704	0.063	0	6.78751
ATP2B1	1.47402	0.476	0.04	0	1.88538	0.517	0.048	4.90089e-235	1.32377	0.511	0.371	5.50692e-50	1.96078	0.712	0.14	0	6.64395
IER3	0.947516	0.762	0.311	0	1.93547	0.607	0.062	7.68397e-291	1.81968	0.683	0.253	4.55972e-141	1.91803	0.806	0.223	0	6.6207
DNAAF1	1.50663	0.383	0.009	0	1.61172	0.228	0.001	9.87311e-124	1.56819	0.283	0	1.71256e-66	1.91879	0.463	0	0	6.60534
TXN	1.53137	0.898	0.293	0	1.91712	0.815	0.16	0	1.49657	0.95	0.59	1.06227e-234	1.56566	0.788	0.357	0	6.51072
PLEK	0.659306	0.306	0.093	4.08783e-94	1.80973	0.631	0.092	3.39284e-274	1.55748	0.776	0.456	3.38097e-128	2.3056	0.939	0.301	0	6.33212
TNFAIP3	0.862702	0.236	0.03	6.40286e-138	1.73136	0.295	0.005	1.82622e-152	1.50049	0.306	0.076	1.22093e-56	2.19604	0.604	0.01	0	6.29059
CD40	0.797536	0.227	0.028	8.1239e-132	1.94369	0.402	0.014	1.37754e-206	2.15955	0.644	0.211	1.24961e-149	1.35486	0.419	0.087	0	6.25563
CKB	2.00475	0.622	0.015	0	1.45868	0.218	0.003	1.4288e-110	1.89829	0.477	0.062	8.47965e-111	0.890418	0.222	0.053	1.94207e-289	6.25214
TRAF1	0.802931	0.163	0.003	1.51209e-141	1.7112	0.28	0.001	3.44695e-154	1.70036	0.358	0.024	3.04567e-84	2.00431	0.518	0.001	0	6.21879
IL1RN	1.7951	0.557	0.018	0	1.6458	0.273	0.005	9.0571e-139	1.5228	0.424	0.062	2.88206e-86	1.22663	0.255	0.008	0	6.19033
DRAM1	1.11311	0.409	0.061	7.93808e-249	1.38295	0.397	0.058	3.20445e-133	1.72777	0.49	0.255	1.51071e-81	1.90443	0.59	0.067	0	6.12826
GCH1	0.990037	0.219	0.005	1.52485e-192	1.66547	0.254	0.001	7.20991e-140	1.55	0.307	0.038	1.32918e-66	1.91042	0.468	0.003	0	6.11593
OASL	0.89967	0.184	0.001	1.8781e-178	1.94253	0.34	0	8.72281e-201	1.56062	0.305	0.006	9.29145e-70	1.65368	0.392	0.002	0	6.0565
RSAD2	1.44541	0.356	0.005	0	1.74663	0.277	0.001	1.62773e-154	1.82883	0.396	0.012	3.66503e-95	0.696712	0.108	0.004	7.47468e-244	5.71758
IFIT3	1.06426	0.252	0.01	3.02176e-211	1.6631	0.289	0.007	7.75419e-143	1.83389	0.422	0.129	1.16303e-86	1.1415	0.239	0.019	0	5.70275
CD83	0.761147	0.472	0.157	7.78823e-155	1.89323	0.492	0.036	1.40871e-234	1.5274	0.58	0.269	1.58068e-87	1.5182	0.644	0.22	0	5.69997
TNIP1	1.09343	0.293	0.024	2.25813e-216	1.56671	0.317	0.022	1.87513e-134	1.27319	0.31	0.237	8.63561e-37	1.73454	0.562	0.083	0	5.66788
IDO1	0.801667	0.155	0.001	2.40012e-145	2.1239	0.389	0	2.2996e-236	1.78279	0.374	0	3.80749e-94	0.91544	0.16	0	0	5.6238
IFIT2	0.754936	0.159	0.009	4.90236e-116	1.70244	0.293	0.005	3.47224e-149	1.94874	0.474	0.1	6.96693e-106	1.19058	0.255	0.022	0	5.5967
NBN	0.925196	0.248	0.027	2.00503e-154	1.45064	0.291	0.026	4.34592e-112	1.42292	0.383	0.255	1.40044e-49	1.73515	0.54	0.082	0	5.5339
NFKB1	1.1624	0.362	0.039	2.86488e-248	1.52384	0.276	0.013	2.2552e-123	1.07415	0.27	0.215	2.41764e-26	1.73461	0.485	0.043	0	5.495
TNIP3	1.31291	0.297	0.001	0	1.25317	0.152	0	3.25557e-80	1.15464	0.18	0	1.25076e-38	1.75605	0.408	0	0	5.47678
ICAM1	0.763806	0.2	0.022	1.57609e-122	1.49393	0.257	0.011	6.83102e-117	1.47153	0.422	0.187	1.17121e-64	1.74206	0.558	0.089	0	5.47132
MIR155HG	0.900957	0.197	0.007	2.77415e-163	1.65588	0.265	0.001	3.68902e-143	1.18769	0.206	0.022	7.42761e-40	1.64746	0.391	0.008	0	5.39199
PARP14	1.196	0.353	0.028	1.47478e-266	1.61531	0.442	0.044	2.7824e-182	1.36846	0.42	0.329	1.31971e-43	1.1686	0.404	0.134	0	5.34837
BTG1	1.09588	0.813	0.307	0	1.13881	0.655	0.203	5.96301e-171	1.43066	0.67	0.4	2.73719e-89	1.62531	0.86	0.41	0	5.29066
PSTPIP2	0.914589	0.221	0.015	5.28444e-162	1.46127	0.239	0.007	2.67639e-111	1.23236	0.293	0.143	1.04556e-38	1.63252	0.405	0.021	0	5.24074
VIM	1.09446	0.999	0.905	0	0.92572	0.991	0.797	0	1.16018	0.998	0.829	0	2.01354	1	0.86	0	5.1939
SNX10	1.10944	0.316	0.027	1.82494e-226	1.32473	0.23	0.015	1.1186e-92	1.40792	0.381	0.237	1.52507e-49	1.24894	0.282	0.025	0	5.09103
G0S2	1.13147	0.365	0.041	3.79841e-241	1.61003	0.239	0.001	7.16697e-130	1.46037	0.287	0.016	2.4488e-60	0.877616	0.143	0.001	0	5.07948
IFI6	0.845402	0.561	0.185	3.13128e-210	1.41173	0.294	0.021	4.76159e-120	1.38112	0.363	0.189	6.77583e-51	1.39023	0.383	0.06	0	5.02848
RND3	0.900447	0.211	0.014	6.06327e-151	1.3643	0.272	0.025	1.39136e-100	1.15146	0.273	0.078	5.52467e-41	1.60664	0.458	0.058	0	5.02285
ALCAM	1.39819	0.411	0.029	0	1.4675	0.494	0.078	1.77387e-173	0.961073	0.438	0.337	3.015e-27	1.13281	0.38	0.128	0	4.95956
WARS	0.736467	0.198	0.032	3.40467e-102	1.55299	0.303	0.017	9.66553e-132	1.21805	0.367	0.247	5.60362e-42	1.43167	0.391	0.057	0	4.93917
SERPINB9	0.758026	0.158	0.009	2.09655e-117	1.53318	0.236	0.004	2.17301e-118	1.14736	0.201	0.072	2.28086e-32	1.47756	0.344	0.015	0	4.91612
TNFAIP8	1.26977	0.404	0.041	7.48638e-296	1.09596	0.326	0.063	1.18736e-85	1.02046	0.35	0.345	2.25042e-22	1.48687	0.503	0.117	0	4.87307
ELOVL7	1.06235	0.233	0.004	2.85894e-215	1.25693	0.161	0.001	1.54461e-82	1.02218	0.16	0.016	1.21414e-29	1.49592	0.317	0	0	4.83738
MX2	1.13014	0.293	0.015	1.24483e-242	1.43763	0.211	0.004	2.24906e-102	1.25941	0.216	0.06	3.64248e-39	0.956944	0.193	0.019	0	4.78413
MAP1LC3A	0.992151	0.266	0.025	6.32295e-185	1.27386	0.191	0.006	6.84459e-85	1.15433	0.21	0.096	6.33039e-31	1.34639	0.344	0.035	0	4.76673
EHD1	0.994048	0.234	0.007	1.79541e-202	1.136	0.145	0.002	1.81408e-69	1.17675	0.228	0.042	3.93121e-39	1.38763	0.317	0.013	0	4.69443
RIPK2	0.834569	0.25	0.036	2.04487e-135	1.27	0.199	0.012	9.09963e-80	1.05974	0.252	0.189	1.47412e-25	1.48238	0.424	0.063	0	4.64668
PPP1R15A	0.898178	0.414	0.102	6.44712e-181	0.958459	0.222	0.044	4.42079e-53	1.03847	0.276	0.251	1.47131e-21	1.73462	0.628	0.128	0	4.62973
IL7R	1.34852	0.426	0.044	9.94198417813424e-319	1.51156	0.217	0.005	2.29227e-108	1.05755	0.56	0.339	8.08086e-53	0.695619	0.238	0.134	4.32928e-124	4.61324
PTGER4	0.614576	0.114	0.003	4.03616e-94	1.37926	0.192	0.004	9.70407e-93	1.08619	0.184	0.058	6.68582e-30	1.52268	0.363	0.018	0	4.60271
ITGB8	1.27102	0.308	0.007	4.62028e-288	1.53112	0.224	0.001	3.6305e-118	1.08825	0.177	0.01	9.78831e-34	0.706044	0.109	0	2.86264e-284	4.59643
DNAJB6	1.21367	0.624	0.141	0	1.26524	0.479	0.098	5.07324e-141	1.05033	0.508	0.442	3.58483e-34	1.03508	0.442	0.205	0	4.56432
CFLAR	0.461946	0.307	0.127	4.66328e-56	1.55687	0.391	0.041	3.95453e-153	1.19858	0.431	0.382	5.00858e-33	1.30449	0.431	0.108	0	4.52188
PMAIP1	0.696283	0.146	0.01	1.07632e-100	1.17236	0.154	0.005	8.14421e-70	0.769793	0.142	0.06	5.55272e-15	1.88297	0.517	0.03	0	4.5214
BIRC3	1.44742	0.357	0.006	0	1.19475	0.149	0.002	1.85085e-71	1.19221	0.195	0.02	1.82446e-37	0.662735	0.103	0.001	2.41596e-255	4.49711
IFITM3	0.388277	0.675	0.426	1.66294e-79	1.48652	0.48	0.078	5.23921e-167	1.34189	0.505	0.315	2.64127e-61	1.16125	0.591	0.28	0	4.37793
GRAMD1A	0.773005	0.225	0.032	8.18308e-124	1.19523	0.233	0.028	1.0642e-75	1.16005	0.257	0.207	3.48547e-28	1.21269	0.392	0.102	0	4.34097
OTUD1	0.824309	0.303	0.058	4.6229e-141	0.775661	0.126	0.019	3.73204e-32	0.516992	0.156	0.251	0.0500009	2.17469	0.727	0.094	0	4.29166
LYN	1.09411	0.394	0.06	1.87971e-236	1.19258	0.386	0.075	1.40049e-108	0.851645	0.392	0.398	6.69215e-16	1.14165	0.615	0.316	0	4.27999
MAP3K8	0.969054	0.292	0.038	2.68579e-174	1.07358	0.177	0.017	4.9192e-60	1.12067	0.216	0.165	1.62415e-24	1.09802	0.24	0.024	0	4.26133
OPTN	0.619354	0.188	0.039	1.44098e-74	1.37395	0.251	0.019	1.00558e-97	1.05225	0.266	0.225	1.74697e-20	1.20294	0.266	0.021	0	4.24849
USP12	0.875586	0.225	0.021	5.77901e-146	1.23794	0.226	0.021	4.09474e-81	1.32137	0.298	0.237	1.61799e-35	0.81314	0.174	0.035	8.60746e-243	4.24804
SQOR	1.07297	0.379	0.054	6.93047e-231	1.25292	0.33	0.048	2.34685e-103	0.88768	0.334	0.345	1.20877e-16	0.99849	0.312	0.104	0	4.21206
ACSL4	1.27657	0.488	0.072	0	1.34664	0.276	0.028	3.6975e-99	0.782919	0.262	0.337	7.16649e-08	0.76475	0.214	0.085	6.81681e-179	4.17088
DNAJA1	1.05368	0.393	0.068	1.69574e-217	1.02857	0.343	0.079	3.74015e-80	1.01293	0.412	0.388	1.74967e-23	1.02145	0.477	0.234	0	4.11663
EMP3	0.303738	0.599	0.38	7.18645e-54	1.10507	0.502	0.136	1.5686e-121	1.2006	0.54	0.398	1.04313e-44	1.44628	0.743	0.325	0	4.05569
ATF5	0.364948	0.125	0.039	4.91481e-31	1.53927	0.351	0.033	4.64459e-139	1.21205	0.327	0.263	1.23775e-32	0.931418	0.324	0.133	3.59268e-287	4.04768
PHLDA1	1.22352	0.379	0.034	5.31862e-285	1.02205	0.166	0.016	1.3485e-55	0.750946	0.179	0.169	9.49234e-09	1.03076	0.376	0.145	0	4.02728
B4GALT5					1.26722	0.22	0.014	8.49971e-86	1.1252	0.234	0.169	1.6346e-27	1.57831	0.407	0.037	0	3.97074
BTG2	0.699021	0.203	0.039	2.16956e-90	0.931713	0.196	0.036	6.46411e-48	0.619389	0.2	0.251	0.000137049	1.70292	0.624	0.147	0	3.95304
DDX58	0.895182	0.188	0.005	5.51833e-165	1.12766	0.163	0.007	3.01358e-67	1.08678	0.195	0.082	1.67062e-29	0.837836	0.16	0.015	1.73754e-304	3.94746
MGLL	1.24791	0.353	0.026	6.41012e-277	0.921212	0.195	0.032	3.20235e-49	0.866118	0.246	0.253	4.79876e-15	0.887062	0.226	0.06	4.49912e-275	3.9223
ARFGAP3	0.864199	0.234	0.024	2.12828e-145	1.18899	0.201	0.019	7.90848e-71	0.539277	0.161	0.245	0.00358313	1.30943	0.383	0.076	0	3.90189
S100A10	0.557673	0.42	0.176	1.03564e-89	0.610704	0.491	0.216	3.78886e-56	0.920359	0.53	0.38	3.37463e-41	1.79904	0.575	0.085	0	3.88778
EIF1B	0.499668	0.296	0.118	3.8011e-59	0.927258	0.215	0.044	5.67972e-49	1.08496	0.344	0.319	7.1876e-24	1.37003	0.501	0.155	0	3.88191
IFIH1	0.770904	0.173	0.014	1.87616e-116	1.29014	0.185	0.007	6.30511e-81	0.97081	0.218	0.215	9.14095e-18	0.842411	0.189	0.043	1.85083e-244	3.87427
PLSCR1	0.64024	0.417	0.153	1.76167e-111	1.28809	0.243	0.025	2.29973e-85	1.09106	0.3	0.261	6.75286e-24	0.839293	0.321	0.156	9.6687e-224	3.85869
HERC5	0.846325	0.205	0.019	1.28239e-132	1.44324	0.213	0.006	1.95892e-102	1.00789	0.199	0.131	3.29007e-22	0.559742	0.117	0.039	2.56005e-109	3.85719
AMPD3	0.724279	0.219	0.037	8.17404e-104	1.22273	0.207	0.015	2.18578e-79	0.99712	0.214	0.183	8.66256e-20	0.906288	0.203	0.032	0	3.85041
RNF144B	0.756818	0.168	0.012	1.10498e-118	1.03227	0.157	0.013	1.93143e-54	1.01475	0.183	0.12	1.99169e-22	1.04484	0.199	0.012	0	3.84868
IRAK2	0.695853	0.148	0.01	9.59635e-103	1.00769	0.121	0.003	1.14682e-55	0.859072	0.132	0.036	1.04638e-19	1.27693	0.257	0.005	0	3.83954
B4GALT1	0.6604	0.316	0.094	1.69217e-98	1.02241	0.172	0.017	5.66766e-57	0.954249	0.284	0.297	6.46914e-18	1.17771	0.395	0.123	0	3.81477
MMP1	1.783	0.48	0.004	0	1.2997	0.16	0.001	4.60184e-82	0.720991	0.106	0.024	1.34717e-13					3.80369
IFI35	1.02361	0.25	0.014	1.34076e-199	1.0756	0.173	0.015	1.05798e-59	1.00299	0.214	0.141	1.64191e-23	0.700437	0.187	0.067	6.54365e-170	3.80263
PELI1					1.21507	0.199	0.015	1.9353e-76	0.744063	0.171	0.205	1.00242e-08	1.82229	0.525	0.047	0	3.78142
DDX60L	0.923515	0.259	0.03	1.88521e-158	1.0898	0.193	0.02	1.335e-64	0.948322	0.214	0.191	2.03303e-17	0.811581	0.202	0.054	2.69372e-238	3.77322
RAP1B	0.673952	0.424	0.153	1.07357e-119	1.16768	0.44	0.099	1.0354e-117	1.09677	0.548	0.452	4.33105e-41	0.825903	0.393	0.221	4.16142e-232	3.76431
C1orf122	0.774102	0.291	0.065	6.62884e-121	0.786902	0.208	0.05	4.75432e-39	0.927211	0.327	0.329	1.11221e-16	1.27501	0.483	0.158	0	3.76322
CXCL5	0.939213	0.186	0.001	2.74192e-183	1.20874	0.15	0.001	3.67259e-74	0.678279	0.101	0.016	3.63438e-12	0.926597	0.146	0	0	3.75283
DUSP5	1.02226	0.237	0.009	3.97373e-200	1.00848	0.119	0.002	1.88065e-54	1.00996	0.19	0.034	3.99436e-30	0.707702	0.13	0.011	2.43737e-239	3.74841
SRGN	0.498448	0.947	0.759	2.27377e-190	0.779743	0.651	0.284	3.37612e-105	1.25236	0.837	0.498	4.76023e-115	1.20989	0.937	0.713	0	3.74044
AQP9	0.795094	0.16	0.005	9.08979e-132	1.01491	0.12	0.001	2.06015e-57	0.839156	0.146	0.068	6.48834e-17	1.08951	0.205	0.003	0	3.73868
HSPA5	1.05882	0.881	0.409	0	0.78012	0.695	0.314	1.00472e-114	0.835385	0.761	0.522	1.88589e-49	1.06398	0.898	0.684	0	3.73831
EBI3	0.556652	0.11	0.004	1.72505e-82	1.2857	0.201	0.008	4.36076e-86	1.05453	0.172	0.034	2.62232e-30	0.840965	0.153	0.005	0	3.73784
ANXA5	1.08294	0.889	0.411	0	0.627142	0.725	0.402	1.49174e-85	0.642066	0.783	0.649	9.92314e-30	1.37624	0.911	0.589	0	3.72839
RDX	0.7987	0.28	0.062	2.28971e-116	1.41674	0.346	0.04	3.63335e-122	0.961396	0.317	0.365	2.96246e-12	0.549388	0.193	0.125	9.15381e-68	3.72623
OGFRL1	0.993127	0.71	0.248	0	0.913156	0.555	0.21	2.31647e-98	0.822347	0.566	0.5	1.51707e-20	0.994951	0.743	0.493	0	3.72358
HLA-A	0.467601	0.409	0.188	2.14227e-69	1.10617	0.343	0.07	3.98672e-88	0.901808	0.445	0.39	6.45157e-21	1.24089	0.551	0.224	0	3.71646
DNAJB9	0.980665	0.337	0.055	1.40304e-186	1.00459	0.245	0.044	7.81942e-62	0.807575	0.264	0.327	3.50322e-08	0.923531	0.357	0.157	6.45004e-298	3.71636
SLC2A6	0.593212	0.121	0.009	6.82043e-81	1.06725	0.139	0.003	7.17567e-62	0.9884	0.163	0.078	1.08134e-22	1.06151	0.208	0.005	0	3.71037
SLC39A8	0.803621	0.17	0.01	8.39714e-125	1.30712	0.202	0.011	5.08956e-84	0.652093	0.121	0.12	2.04277e-08	0.940773	0.184	0.015	0	3.70361
CRIM1	0.797174	0.2	0.022	3.35652e-122	0.786796	0.147	0.029	5.16876e-32	0.755656	0.143	0.203	9.33877e-06	1.36175	0.35	0.052	0	3.70138
IFIT1	0.700468	0.147	0.009	5.40812e-107	1.23833	0.193	0.012	5.51182e-76	1.33192	0.29	0.151	1.19002e-42	0.427976	0.101	0.046	5.55474e-61	3.6987
NFKBIZ	0.65372	0.151	0.017	1.95643e-85	0.883459	0.112	0.008	4.41426e-39	0.887313	0.148	0.072	1.60676e-18	1.25206	0.27	0.013	0	3.67655
CMPK2	0.920144	0.191	0.004	8.60467e-171	1.11027	0.135	0.001	1.07679e-65	0.9669	0.156	0.054	6.15352e-24	0.657045	0.119	0.016	1.14713e-196	3.65436
CEBPB	0.554354	0.448	0.197	4.12803e-91	1.25792	0.388	0.068	1.57992e-115	0.678439	0.369	0.388	2.4305e-09	1.15448	0.574	0.274	0	3.6452
TAP1	0.649399	0.127	0.006	1.76327e-95	1.17511	0.154	0.003	1.45757e-72	0.961044	0.155	0.064	7.21325e-23	0.856577	0.162	0.01	0	3.64212
PNRC1	0.474458	0.436	0.218	1.01979e-67	1.0065	0.479	0.144	2.92458e-101	0.840913	0.522	0.486	5.37561e-18	1.25209	0.697	0.35	0	3.57396
TNFSF13B	0.610721	0.398	0.144	4.42161e-104	1.1266	0.248	0.042	2.86128e-67	1.12553	0.274	0.235	1.38109e-22	0.687574	0.213	0.101	5.70998e-139	3.55043
HLA-B	0.658655	0.499	0.197	6.95499e-132	1.0575	0.386	0.091	5.69862e-92	0.835071	0.456	0.408	1.18744e-19	0.992856	0.533	0.285	0	3.54408
NINJ1	0.717496	0.716	0.348	2.10326e-205	0.859029	0.559	0.211	2.65769e-98	1.15033	0.732	0.512	2.24015e-74	0.809432	0.802	0.632	0	3.53629
IFNGR2	0.380589	0.194	0.072	1.36868e-36	0.93076	0.215	0.038	3.79196e-54	0.958632	0.362	0.347	2.41985e-22	1.25695	0.493	0.171	0	3.52693
GBP2	0.802697	0.16	0.002	2.23313e-142	1.1617	0.143	0.002	2.84545e-68	0.862855	0.139	0.02	3.89158e-23	0.697362	0.109	0.001	2.31654e-279	3.52462
MIR3945HG					1.08278	0.123	0.001	5.42956e-61	1.23376	0.199	0.01	1.96612e-42	1.19557	0.225	0.001	0	3.51212
CLIC4	0.826212	0.325	0.072	5.92921e-141	1.04416	0.24	0.038	7.07057e-67	0.840837	0.247	0.303	5.99216e-10	0.766034	0.221	0.082	1.62515e-192	3.47724
PDE4DIP	0.816598	0.432	0.13	1.77291e-156	1.12918	0.339	0.066	2.19168e-89	0.722977	0.3	0.361	2.30428e-06	0.806845	0.174	0.027	4.7044e-267	3.4756
OAS2	0.849727	0.186	0.009	3.42197e-147	1.0548	0.135	0.005	2.93021e-58	0.779704	0.129	0.046	5.70046e-17	0.780784	0.153	0.017	1.73644e-271	3.46501
IRF7	0.522377	0.126	0.017	1.0221e-65	1.21216	0.169	0.004	2.09974e-79	0.855524	0.151	0.088	2.40713e-17	0.87344	0.205	0.04	1.07418e-295	3.4635
DENND5A	0.480641	0.12	0.022	8.56659e-50	0.913859	0.128	0.012	8.87204e-42	0.880036	0.172	0.167	1.17655e-14	1.18332	0.317	0.058	0	3.45785
USP53					1.22139	0.251	0.027	8.56578e-85	0.751206	0.144	0.169	8.38226e-08	1.48213	0.372	0.033	0	3.45473
BTG3	0.49617	0.137	0.027	1.59968e-51	0.986301	0.124	0.005	1.8153e-50	0.85404	0.141	0.084	1.05518e-15	1.10092	0.217	0.012	0	3.43743
INSIG1	0.462345	0.558	0.293	6.38936e-88	0.922669	0.335	0.083	5.90084e-71	0.610232	0.37	0.404	7.71825e-07	1.41725	0.493	0.126	0	3.41249
PDE4B	0.797668	0.239	0.038	1.30679e-119	0.837769	0.101	0.007	6.24555e-36	0.791181	0.121	0.076	1.49996e-13	0.983737	0.183	0.007	0	3.41035
STX11	0.44035	0.156	0.046	1.26215e-41	1.09351	0.144	0.004	2.25554e-64	0.959981	0.191	0.106	5.21634e-24	0.871142	0.16	0.005	0	3.36499
MCL1	0.351369	0.239	0.105	1.48863e-34	0.838718	0.157	0.029	3.46228e-37	0.748822	0.202	0.303	9.56307e-06	1.4195	0.487	0.125	0	3.3584
PPIF	0.773906	0.286	0.062	6.0796e-122	0.846178	0.142	0.021	9.16342e-38	0.76312	0.174	0.215	1.20501e-08	0.946099	0.24	0.06	0	3.3293
UBE2Z	0.630842	0.186	0.038	2.88809e-78	1.0301	0.217	0.032	1.18606e-61	0.562698	0.189	0.321	0.0706113	1.08873	0.327	0.095	0	3.31237
SDC4	0.558113	0.119	0.011	5.43664e-73					1.09471	0.199	0.084	4.38983e-29	1.65672	0.406	0.013	0	3.30954
TLR2	0.359198	0.139	0.046	1.10889e-30	0.856289	0.213	0.045	4.08932e-46	0.918589	0.261	0.255	1.50307e-16	1.17134	0.337	0.081	0	3.30542
P2RX7					1.03389	0.172	0.019	3.88907e-56	1.13143	0.27	0.215	3.16186e-25	1.13978	0.295	0.062	0	3.3051
SAMD9L	0.770426	0.153	0.005	3.77118e-124	1.1155	0.145	0.003	1.19424e-65	0.811147	0.153	0.072	7.93038e-17	0.598377	0.103	0.012	1.01129e-174	3.29545
EIF2AK2	0.914206	0.233	0.026	3.52331e-145	1.02568	0.171	0.025	7.26359e-49	0.666654	0.187	0.265	2.74487e-05	0.686331	0.188	0.077	1.23726e-143	3.29287
NFE2L2	0.734683	0.443	0.154	4.18524e-135	0.806791	0.365	0.117	6.11947e-61	0.550336	0.398	0.47	0.00482582	1.19349	0.612	0.284	0	3.2853
TXNRD1	1.3439	0.577	0.099	0	0.821837	0.287	0.081	7.25586e-51	0.328623	0.362	0.46	1	0.788445	0.347	0.199	1.229e-190	3.28281
SLC43A3	0.513305	0.117	0.016	4.09348e-59	0.954837	0.141	0.013	1.06525e-46	0.848245	0.162	0.165	5.56899e-13	0.937139	0.209	0.035	0	3.25353
PSME2	0.728096	0.294	0.076	3.3982e-109	0.938768	0.242	0.049	2.60809e-55	0.903166	0.315	0.309	3.96913e-18	0.655798	0.33	0.213	8.69647e-132	3.22583
PIM3	0.364059	0.138	0.042	5.50172e-33	0.762401	0.116	0.014	7.36492e-33	0.581039	0.14	0.189	6.55302e-05	1.48687	0.446	0.075	0	3.19437
SLC25A37	0.277581	0.104	0.036	5.11876e-20	0.867803	0.193	0.04	2.93753e-43	0.703824	0.149	0.227	0.00323228	1.31136	0.443	0.115	0	3.16057
IFI44	0.723413	0.162	0.013	3.0074e-109	1.04237	0.121	0.005	2.53772e-51	0.667759	0.152	0.088	6.21872e-13	0.726209	0.149	0.027	2.20543e-211	3.15975
OAS3	0.725063	0.146	0.006	3.56752e-116	0.891778	0.106	0.003	2.93901e-44	0.737987	0.111	0.044	2.67368e-14	0.795108	0.153	0.018	3.94769e-271	3.14994
SELENOS	0.746897	0.361	0.106	3.76605e-121	0.842778	0.21	0.054	8.35724e-39	0.729427	0.256	0.341	4.56941e-05	0.82885	0.311	0.148	3.07849e-218	3.14795
MMP14	0.594721	0.221	0.055	1.26021e-76	0.872671	0.236	0.056	9.68875e-49	0.617264	0.23	0.349	1	1.05783	0.406	0.164	0	3.14249
STAT1	0.835031	0.238	0.033	5.29072e-132	1.08088	0.197	0.022	1.12318e-63	0.685102	0.212	0.291	2.18183e-06	0.540114	0.167	0.089	7.94691e-84	3.14113
ARF4	0.735902	0.397	0.136	8.5719e-122	0.702481	0.267	0.089	2.60201e-37	0.729128	0.324	0.378	9.51416e-09	0.9729	0.433	0.214	0	3.14041
IFI27	1.00312	0.289	0.034	2.8512e-177	1.14785	0.124	0.001	1.22701e-61	0.986567	0.17	0.026	9.51207e-25					3.13754
AZIN1	0.65757	0.286	0.078	4.17306e-95	0.916843	0.208	0.038	1.80476e-50	0.37445	0.192	0.343	1	1.18578	0.421	0.141	0	3.13464
CDV3	0.677426	0.484	0.187	2.45037e-132	0.867891	0.361	0.111	3.17902e-64	0.71406	0.498	0.488	2.38455e-12	0.851913	0.445	0.264	1.8305e-253	3.11129
REL	0.641626	0.23	0.059	1.99466e-78	0.861726	0.154	0.028	4.76636e-37	0.754906	0.207	0.313	0.000497351	0.851072	0.237	0.079	3.67861e-240	3.10933
TANK	0.327147	0.171	0.07	8.99504e-27	1.11541	0.212	0.025	6.62549e-67	0.712572	0.209	0.303	2.48067e-05	0.916293	0.24	0.066	1.66392e-283	3.07142
ATP13A3	1.29365	0.471	0.057	0	0.616066	0.129	0.036	6.33595e-20	0.639279	0.2	0.315	0.111968	0.519692	0.162	0.092	2.42042e-73	3.06868
HES4	0.323686	0.156	0.058	3.79766e-27	0.98583	0.109	0.002	4.75545e-50	0.842444	0.117	0.002	8.73789e-23	0.909756	0.164	0.001	0	3.06172
ZC3H12C	0.560604	0.132	0.02	2.94261e-64	1.15993	0.164	0.007	1.90901e-70	0.728906	0.137	0.163	1.2727e-06	0.611667	0.154	0.059	3.49561e-123	3.06111
ADA	1.22608	0.413	0.045	2.89154e-297	1.04107	0.17	0.014	2.17396e-60	0.774028	0.19	0.173	4.57935e-12					3.04118
PTPN12	0.309119	0.123	0.04	8.84319e-26	0.998854	0.187	0.023	2.11927e-55	0.531194	0.177	0.313	1	1.18617	0.34	0.081	0	3.02534
MARCKS	0.597268	0.564	0.263	4.15984e-122	0.966564	0.705	0.303	3.73654e-140	0.569072	0.778	0.635	1.22685e-26	0.840851	0.865	0.7	0	2.97375
PEA15	0.480781	0.195	0.06	3.15293e-51	0.778195	0.228	0.059	4.57912e-41	0.663306	0.258	0.353	0.000509131	1.04909	0.374	0.135	0	2.97137
ATF3					1.14968	0.169	0.009	1.65556e-66	0.763329	0.189	0.175	1.68179e-08	1.05233	0.245	0.043	0	2.96534
KLF6					0.817863	0.25	0.071	3.38224e-44	0.750393	0.297	0.359	3.89741e-05	1.38963	0.633	0.248	0	2.95789
EPSTI1	0.980106	0.244	0.019	6.29318e-173	1.02554	0.115	0.001	2.93444e-56	0.94872	0.153	0.038	1.67676e-23					2.95436
IL4I1					1.2221	0.155	0.001	3.92713e-77	0.960273	0.197	0.108	6.98227e-23	0.713535	0.146	0.03	5.83434e-199	2.89591
MAP4K4	0.840057	0.312	0.065	4.64824e-139	1.13703	0.272	0.046	6.285e-76	0.380208	0.184	0.335	1	0.528283	0.221	0.161	1.13605e-59	2.88558
CPM	0.333199	0.102	0.03	1.90831e-26	0.833241	0.121	0.013	7.15974e-37	0.492071	0.165	0.285	1	1.22659	0.322	0.059	0	2.8851
S100A11	0.342683	0.984	0.903	3.76529e-149	0.751796	0.964	0.715	3.62693e-186	0.717216	0.988	0.873	2.51719e-115	1.05481	0.984	0.89	0	2.8665
MTHFD2	0.503946	0.324	0.131	1.49947e-65	0.661658	0.22	0.07	4.79275e-31	0.678814	0.297	0.363	5.34419e-05	1.00927	0.458	0.228	0	2.85369
RAPGEF2					0.985698	0.139	0.009	6.90552e-53	0.855618	0.142	0.124	3.14048e-14	0.969164	0.206	0.025	0	2.81048
CSTB	0.506441	0.907	0.663	2.56637e-176	0.695079	0.852	0.536	3.36018e-116	0.473523	0.946	0.795	8.69971e-58	1.10828	0.956	0.781	0	2.78332
TLNRD1	0.547196	0.159	0.032	7.01385e-64	0.906074	0.122	0.009	1.67154e-43	0.742065	0.134	0.159	5.91112e-08	0.583424	0.144	0.055	6.9601e-116	2.77876
ARL8B	0.7572	0.364	0.106	1.98826e-126	0.737409	0.241	0.074	5.12079e-37	0.754382	0.29	0.38	3.83688e-05	0.523993	0.246	0.172	4.16575e-70	2.77298
PTPRE	0.512938	0.174	0.048	3.16559e-53	0.785344	0.196	0.047	2.34678e-37	0.677362	0.27	0.289	5.33353e-08	0.78068	0.257	0.115	6.11388e-190	2.75632
UFM1	0.758942	0.273	0.065	1.08374e-108	0.616428	0.141	0.044	6.38921e-19	0.533165	0.18	0.327	1	0.844695	0.307	0.148	1.92239e-212	2.75323
RNF213	0.863982	0.315	0.064	3.78977e-146	0.996226	0.358	0.086	4.7461e-81	0.548361	0.367	0.432	0.0234638	0.339646	0.288	0.278	1.66224e-15	2.74822
FLNA	0.452486	0.151	0.041	4.06567e-44	0.656303	0.143	0.033	1.27942e-25	0.487743	0.162	0.241	1	1.15134	0.257	0.02	0	2.74787
FNDC3B	0.816666	0.231	0.031	8.27617e-129	0.750328	0.139	0.023	1.40102e-33	0.561189	0.152	0.261	0.972805	0.609688	0.142	0.05	1.27021e-125	2.73787
RHOQ	0.540591	0.234	0.075	5.18287e-64	0.835596	0.217	0.058	5.17902e-40	0.599539	0.278	0.402	0.972552	0.761816	0.394	0.246	1.17797e-190	2.73754
PHLDA2	0.786066	0.183	0.014	1.07371e-122					1.0444	0.184	0.06	1.31018e-26	0.894799	0.153	0.006	0	2.72527
UBE2E1	0.513057	0.178	0.051	7.14493e-55	0.888592	0.197	0.036	1.86806e-46	0.514657	0.179	0.317	1	0.808286	0.261	0.106	3.23023e-219	2.72459
LYRM4	0.527851	0.147	0.034	5.19654e-55	0.776622	0.107	0.013	4.78154e-30	0.66653	0.11	0.147	3.4053e-06	0.748824	0.171	0.045	5.70494e-194	2.71983
LAP3	0.696834	0.336	0.1	1.21176e-110	1.01039	0.296	0.066	2.16489e-68	0.600039	0.332	0.394	1.31082e-06	0.411075	0.318	0.288	9.59995e-31	2.71834
OSGIN2	0.452782	0.135	0.032	6.00598e-43	0.831779	0.161	0.03	1.3913e-37	0.588302	0.149	0.267	1	0.83277	0.247	0.092	6.72553e-224	2.70563
HLA-C	0.601868	0.436	0.172	9.40519e-106	0.823485	0.292	0.093	2.12159e-47	0.619116	0.365	0.408	0.000100623	0.637294	0.379	0.272	5.21231e-121	2.68176
SEC61G	0.664722	0.542	0.232	1.60388e-137	0.687926	0.373	0.142	1.30305e-48	0.656966	0.367	0.424	2.57079e-06	0.653328	0.547	0.44	8.56909e-146	2.66294
SRC					0.945701	0.113	0.001	8.37169e-53	0.79195	0.131	0.118	3.27302e-13	0.912204	0.188	0.021	0	2.64985
SEC61B	0.747472	0.591	0.239	6.26792e-178	0.710808	0.338	0.125	2.01223e-44	0.591248	0.389	0.456	0.000207221	0.599567	0.496	0.402	8.43958e-114	2.6491
ABL2	0.53572	0.137	0.025	5.85966e-58	0.697583	0.104	0.017	7.77281e-25	0.425266	0.107	0.207	1	0.99017	0.239	0.052	0	2.64874
TYMP					0.914097	0.381	0.111	5.20871e-74	0.864576	0.425	0.41	9.51807e-19	0.86464	0.559	0.354	0	2.64331
CSF3	0.868726	0.171	0	5.47119e-168					0.820481	0.115	0	8.3496e-23	0.953362	0.169	0	0	2.64257
OAS1	0.497163	0.167	0.04	3.01626e-56	0.777666	0.122	0.015	1.27194e-33	0.826024	0.176	0.175	1.55552e-13	0.535622	0.133	0.054	2.46767e-99	2.63647
MSANTD3	0.505507	0.132	0.024	6.07312e-56	0.774874	0.107	0.009	1.32876e-33	0.699583	0.149	0.131	2.70129e-09	0.654912	0.114	0.014	2.82235e-192	2.63488
SP110	0.478388	0.101	0.016	1.89359e-46	0.940309	0.113	0.007	1.81065e-41	0.77477	0.132	0.173	4.79627e-08	0.435403	0.129	0.081	1.5971e-45	2.62887
EDN1					0.969436	0.102	0.001	4.69348e-49					1.65787	0.38	0.006	0	2.6273
SH3GLB1	0.271276	0.24	0.133	1.95211e-19	0.780843	0.254	0.075	1.20761e-40	0.61059	0.314	0.416	0.0368116	0.958456	0.427	0.209	0	2.62117
SPAG9					1.05873	0.32	0.07	1.31092e-77	0.714227	0.289	0.39	0.000204869	0.827862	0.296	0.136	2.41082e-218	2.60082
NRP2	0.746924	0.28	0.066	1.90003e-111	0.771676	0.228	0.068	4.66541e-37	0.692814	0.295	0.375	0.000687075	0.377935	0.216	0.189	3.50364e-24	2.58935
DYNLT1	0.623887	0.417	0.156	9.94709e-108	0.774019	0.221	0.057	2.55304e-39	0.718305	0.266	0.343	5.42331e-07	0.472484	0.226	0.167	2.93411e-51	2.58869
PTP4A1	0.521803	0.158	0.036	1.6613e-56	0.792839	0.131	0.023	4.29519e-31	0.447026	0.126	0.269	1	0.817547	0.233	0.089	4.07855e-207	2.57921
FAM129A	0.681798	0.146	0.014	2.4417e-92	0.797314	0.131	0.022	2.10378e-32	0.631608	0.18	0.247	0.00290538	0.437632	0.161	0.113	7.01939e-42	2.54835
ADAM17					0.795113	0.154	0.027	6.82033e-36	0.764085	0.171	0.263	4.35598e-06	0.987589	0.27	0.079	0	2.54679
SAR1A	0.399319	0.167	0.057	3.91871e-36	0.801374	0.17	0.032	7.1734e-38	0.450297	0.174	0.299	0.483989	0.891914	0.273	0.1	2.81402e-261	2.5429
STAT2	0.482597	0.149	0.038	1.03065e-47	0.81159	0.165	0.033	5.38401e-37	0.513068	0.151	0.265	1	0.735346	0.189	0.058	6.70866e-194	2.5426
DDX21	0.708973	0.185	0.028	3.73196e-90	0.590799	0.116	0.033	5.94086e-16	0.359608	0.191	0.305	1	0.866726	0.323	0.158	1.19408e-226	2.52611
SERPINB1	0.712134	0.388	0.128	2.86018e-119	0.925219	0.299	0.077	4.88178e-60	0.577117	0.288	0.378	0.000707222	0.308571	0.241	0.238	8.31664e-10	2.52304
ZNFX1	0.539338	0.126	0.015	5.23328e-69	0.803462	0.122	0.016	1.24794e-34	0.483756	0.125	0.259	1	0.671876	0.168	0.06	9.85635e-153	2.49843
SLC7A11	1.1524	0.303	0.021	2.00104e-234	0.96144	0.161	0.019	3.67817e-48	0.384009	0.148	0.217	1					2.49784
TMSB10	0.388995	0.992	0.94	3.78265e-209	0.847162	0.95	0.638	5.42656e-209	0.525586	0.985	0.871	3.0136e-74	0.733119	0.992	0.959	0	2.49486
HLA-E	0.754488	0.52	0.191	2.51024e-162	0.852672	0.341	0.105	7.59851e-60	0.588544	0.376	0.434	0.016588	0.290732	0.355	0.363	7.20884e-08	2.48644
NUB1	0.337618	0.114	0.038	1.74361e-24	0.904737	0.2	0.038	1.37635e-46	0.856415	0.219	0.297	3.0846e-09	0.367278	0.137	0.107	1.42449e-23	2.46605
MMP10	1.6671	0.454	0.005	0					0.782715	0.11	0.006	5.43097e-19					2.44982
IL2RA	0.788928	0.162	0.007	1.52777e-127					0.832338	0.125	0.066	1.49619e-14	0.826107	0.162	0.023	9.18926e-263	2.44737
CHST2	0.631085	0.119	0.004	2.40731e-95					0.780803	0.111	0.04	3.90847e-16	1.03277	0.192	0.002	0	2.44465
RILPL2	0.293628	0.191	0.087	8.34986e-24	0.671431	0.127	0.025	4.70545e-26	0.721481	0.179	0.225	5.51702e-07	0.757006	0.215	0.078	3.88809e-192	2.44355
FDX1	0.296848	0.139	0.056	4.86595e-21	0.892425	0.158	0.026	6.16311e-40	0.468748	0.176	0.297	1	0.779821	0.205	0.07	3.12641e-194	2.43784
CSF2	1.22666	0.265	0.001	3.92611e-269					1.20327	0.172	0	8.92775e-37					2.42993
EDEM1	0.551043	0.181	0.046	3.15059e-60	0.656299	0.115	0.021	2.51681e-24	0.562227	0.111	0.211	0.114854	0.654558	0.153	0.05	6.31868e-146	2.42413
SDF2L1	0.9711	0.515	0.135	9.91733e-235	0.761736	0.329	0.112	2.0225e-49	0.690009	0.394	0.424	1.47127e-08					2.42284
APOL6	0.703114	0.147	0.013	4.42592e-95	0.895974	0.149	0.019	5.56638e-43	0.816048	0.176	0.239	2.08972e-08					2.41514
EIF5	0.73619	0.475	0.165	7.98299e-148	0.743271	0.313	0.11	7.11337e-44	0.375938	0.358	0.474	1	0.551268	0.421	0.338	3.87064e-87	2.40667
LRRC59	0.514276	0.149	0.029	8.6005e-60	0.701614	0.117	0.023	2.36479e-25	0.506744	0.142	0.239	0.253841	0.671761	0.224	0.111	7.95047e-139	2.39439
CD48	0.626433	0.116	0.007	2.41544e-84	0.930794	0.106	0.003	1.15357e-45	0.834947	0.121	0.04	2.0558e-17					2.39217
SGTB					1.08739	0.247	0.04	1.2235e-68	0.659832	0.231	0.301	0.00013781	0.637544	0.172	0.071	2.16246e-128	2.38477
SEC22B	0.703273	0.29	0.078	1.80941e-102	0.400872	0.18	0.081	5.23208e-12	0.384856	0.189	0.386	1	0.883369	0.256	0.09	2.52688e-251	2.37237
IL15RA	0.718947	0.133	0	4.34004e-126					0.791288	0.112	0.018	1.02695e-19	0.844335	0.144	0.005	0	2.35457
PPP4R2	0.300571	0.105	0.039	1.21203e-18	0.726214	0.14	0.028	1.20543e-28	0.527835	0.157	0.271	1	0.775536	0.2	0.066	1.09816e-199	2.33016
CYCS	0.904288	0.417	0.099	3.53747e-187	0.444332	0.226	0.108	2.81546e-14	0.371858	0.302	0.412	1	0.609051	0.443	0.347	1.3908e-111	2.32953
H3F3B	0.468722	0.811	0.525	4.11421e-137	0.598636	0.433	0.197	2.6847e-44	0.601444	0.582	0.564	1.30854e-10	0.637958	0.63	0.52	2.60963e-171	2.30676
SELENOK	0.538564	0.459	0.206	8.72295e-91	0.608284	0.217	0.075	3.56384e-26	0.527027	0.259	0.378	1	0.629311	0.316	0.22	3.3805e-102	2.30319
RCAN1					0.818143	0.122	0.014	2.26876e-36	0.998621	0.242	0.169	2.92577e-25	0.483412	0.106	0.038	1.26025e-87	2.30018
MBNL1	0.510953	0.186	0.051	1.17423e-55	0.720888	0.2	0.057	9.11049e-33	0.413662	0.238	0.392	1	0.64906	0.258	0.156	2.81801e-114	2.29456
LRP12					0.742065	0.103	0.015	7.20771e-26	0.822028	0.152	0.171	1.27374e-10	0.727394	0.176	0.052	1.26857e-187	2.29149
NABP1					0.689492	0.282	0.094	1.07077e-39	0.769302	0.348	0.317	1.06876e-12	0.832239	0.209	0.057	2.20993e-246	2.29103
TRIM22	0.626179	0.131	0.011	4.55731e-85	0.687238	0.13	0.026	6.75995e-26	0.446456	0.129	0.177	0.0156444	0.517125	0.127	0.05	1.76572e-94	2.277
PNPLA8	0.502287	0.176	0.05	8.45001e-51	0.544758	0.131	0.038	2.58063e-17	0.521894	0.114	0.259	1	0.704221	0.216	0.098	2.6459e-148	2.27316
ID2	0.924074	0.413	0.095	4.0212e-188	0.624323	0.113	0.028	6.93508e-19	0.415113	0.189	0.291	1	0.298468	0.156	0.144	1.48764e-10	2.26198
MED13	0.371918	0.106	0.028	1.21473e-30	0.742418	0.134	0.024	1.80924e-30	0.467544	0.108	0.275	1	0.676115	0.193	0.081	6.32477e-145	2.25799
SLC7A2	0.626402	0.127	0.007	1.07584e-90					0.916888	0.143	0.078	4.23361e-19	0.709256	0.115	0.003	1.70999e-261	2.25255
HCK	0.716696	0.171	0.017	2.25597e-107	0.530415	0.118	0.03	3.20513e-17	0.53925	0.135	0.283	1	0.456293	0.16	0.099	5.47957e-57	2.24265
LITAF	0.408419	0.366	0.178	5.91732e-52	0.857184	0.313	0.082	7.21466e-61	0.686113	0.454	0.448	8.91545e-11	0.276544	0.328	0.35	0.00339895	2.22826
ARRDC3					0.712078	0.11	0.02	1.18739e-24	0.378802	0.126	0.273	1	1.12041	0.29	0.063	0	2.21129
TIMP1	0.899737	0.848	0.443	0	0.353773	0.34	0.183	1.21285e-17	0.662499	0.565	0.478	2.76172e-22	0.292285	0.369	0.393	0.000317929	2.20829
BAZ1A					0.746407	0.138	0.026	1.92369e-30	0.860098	0.175	0.241	9.79514e-08	0.591983	0.166	0.086	2.67169e-90	2.19849
GLRX					0.548917	0.273	0.11	2.6164e-27	0.835284	0.529	0.448	9.04383e-27	0.810772	0.489	0.313	6.18937e-244	2.19497
COX17	0.664469	0.337	0.116	1.72817e-91	0.506119	0.198	0.077	3.31779e-18	0.46957	0.249	0.392	1	0.530019	0.268	0.214	5.37243e-53	2.17018
STK17A	0.734207	0.159	0.015	1.94806e-103					0.659845	0.132	0.169	2.5568e-06	0.760004	0.162	0.03	6.00828e-231	2.15406
NCF2					0.933552	0.292	0.066	3.55526e-65	0.612707	0.419	0.452	2.37445e-06	0.594385	0.275	0.183	1.60793e-96	2.14064
UXS1	0.802858	0.179	0.012	4.19649e-129					0.688582	0.126	0.159	2.49785e-06	0.626497	0.132	0.033	5.30441e-153	2.11794
FAM177A1					0.827116	0.148	0.029	4.6568e-32	0.703116	0.214	0.255	7.06998e-08	0.586284	0.147	0.065	6.5508e-99	2.11652
MAP2K3	0.614733	0.173	0.031	8.34175e-78					0.659451	0.144	0.189	1.58656e-05	0.833509	0.186	0.035	2.44022e-271	2.10769
NECTIN2	0.414542	0.103	0.021	2.08035e-40	0.715724	0.108	0.014	5.31027e-29	0.552946	0.109	0.149	0.000559815	0.417447	0.105	0.051	7.16237e-58	2.10066
B2M	0.368693	0.985	0.919	9.51775e-159	0.627639	0.966	0.75	9.92374e-151	0.46271	0.987	0.865	3.526e-70	0.617035	0.98	0.954	0	2.07608
BID	0.468709	0.232	0.084	2.41051e-51	0.485137	0.152	0.054	1.76069e-15	0.710496	0.233	0.307	1.00306e-05	0.399246	0.184	0.143	1.09969e-33	2.06359
FNIP2					0.802368	0.153	0.026	4.90854e-37	0.404667	0.182	0.285	1	0.848176	0.259	0.106	2.14062e-218	2.05521
MATK					0.700982	0.146	0.035	4.91609e-26	0.387936	0.143	0.215	1	0.950022	0.35	0.144	0	2.03894
DNAJC3	0.702788	0.292	0.082	1.10623e-97	0.584061	0.183	0.062	6.74989e-22	0.480946	0.194	0.345	1	0.267168	0.173	0.174	3.83722e-05	2.03496
NUMB	0.317622	0.113	0.041	1.98021e-21	0.462189	0.119	0.04	2.71692e-12	0.365507	0.13	0.287	1	0.889213	0.229	0.06	9.28238e-279	2.03453
NFKB2	0.575802	0.152	0.022	1.50618e-74					0.630503	0.115	0.098	9.15191e-09	0.826204	0.167	0.021	5.11537e-287	2.03251
CCRL2	0.406469	0.103	0.021	6.76334e-38					0.688502	0.135	0.141	4.43444e-08	0.935628	0.185	0.021	0	2.0306
LY6E	0.377977	0.183	0.07	8.81075e-34	0.741936	0.121	0.019	4.95661e-30	0.422949	0.136	0.193	1	0.461957	0.196	0.139	2.34493e-52	2.00482
ACTR3	0.756639	0.408	0.128	9.97024e-136	0.485121	0.32	0.148	8.58744e-26	0.400594	0.369	0.486	1	0.345199	0.344	0.335	3.59283e-17	1.98755
GBP1					1.02654	0.115	0	1.89534e-59	0.9609	0.14	0	7.41573e-29					1.98744
UGCG	0.407549	0.185	0.063	1.27193e-39	0.521493	0.111	0.031	3.58224e-15	0.390436	0.148	0.257	1	0.657773	0.21	0.111	4.21239e-120	1.97725
PIK3AP1	0.457019	0.114	0.023	2.84579e-44	0.758159	0.239	0.07	1.34318e-38					0.757571	0.343	0.201	1.96674e-175	1.97275
TMEM123	0.537167	0.352	0.144	1.1163e-71	0.524259	0.297	0.127	4.59291e-27	0.412371	0.297	0.42	1	0.496591	0.274	0.212	4.38027e-58	1.97039
RBM17	0.362484	0.14	0.051	1.89477e-27	0.681336	0.137	0.033	1.03445e-24	0.354752	0.134	0.301	1	0.562939	0.205	0.125	2.25851e-81	1.96151
RAB8B	0.363249	0.147	0.049	6.511e-31	0.671916	0.139	0.03	4.06849e-26	0.428611	0.157	0.303	1	0.491501	0.152	0.087	1.14244e-64	1.95528
IL12B									1.1289	0.168	0	1.45587e-35	0.821657	0.121	0	0	1.95056
PSMA3	0.703105	0.289	0.071	1.87664e-109	0.481648	0.164	0.066	2.71749e-14	0.501879	0.216	0.361	1	0.26033	0.19	0.198	0.00314753	1.94696
SLC11A2	0.419612	0.14	0.04	2.94681e-39	0.598221	0.12	0.03	1.55558e-19	0.476285	0.177	0.333	1	0.448635	0.14	0.089	6.10532e-48	1.94275
OSBPL8	0.894197	0.431	0.11	1.1607e-181	0.481793	0.178	0.077	1.17866e-13					0.551984	0.257	0.181	1.51608e-73	1.92797
CHMP4B	0.416379	0.259	0.105	1.05859e-47	0.568353	0.167	0.057	1.03092e-19	0.409391	0.197	0.363	1	0.530481	0.22	0.145	1.26873e-71	1.9246
ABI1	0.300601	0.158	0.071	8.46745e-20	0.67634	0.208	0.062	4.47282e-31	0.484996	0.213	0.373	1	0.443164	0.213	0.17	1.67156e-37	1.9051
PLCG2					0.693902	0.541	0.246	7.73697e-67	0.891126	0.344	0.376	1.99654e-13	0.316094	0.404	0.408	1.65882e-11	1.90112
FNDC3A					0.558103	0.149	0.046	1.95168e-19	0.40284	0.156	0.341	1	0.931379	0.354	0.152	2.06397e-301	1.89232
GCLM	0.644665	0.172	0.03	2.74682e-79					0.648689	0.144	0.241	0.077164	0.587195	0.144	0.057	1.19463e-110	1.88055
EIF1	0.452152	0.973	0.846	1.00726e-192	0.638009	0.713	0.398	1.78867e-81	0.491313	0.822	0.725	7.05619e-20	0.282851	0.813	0.818	1.12723e-25	1.86432
CDKN2A					0.719602	0.108	0.015	9.18838e-27	0.552309	0.11	0.167	0.00568808	0.588338	0.134	0.04	5.67814e-131	1.86025
CCR7	0.890633	0.18	0.002	1.48346e-168	0.968338	0.104	0	8.05104e-53									1.85897
KDELR2	0.444616	0.296	0.125	3.91173e-53	0.501945	0.166	0.067	1.12988e-14	0.43723	0.2	0.375	1	0.468804	0.36	0.313	2.20405e-49	1.8526
UBE2L6	0.594693	0.186	0.042	8.46748e-73	0.732136	0.12	0.017	1.17855e-29	0.519771	0.132	0.213	0.00717479					1.8466
SPP1	0.658399	0.981	0.803	0					0.343693	0.998	0.841	1.63537e-203	0.835049	1	0.997	0	1.83714
CD55	0.565589	0.184	0.044	2.28928e-65					0.342987	0.089	0.179	1	0.92762	0.191	0.031	4.18249e-307	1.8362
TIMM17A	0.512207	0.162	0.04	1.83356e-55	0.451081	0.104	0.033	2.57049e-11	0.458092	0.127	0.285	1	0.396157	0.139	0.103	3.01469e-31	1.81754
JUNB					0.663589	0.136	0.031	4.68813e-25	0.391107	0.169	0.311	1	0.761421	0.429	0.265	1.56485e-213	1.81612
ATF4	0.435779	0.249	0.097	1.45541e-47	0.57084	0.217	0.077	4.85182e-25	0.307166	0.194	0.375	1	0.483771	0.342	0.283	4.06071e-58	1.79756
ADAR	0.576031	0.156	0.028	9.95495e-69	0.516011	0.138	0.045	1.96391e-16	0.365321	0.128	0.317	1	0.335147	0.152	0.132	9.1411e-17	1.79251
RASSF8	0.484061	0.128	0.023	1.33437e-51	0.862351	0.111	0.008	2.29371e-39	0.436714	0.085	0.155	1					1.78313
GPR84									0.817306	0.139	0.094	1.9568e-14	0.954835	0.213	0.034	0	1.77214
POMP	0.323731	0.375	0.195	2.29675e-41	0.436532	0.238	0.115	1.05018e-14	0.531108	0.401	0.49	0.0937659	0.472052	0.409	0.372	1.84688e-44	1.76342
PPA1					0.689951	0.104	0.018	2.4352e-23	0.610589	0.135	0.191	0.00137192	0.4623	0.113	0.058	3.05654e-58	1.76284
FGF2	0.843235	0.166	0.002	7.49654e-153									0.903076	0.152	0	0	1.74631
RAB10	0.447992	0.224	0.087	2.75579e-44	0.522207	0.218	0.084	3.21529e-21	0.371952	0.276	0.426	1	0.400486	0.254	0.225	2.86371e-27	1.74264
HERPUD1	0.295083	0.492	0.29	1.44162e-44	0.571199	0.376	0.17	1.39753e-35	0.552905	0.464	0.484	0.000295675	0.311787	0.491	0.503	3.52027e-12	1.73097
SMCO4	0.459018	0.104	0.013	7.62022e-52					0.666572	0.13	0.193	5.59191e-05	0.605059	0.158	0.064	3.34256e-118	1.73065
SERPINA1	0.646756	0.25	0.063	3.54541e-90					0.480828	0.117	0.169	0.326042	0.591507	0.139	0.041	1.05192e-137	1.71909
ATF7IP2	1.33853	0.328	0.019	1.27838e-272					0.379509	0.077	0.141	1					1.71803
SERPINB8	0.3414	0.102	0.028	5.79084e-27					0.567562	0.11	0.143	0.000205329	0.784336	0.182	0.042	1.94387e-229	1.6933
PDIA3	0.55082	0.418	0.177	1.20467e-86	0.360385	0.243	0.123	3.56694e-13	0.356186	0.283	0.42	1	0.425364	0.314	0.28	1.60795e-34	1.69275
ARID5B	0.290051	0.201	0.094	8.58671e-23	0.889633	0.145	0.023	2.794e-38					0.50567	0.196	0.136	1.42394e-58	1.68535
PLK3									0.683598	0.103	0.088	6.60349e-10	0.974213	0.205	0.016	0	1.65781
DUSP6	0.542834	0.115	0.012	4.43578e-67									1.09554	0.269	0.05	0	1.63837
SAT1					0.703893	0.774	0.428	1.70708e-108	0.44912	0.748	0.604	1.33722e-20	0.48459	0.78	0.725	2.0785e-117	1.6376
MMP12	0.755618	0.151	0.004	1.63408e-127					0.876939	0.155	0.06	7.32399e-17					1.63256
CDC42SE1	0.304818	0.156	0.068	1.33887e-21	0.356785	0.15	0.068	1.03498e-08	0.425503	0.168	0.325	1	0.540001	0.218	0.15	4.5814e-70	1.62711
RAB18	0.380827	0.137	0.044	1.69687e-32	0.506117	0.105	0.028	1.78757e-14	0.288073	0.141	0.353	1	0.431897	0.159	0.111	7.57331e-42	1.60691
XBP1	0.29542	0.218	0.101	3.07105e-26	0.423988	0.152	0.063	1.38027e-11	0.37296	0.175	0.345	1	0.509909	0.328	0.259	7.55559e-69	1.60228
CASP4	0.343813	0.156	0.067	1.20204e-23	0.501595	0.115	0.036	3.4564e-13	0.422743	0.163	0.309	1	0.316114	0.162	0.148	6.36375e-13	1.58427
SIRPA	0.381811	0.174	0.069	1.09174e-31	0.454945	0.135	0.05	1.98475e-12	0.352206	0.205	0.355	1	0.391255	0.235	0.202	1.34751e-28	1.58022
SNX9	0.969567	0.377	0.073	2.10454e-193									0.597073	0.173	0.087	9.7974e-100	1.56664
XRN1					0.733089	0.133	0.024	1.56778e-30	0.421434	0.133	0.255	1	0.407522	0.108	0.065	8.11581e-42	1.56205
SNN					0.627148	0.101	0.02	1.41242e-20	0.580889	0.175	0.245	1.77625e-05	0.34384	0.15	0.122	4.0168e-22	1.55188
MFSD2A									0.635537	0.119	0.12	4.47709e-06	0.909528	0.183	0.016	0	1.54506
DOT1L									0.507926	0.078	0.104	0.0014998	1.02845	0.217	0.02	0	1.53637
SASH1					0.800868	0.158	0.027	2.26477e-37	0.305335	0.091	0.257	1	0.428937	0.118	0.067	1.47886e-51	1.53514
UBE2A					0.675753	0.163	0.044	2.51422e-26	0.382475	0.177	0.325	1	0.474488	0.172	0.116	4.0096e-51	1.53272
GRAMD2B					0.932002	0.109	0.004	4.61587e-44	0.595161	0.105	0.131	5.58631e-05					1.52716
HSP90B1	0.565657	0.72	0.387	1.26108e-152	0.348569	0.433	0.256	2.95604e-20	0.286518	0.478	0.508	1	0.322957	0.555	0.568	1.80062e-14	1.5237
CCL15									1.51663	0.263	0.002	1.92857e-60					1.51663
SRP19	0.41458	0.146	0.046	7.26162e-36	0.504936	0.126	0.038	8.20219e-15	0.332966	0.111	0.263	1	0.262288	0.125	0.122	0.000181578	1.51477
IRF1					0.811891	0.128	0.017	2.93995e-35	0.702618	0.134	0.165	4.391e-07					1.51451
ANXA2	0.466641	0.688	0.388	5.73445e-116	0.255959	0.515	0.338	2.52191e-17					0.783926	0.599	0.429	2.10905e-268	1.50653
MORF4L2	0.498327	0.199	0.062	7.54598e-53	0.369737	0.11	0.039	2.77129e-09					0.632083	0.211	0.115	2.29256e-111	1.50015
RFTN1	0.363798	0.117	0.036	7.04649e-29	0.782771	0.114	0.012	7.63309e-35	0.346462	0.113	0.207	1					1.49303
RNF145	0.584475	0.268	0.083	4.456e-75	0.497402	0.127	0.044	3.01868e-13	0.406266	0.114	0.293	1					1.48814
PNP	0.519667	0.227	0.068	2.18123e-63					0.414775	0.093	0.163	1	0.531119	0.124	0.049	8.0271e-95	1.46556
TFEC	0.300289	0.103	0.038	5.39342e-18	0.49112	0.151	0.052	1.24175e-15	0.375848	0.169	0.359	1	0.287191	0.146	0.135	8.49509e-10	1.45445
NRBP1					0.478685	0.153	0.06	7.30611e-14	0.452229	0.178	0.351	1	0.519386	0.231	0.16	1.14347e-68	1.4503
YWHAZ	0.36812	0.408	0.213	3.74814e-49	0.412887	0.304	0.154	1.64227e-18					0.668082	0.503	0.376	4.75017e-164	1.44909
RAB21	0.507466	0.206	0.066	1.78576e-53	0.360373	0.115	0.043	7.03682e-09	0.253416	0.117	0.309	1	0.326996	0.132	0.108	4.69006e-19	1.44825
MT1E	1.43487	0.551	0.072	0													1.43487
DNAJB11	0.467625	0.197	0.062	4.38354e-50	0.406311	0.116	0.04	6.5626e-11	0.287967	0.124	0.333	1	0.268847	0.129	0.119	1.2482e-08	1.43075
PDCD5	0.325309	0.216	0.095	1.29004e-29	0.309764	0.158	0.077	5.76637e-07	0.471796	0.176	0.321	1	0.320709	0.226	0.22	4.58999e-10	1.42758
SQSTM1	0.28054	0.683	0.459	2.47484e-56	0.553896	0.495	0.251	1.42142e-44					0.592851	0.733	0.629	5.06741e-187	1.42729
PSMA2					0.405179	0.142	0.06	3.66559e-10	0.653249	0.173	0.243	2.17927e-05	0.350386	0.192	0.167	4.39236e-20	1.40881
EMP1					0.508603	0.116	0.038	5.30751e-13	0.282634	0.125	0.213	1	0.602243	0.121	0.03	2.36833e-141	1.39348
STARD4	0.466043	0.259	0.102	3.05926e-50	0.495893	0.12	0.037	2.20986e-14					0.427666	0.139	0.085	8.29197e-49	1.3896
JUN					0.379413	0.105	0.045	1.39803e-06	0.496006	0.162	0.273	1	0.505549	0.208	0.143	2.30006e-62	1.38097
ZNRF2					0.54744	0.102	0.028	5.35273e-15	0.288103	0.077	0.231	1	0.540774	0.156	0.076	2.82751e-88	1.37632
KDM6B									0.296084	0.059	0.104	1	1.07043	0.233	0.023	0	1.36651
PLEKHF2									0.303437	0.087	0.211	1	1.06285	0.309	0.078	0	1.36629
GFPT1	0.416761	0.118	0.028	3.82771e-39	0.548374	0.115	0.035	3.95464e-15					0.399173	0.147	0.108	6.29638e-33	1.36431
EIF5A	0.382436	0.278	0.123	2.85656e-42					0.416916	0.27	0.402	1	0.562764	0.339	0.258	2.94203e-83	1.36212
NMI	0.353062	0.119	0.033	3.53715e-31					0.653621	0.116	0.177	0.000972623	0.355348	0.101	0.062	1.18348e-34	1.36203
HNRNPC	0.604993	0.482	0.195	1.52733e-117	0.376991	0.233	0.119	2.1305e-12					0.37246	0.343	0.326	1.91188e-22	1.35444
ASAP1	0.435238	0.142	0.04	1.60374e-39	0.594264	0.178	0.062	8.8117e-21					0.320884	0.217	0.206	7.64427e-12	1.35039
GOLT1B	0.359765	0.112	0.033	1.04829e-28					0.425131	0.106	0.247	1	0.561369	0.159	0.076	2.27167e-94	1.34627
ZFAND2A									0.614111	0.109	0.179	0.00260823	0.729622	0.171	0.052	8.77448e-178	1.34373
TSLP	1.33333	0.288	0.002	2.57529e-294													1.33333
USP15	0.264029	0.104	0.042	2.07986e-16	0.362112	0.113	0.05	1.57804e-06	0.406	0.128	0.325	1	0.282856	0.121	0.103	3.1045e-12	1.315
NUPR1	-0.810954	0.187	0.358	4.55204e-83	0.902999	0.569	0.213	2.39698e-103	0.917669	0.733	0.488	5.74363e-59	0.304978	0.247	0.241	8.17158e-11	1.31469
MSN	0.347075	0.202	0.084	5.96061e-32	0.613947	0.234	0.084	3.64317e-28					0.352975	0.29	0.275	3.98527e-18	1.314
VCP	0.586396	0.255	0.074	7.07409e-78	0.374036	0.187	0.087	2.95684e-11					0.346723	0.269	0.255	6.33187e-17	1.30716
TMED5	0.471444	0.205	0.067	5.66099e-50	0.364111	0.131	0.051	3.77196e-10					0.47123	0.203	0.145	1.6071e-52	1.30679
HK2	0.387558	0.113	0.03	1.61153e-32					0.335928	0.085	0.193	1	0.582764	0.104	0.018	7.34016e-149	1.30625
MACF1					0.483261	0.206	0.089	1.58318e-16	0.259484	0.161	0.384	1	0.561106	0.231	0.155	3.66641e-77	1.30385
CSF1									0.793182	0.231	0.133	1.61787e-16	0.498315	0.108	0.043	1.02567e-82	1.2915
PDGFA									0.547011	0.082	0.127	0.00742828	0.742942	0.189	0.063	1.38653e-185	1.28995
ZC3HAV1									0.42779	0.105	0.241	1	0.849519	0.235	0.074	4.42316e-250	1.27731
SFPQ	0.42158	0.166	0.053	1.54085e-40	0.401234	0.12	0.05	3.29448e-08					0.446525	0.249	0.2	2.22878e-44	1.26934
DESI1	0.421996	0.127	0.032	2.55169e-40					0.365157	0.099	0.209	1	0.444899	0.131	0.071	3.62284e-60	1.23205
RIT1	0.435994	0.19	0.065	2.66703e-42	0.36395	0.131	0.06	4.34927e-07					0.43081	0.179	0.128	1.77079e-43	1.23075
GNG2	0.436505	0.125	0.029	3.59529e-42					0.34866	0.07	0.147	1	0.444144	0.126	0.064	1.49399e-63	1.22931
P2RX4	0.363247	0.128	0.045	8.70993e-28	0.584008	0.128	0.035	3.70975e-19	0.280368	0.14	0.295	1					1.22762
SEC31A	0.302341	0.149	0.063	1.57853e-21	0.45266	0.134	0.052	2.64108e-11					0.471502	0.223	0.159	5.28874e-57	1.2265
MAFF	0.448875	0.109	0.021	7.83543e-43									0.775595	0.17	0.037	1.67466e-224	1.22447
COQ10B	0.330838	0.107	0.037	4.43586e-22					0.473385	0.099	0.205	1	0.418764	0.119	0.069	3.79643e-48	1.22299
PIM2	0.621353	0.134	0.013	3.74693e-82									0.586848	0.105	0.016	2.72506e-160	1.2082
FTH1					0.273617	1	1	2.81245e-191					0.928774	1	1	0	1.20239
PSMA5	0.515504	0.231	0.079	1.83022e-57	0.341745	0.115	0.055	2.47865e-05	0.330482	0.17	0.343	1					1.18773
SMS	0.455995	0.569	0.301	2.26399e-90	0.446514	0.233	0.111	9.75634e-16	0.279443	0.346	0.496	1					1.18195
GLS	0.41916	0.127	0.033	4.67808e-40									0.759287	0.205	0.083	3.69651e-165	1.17845
UBE2J1	0.465288	0.107	0.018	1.56321e-48	0.712401	0.111	0.021	1.58147e-24									1.17769
SLC41A2									0.619138	0.103	0.127	0.000102079	0.558357	0.114	0.027	1.70509e-129	1.17749
SGK1					0.360569	0.146	0.066	1.1288e-08					0.816307	0.392	0.221	2.63236e-228	1.17688
ELL2	0.462191	0.208	0.07	3.33948e-48	0.327209	0.104	0.045	1.57393e-05					0.387038	0.122	0.086	3.715e-32	1.17644
CXCL11									1.16949	0.179	0	1.54151e-38					1.16949
DOCK4					0.275666	0.143	0.074	4.46633e-05	0.343625	0.14	0.333	1	0.549111	0.188	0.102	1.07697e-89	1.1684
LPXN	0.583031	0.171	0.035	2.30533e-70									0.582477	0.138	0.047	1.32263e-122	1.16551
BMT2									0.446141	0.09	0.211	1	0.719162	0.166	0.05	2.89259e-173	1.1653
USP14	0.34518	0.142	0.054	5.17244e-26	0.323735	0.111	0.048	6.45951e-06					0.495672	0.208	0.142	2.10361e-59	1.16459
PLEKHO1					0.85493	0.221	0.055	1.32396e-43	0.307587	0.261	0.422	1					1.16252
NR3C1					0.356945	0.102	0.037	2.22494e-08					0.798918	0.297	0.146	6.90959e-199	1.15586
BCL6									0.441004	0.072	0.149	1	0.709582	0.153	0.035	3.36896e-193	1.15059
SEC61A1	0.436386	0.117	0.024	2.23807e-45					0.282273	0.088	0.263	1	0.424979	0.153	0.107	7.08189e-42	1.14364
EIF4G1	0.369134	0.115	0.03	2.30722e-33	0.359633	0.103	0.04	7.29685e-08					0.409252	0.173	0.13	5.36794e-38	1.13802
CHMP5	0.499149	0.295	0.12	3.93471e-57	0.338985	0.118	0.048	1.27419e-07	0.292386	0.168	0.357	1					1.13052
IRF8					0.350724	0.109	0.046	6.25745e-07	0.382974	0.155	0.281	1	0.396374	0.242	0.223	3.21367e-22	1.13007
UPP1	0.265025	0.137	0.061	8.08146e-17					0.864238	0.211	0.187	7.17478e-16					1.12926
YWHAG	0.42821	0.14	0.044	2.56792e-37	0.332388	0.102	0.046	2.88096e-05					0.360004	0.181	0.153	6.681e-23	1.1206
CTSS	0.37967	0.534	0.3	4.49676e-65	0.294217	0.483	0.301	2.30681e-19					0.445729	0.603	0.569	9.81012e-57	1.11962
NQO1	0.448095	0.104	0.018	7.22759e-46									0.66448	0.144	0.045	1.68466e-146	1.11257
RHOC					0.25843	0.124	0.066	0.00229869	0.536296	0.172	0.243	0.0194739	0.314527	0.153	0.131	1.66215e-16	1.10925
RASSF5									0.521121	0.103	0.179	0.0515905	0.583934	0.122	0.036	2.17397e-124	1.10506
CTNNB1					0.308271	0.217	0.115	3.46959e-09	0.431835	0.237	0.396	1	0.363557	0.206	0.186	4.08966e-19	1.10366
ARF1	0.38018	0.357	0.177	6.68926e-47	0.298107	0.216	0.116	1.33245e-08					0.413093	0.4	0.367	2.13526e-36	1.09138
TRIP10									0.486205	0.086	0.104	0.00275381	0.604829	0.14	0.045	3.90529e-132	1.09103
KPNA4	0.391333	0.152	0.051	3.14136e-34	0.309569	0.107	0.046	6.97894e-06					0.387388	0.155	0.114	1.37208e-32	1.08829
CXCL9									1.08697	0.142	0	2.72209e-29					1.08697
RELB									0.448343	0.092	0.137	0.144841	0.637485	0.16	0.057	6.35226e-143	1.08583
MCTP1									0.538183	0.122	0.225	0.896897	0.541464	0.122	0.041	9.56091e-112	1.07965
CCL1									1.07451	0.248	0.044	2.22741e-36					1.07451
PILRA	0.38079	0.271	0.127	3.08211e-36					0.418764	0.247	0.396	1	0.273792	0.186	0.18	9.12461e-08	1.07335
PIK3R5	0.319916	0.115	0.039	1.08213e-23					0.284431	0.098	0.247	1	0.468125	0.153	0.091	7.41507e-61	1.07247
ARL5B									0.509539	0.091	0.145	0.0255066	0.562597	0.119	0.034	1.97464e-121	1.07214
LGALS3					0.44601	0.45	0.24	5.91608e-31	0.320597	0.593	0.568	1.60055e-06	0.300198	0.481	0.493	1.19847e-10	1.06681
FMNL2					0.298143	0.103	0.049	0.000312409	0.320657	0.089	0.257	1	0.445106	0.137	0.083	2.63448e-52	1.06391
STAT5A									0.569738	0.105	0.191	0.0625989	0.492511	0.116	0.045	1.96224e-87	1.06225
TNIP2									0.593417	0.104	0.175	0.00241665	0.467861	0.103	0.035	1.72725e-86	1.06128
P4HB	0.288932	0.253	0.132	4.1123e-24	0.279025	0.198	0.112	9.03044e-06					0.490963	0.402	0.343	3.21276e-62	1.05892
NPTN	0.445451	0.173	0.056	7.92907e-43					0.262588	0.138	0.349	1	0.349107	0.142	0.113	6.84169e-23	1.05715
MDM2	0.40236	0.173	0.06	3.22754e-36	0.361823	0.118	0.049	5.9712e-08					0.285328	0.119	0.105	1.22753e-10	1.04951
YWHAQ					0.290413	0.113	0.055	0.000443861	0.265581	0.16	0.353	1	0.490866	0.243	0.178	4.91232e-61	1.04686
HYOU1	0.492524	0.132	0.024	5.1858e-57									0.554006	0.165	0.088	2.34121e-86	1.04653
RAB5A	0.305954	0.15	0.061	4.72616e-23	0.373145	0.126	0.045	9.03915e-11					0.367357	0.119	0.081	5.11503e-32	1.04646
LSS									0.437488	0.082	0.193	1	0.607981	0.114	0.019	4.09556e-166	1.04547
ERBIN					0.465092	0.117	0.038	1.51243e-12					0.580208	0.212	0.126	8.13807e-91	1.0453
TMOD3	0.266078	0.125	0.055	6.49948e-16	0.5147	0.117	0.039	6.4065e-13					0.262473	0.124	0.114	9.25308e-08	1.04325
NKX3-1													1.04173	0.189	0.001	0	1.04173
DTX3L	0.525507	0.105	0.009	3.83106e-63					0.513088	0.1	0.183	0.68059					1.0386
NSMAF									0.36147	0.084	0.243	1	0.671471	0.185	0.079	1.07696e-137	1.03294
SURF4	0.331586	0.119	0.04	3.03687e-25					0.274806	0.094	0.287	1	0.425183	0.184	0.147	1.10403e-32	1.03158
YME1L1	0.331235	0.161	0.065	1.21349e-25	0.376207	0.108	0.042	7.18029e-08					0.323556	0.166	0.145	9.82147e-16	1.031
RAP2C									0.451981	0.096	0.183	1	0.569217	0.118	0.035	3.66163e-121	1.0212
KPNB1	0.419209	0.196	0.077	8.00167e-37	0.323208	0.183	0.094	1.24336e-07					0.277715	0.29	0.304	0.000389033	1.02013
HUWE1					0.562142	0.104	0.025	2.45295e-17					0.457861	0.139	0.082	3.8289e-57	1.02
IFRD1									0.358191	0.084	0.209	1	0.660819	0.189	0.084	1.55843e-134	1.01901
LACC1	0.266136	0.141	0.062	4.22268e-17	0.27952	0.172	0.093	1.41481e-05					0.467503	0.196	0.146	5.18238e-44	1.01316
TP53INP2									0.323411	0.054	0.139	1	0.687445	0.135	0.023	4.48073e-196	1.01086
IBTK	0.438995	0.136	0.032	3.26595e-45					0.251324	0.093	0.323	1	0.318528	0.129	0.103	4.07587e-19	1.00885
AC010980.2													1.00837	0.187	0.005	0	1.00837
PPIB	0.253554	0.459	0.285	1.57695e-31	0.350208	0.259	0.134	5.98454e-13	0.398139	0.309	0.424	1					1.0019
TOP1	0.395478	0.194	0.073	3.42515e-35	0.304455	0.109	0.052	0.000148347	0.300247	0.132	0.353	1					1.00018
ZBTB10									0.373663	0.056	0.114	1	0.624577	0.123	0.026	1.40847e-158	0.99824
EIF2S2	0.429624	0.326	0.141	3.71833e-53					0.301147	0.267	0.436	1	0.256303	0.352	0.384	0.831589	0.987074
SGPP2													0.985966	0.179	0.001	0	0.985966
PPP1R18					0.362938	0.138	0.061	4.37115e-08	0.317706	0.174	0.375	1	0.305049	0.244	0.242	1.33819e-09	0.985692
OLR1	0.534814	0.132	0.019	1.89402e-65					0.450277	0.074	0.106	0.647962					0.985092
CDC42	0.332019	0.432	0.241	6.8772e-44	0.30388	0.295	0.167	1.95979e-11					0.345348	0.38	0.382	2.94981e-14	0.981248
FSD1L	0.979853	0.211	0.003	1.31248e-194													0.979853
NFAT5									0.437903	0.096	0.221	1	0.541062	0.129	0.049	2.48155e-102	0.978965
TNC													0.976848	0.175	0	0	0.976848
ZC3H12A													0.974412	0.18	0.003	0	0.974412
TUBA1C					0.409098	0.144	0.06	1.42902e-10	0.271883	0.245	0.386	1	0.288793	0.268	0.277	8.89493e-06	0.969775
LCP2									0.31816	0.061	0.185	1	0.6491	0.164	0.058	4.57554e-145	0.96726
MAP1LC3B					0.426731	0.265	0.124	1.47428e-18					0.537422	0.396	0.33	1.18845e-70	0.964153
CLIC1					0.330699	0.433	0.254	4.1527e-20	0.617164	0.579	0.554	4.48332e-11					0.947862
TMED2	0.367306	0.209	0.084	4.5689e-35	0.262289	0.126	0.062	0.000128474					0.306744	0.188	0.175	5.59344e-12	0.936339
SOCS3													0.932179	0.17	0.003	0	0.932179
MIR22HG									0.310221	0.06	0.145	1	0.615132	0.113	0.022	1.39847e-152	0.925353
ITGA5									0.366447	0.054	0.131	1	0.549019	0.112	0.029	4.46715e-120	0.915466
EIF3J	0.555636	0.208	0.066	7.92163e-54									0.358324	0.15	0.135	3.16953e-14	0.913959
NRIP3									0.324906	0.1	0.159	1	0.586732	0.107	0.018	1.46434e-156	0.911638
PSMA4	0.36536	0.155	0.061	1.40145e-26	0.541998	0.14	0.048	8.82311e-16									0.907358
HSPA1A	0.44821	0.116	0.019	6.08115e-50					0.455095	0.1	0.167	1					0.903305
NBPF19									0.292566	0.067	0.175	1	0.609596	0.108	0.015	4.42702e-178	0.902162
RAB7B									0.413461	0.124	0.233	1	0.486235	0.143	0.078	5.05188e-69	0.899696
RUNX1									0.397259	0.064	0.125	1	0.498672	0.143	0.073	2.23647e-74	0.895932
SUSD6									0.306888	0.069	0.215	1	0.588962	0.14	0.053	4.23671e-115	0.89585
ZNF267	0.303043	0.151	0.061	1.83321e-22					0.591817	0.116	0.249	1					0.89486
FERMT3	0.460537	0.16	0.049	4.25528e-43									0.42846	0.323	0.287	9.0375e-36	0.888997
FERMT2	0.38192	0.109	0.028	1.24747e-33					0.505823	0.08	0.102	0.00225675					0.887743
SERPINB2	0.884481	0.178	0.001	2.21312e-173													0.884481
SEC24A					0.516847	0.101	0.027	1.35543e-14					0.359352	0.128	0.103	1.22072e-21	0.876199
NLRP3													0.872574	0.194	0.042	2.27375e-267	0.872574
CCR5									0.273505	0.05	0.118	1	0.597475	0.107	0.015	3.98208e-170	0.87098
NR4A3													0.867814	0.161	0.011	0	0.867814
GPR132													0.860948	0.174	0.022	3.20069e-306	0.860948
HSPA13									0.372589	0.069	0.203	1	0.4855	0.135	0.075	2.0064e-64	0.858089
PTPN1	0.435024	0.129	0.033	5.76508e-41					0.422776	0.109	0.245	1					0.8578
FAM107B	0.468181	0.242	0.092	3.79541e-48					0.386819	0.107	0.217	1					0.855
RAB7A	0.267133	0.277	0.148	1.85136e-24	0.296947	0.191	0.095	9.03609e-09					0.290521	0.275	0.288	5.3089e-05	0.854601
FOSL2	0.262458	0.154	0.071	3.89471e-17					0.590507	0.092	0.112	0.000149269					0.852965
OSTC	0.303129	0.307	0.158	1.67592e-32	0.2567	0.132	0.072	0.00153077	0.288756	0.179	0.361	1					0.848585
KTN1					0.430603	0.166	0.076	2.34907e-10					0.416856	0.243	0.234	1.31273e-17	0.847459
ACOD1													0.844188	0.142	0	0	0.844188
FOXF1													0.842876	0.143	0	0	0.842876
MAFB	0.45665	0.276	0.112	7.57682e-50									0.38464	0.502	0.49	6.23534e-28	0.84129
SSB					0.506044	0.184	0.077	4.86112e-15	0.334331	0.196	0.39	1					0.840376
CD82	0.469569	0.113	0.017	1.94961e-51					0.370305	0.084	0.197	1					0.839875
ELOA									0.315516	0.094	0.267	1	0.516939	0.125	0.056	1.73074e-81	0.832455
TAB2					0.53439	0.104	0.025	3.39245e-16					0.296713	0.134	0.121	3.98991e-11	0.831103
TENT2					0.449949	0.15	0.056	1.46508e-13	0.376302	0.164	0.353	1					0.826251
AFF4									0.254578	0.087	0.323	1	0.569909	0.194	0.107	1.12532e-91	0.824487
SERP1	0.485133	0.44	0.214	5.14671e-73	0.334892	0.23	0.117	2.50051e-11									0.820026
PGM3									0.366963	0.065	0.175	1	0.452198	0.113	0.049	1.04348e-72	0.819161
ETS2	0.557762	0.156	0.027	1.71774e-70									0.26021	0.118	0.102	1.53002e-10	0.817972
DTX2									0.390486	0.069	0.139	1	0.427144	0.124	0.069	5.71393e-56	0.81763
GOLGA4	0.345028	0.141	0.056	1.37364e-22	0.464576	0.133	0.052	3.10837e-11									0.809604
RELA									0.293561	0.084	0.201	1	0.515663	0.14	0.064	4.08215e-87	0.809224
SAMSN1	0.847437	0.479	0.153	1.50241e-171	0.366912	0.229	0.109	1.48363e-13					-0.412912	0.114	0.309	5.21754e-145	0.801437
TBC1D9	0.401361	0.134	0.037	7.48575e-38					0.39822	0.096	0.207	1					0.799581
ZP3	0.7945	0.149	0.001	6.59418e-136													0.7945
SP100	0.409059	0.213	0.078	1.33078e-42	0.382546	0.152	0.066	4.04253e-10									0.791605
N4BP1									0.338525	0.093	0.257	1	0.452545	0.128	0.069	4.29949e-59	0.791071
JAK1					0.365539	0.107	0.044	3.54916e-07					0.423891	0.214	0.173	2.55812e-35	0.78943
CYLD					0.4615	0.101	0.03	1.45687e-11	0.326905	0.081	0.239	1					0.788405
MAML2									0.316803	0.102	0.241	1	0.468019	0.117	0.057	7.03807e-67	0.784823
SRI									0.276302	0.134	0.269	1	0.50394	0.187	0.12	1.02887e-63	0.780243
AHR	0.459379	0.108	0.017	1.68893e-51					0.317958	0.082	0.207	1					0.777337
UGP2					0.493521	0.146	0.056	1.7325e-13	0.282261	0.194	0.396	1					0.775783
BIRC2	0.414481	0.156	0.052	4.65764e-35					0.35819	0.077	0.225	1					0.772671
BZW1	0.354527	0.269	0.13	1.56171e-33									0.41504	0.255	0.217	1.27196e-32	0.769568
MMP19	0.768979	0.197	0.019	2.38753e-121													0.768979
GARS					0.493705	0.105	0.032	6.29917e-13					0.27384	0.142	0.132	1.34005e-08	0.767545
CYB5R3									0.268096	0.092	0.251	1	0.489362	0.173	0.112	1.26684e-58	0.757457
AKR1B1					0.751989	0.262	0.081	2.10197e-41									0.751989
USP18									0.7497	0.105	0.004	8.12886e-20					0.7497
HNRNPAB	0.435005	0.138	0.036	1.14638e-42									0.312528	0.226	0.211	2.54392e-14	0.747532
UBE2D1	0.475385	0.151	0.037	2.06068e-49					0.269871	0.076	0.253	1					0.745256
LUCAT1													0.744204	0.121	0.003	8.07148e-287	0.744204
STK40									0.334324	0.115	0.277	1	0.403883	0.137	0.089	2.05938e-42	0.738207
CMTM6					0.421097	0.171	0.073	1.13476e-12	0.305606	0.204	0.404	1					0.726702
DUSP1													0.725039	0.17	0.053	1.32132e-178	0.725039
ZFAND6	0.252185	0.151	0.07	4.83627e-17									0.472084	0.168	0.111	3.29506e-53	0.724269
PRRC2C	0.321791	0.235	0.116	3.23807e-26	0.401184	0.215	0.097	1.11519e-14									0.722975
SDCBP					0.394871	0.577	0.351	8.38743e-34					0.322605	0.839	0.842	5.90239e-40	0.717476
CDKN2B													0.716598	0.119	0.006	1.33689e-258	0.716598
RNF19A									0.454561	0.097	0.209	1	0.258181	0.104	0.084	2.19469e-13	0.712742
PPP1R15B									0.288452	0.087	0.233	1	0.421855	0.123	0.074	4.0781e-47	0.710307
RP2	0.355727	0.112	0.035	4.25938e-26									0.350934	0.105	0.074	2.85194e-26	0.706661
BET1	0.413178	0.113	0.029	9.01521e-36					0.290099	0.053	0.191	1					0.703278
SBDS					0.310383	0.111	0.052	5.92632e-05					0.390278	0.202	0.169	2.80827e-27	0.70066
RNF149									0.325581	0.093	0.273	1	0.37308	0.117	0.077	7.81169e-36	0.698661
TUBB2A									0.692311	0.134	0.094	7.89336e-11					0.692311
DPH3	0.30232	0.151	0.064	1.13747e-21									0.389315	0.118	0.078	5.25306e-35	0.691635
HSP90AA1	0.333163	0.515	0.297	6.26057e-52									0.349364	0.654	0.665	6.53955e-22	0.682526
LBH	0.680681	0.129	0.004	2.39998e-103													0.680681
CCL7									0.680252	0.117	0.028	6.2811e-12					0.680252
EIF4E									0.267726	0.087	0.225	1	0.411279	0.116	0.069	9.48788e-44	0.679004
NR1H3									0.678437	0.132	0.179	1.0422e-05					0.678437
TUBB4B									0.389292	0.164	0.301	1	0.288065	0.186	0.179	7.37699e-09	0.677357
DNTTIP2	0.381908	0.114	0.033	2.01269e-29									0.292274	0.108	0.084	1.98196e-16	0.674181
FAM3C									0.301214	0.066	0.215	1	0.367263	0.106	0.066	1.20494e-33	0.668477
GRINA	0.332714	0.226	0.106	5.60084e-29	0.335439	0.164	0.079	4.79581e-08									0.668153
ACSL3	-0.399401	0.097	0.147	5.18794e-12	0.329472	0.126	0.06	7.77771e-06	0.391723	0.182	0.353	1	0.342552	0.156	0.134	1.82254e-18	0.664346
HNRNPK	0.381999	0.25	0.107	2.37181e-39									0.272627	0.339	0.364	0.00719715	0.654626
ZNF277									0.285779	0.073	0.195	1	0.367864	0.116	0.073	1.75923e-35	0.653643
C1orf21	0.652244	0.119	0.004	7.52573e-97													0.652244
EIF4G2	0.38697	0.316	0.151	2.93697e-41	0.257493	0.217	0.129	1.1946e-05									0.644463
SUB1					0.362951	0.237	0.121	5.23205e-12	0.279255	0.312	0.46	1					0.642206
DEK					0.256516	0.175	0.092	4.64524e-06					0.381192	0.302	0.291	4.10221e-18	0.637708
METRNL									0.313586	0.117	0.265	1	0.321227	0.179	0.157	9.84867e-17	0.634813
TAPBP	0.30659	0.131	0.049	6.16743e-23					0.326018	0.125	0.321	1					0.632607
MARCKSL1	0.630149	0.158	0.019	9.19031e-88													0.630149
IFITM2					0.282569	0.116	0.064	0.0114581	0.344666	0.14	0.315	1					0.627235
HSPA1B													0.624809	0.132	0.033	7.47776e-153	0.624809
GTF2B	0.343925	0.107	0.033	7.2553e-25					0.280316	0.087	0.237	1					0.624241
GNS	0.356496	0.158	0.057	1.75853e-30	0.263398	0.148	0.074	9.23425e-06									0.619894
MAGT1	0.313092	0.126	0.049	1.95722e-21									0.305003	0.114	0.094	5.11558e-15	0.618095
XAF1	0.617802	0.113	0.006	1.56003e-81													0.617802
SLC25A24					0.30741	0.118	0.054	3.00053e-05					0.305414	0.16	0.145	6.16969e-12	0.612824
CAPN2	0.344743	0.103	0.025	1.47841e-31					0.267437	0.06	0.191	1					0.61218
PNPT1									0.608249	0.09	0.114	1.95439e-06					0.608249
RBM3	0.348736	0.31	0.159	1.56732e-35	0.252257	0.152	0.083	0.000404508									0.600993
CASP1	0.313133	0.238	0.113	4.29969e-29					0.284625	0.139	0.277	1					0.597758
ZFP36													0.596784	0.24	0.147	4.66933e-99	0.596784
SNRPD1	0.278621	0.144	0.064	7.94061e-18					0.316812	0.113	0.285	1					0.595434
PSMA1					0.306021	0.124	0.063	0.000244487	0.288187	0.153	0.353	1					0.594208
GNB1	0.26892	0.191	0.1	1.79791e-17	0.324774	0.176	0.089	1.33326e-07									0.593694
RHOG					0.32591	0.168	0.082	5.52643e-08	0.259704	0.196	0.39	1					0.585614
FOXN2					0.581635	0.107	0.025	3.39803e-18									0.581635
ZFYVE16													0.575741	0.254	0.168	2.01613e-87	0.575741
MPZL1	0.574341	0.169	0.037	2.43623e-65													0.574341
RAB1A	0.288332	0.215	0.1	1.99558e-25	0.279692	0.145	0.076	9.07882e-05									0.568024
SNRPG	0.270484	0.272	0.147	2.26497e-23					0.293573	0.191	0.361	1					0.564057
IFI44L	0.562742	0.137	0.02	3.5843e-67													0.562742
TRAM1	0.282904	0.195	0.091	1.0216e-22	0.276069	0.178	0.094	1.60996e-06									0.558973
S100A6									0.297269	0.676	0.582	4.91916e-12	0.259999	0.214	0.239	1	0.557268
SRSF5	0.279092	0.195	0.096	4.0107e-20									0.277379	0.216	0.216	1.37038e-06	0.556471
RNF19B													0.553628	0.119	0.04	4.32363e-107	0.553628
DDX60	0.551376	0.103	0.005	5.577e-76													0.551376
PARP9									0.550519	0.104	0.161	0.0259797					0.550519
BCL2													0.550376	0.105	0.023	9.21544e-130	0.550376
CPEB4	0.542965	0.156	0.035	2.42466e-58													0.542965
ETF1					0.27237	0.101	0.05	0.00283855					0.263569	0.164	0.163	6.7382e-05	0.535939
HIVEP1													0.535585	0.107	0.032	7.30615e-109	0.535585
ST3GAL1	0.534363	0.183	0.047	8.8734e-60													0.534363
NRAS									0.28262	0.078	0.251	1	0.250843	0.106	0.095	4.46322e-08	0.533463
PID1	0.522903	0.124	0.019	6.40259e-59													0.522903
SLC15A3	0.250253	0.103	0.042	1.60023e-14					0.272619	0.213	0.384	1					0.522872
RPS6KA3	0.520673	0.137	0.025	1.65463e-59													0.520673
PLA2G7					0.520529	0.269	0.121	4.19241e-22									0.520529
TICAM1													0.517606	0.103	0.025	2.4933e-120	0.517606
PPP2CB									0.25011	0.098	0.311	1	0.258919	0.149	0.148	8.89514e-05	0.509029
DDX5													0.508416	0.454	0.384	4.54551e-75	0.508416
ANXA1									0.508202	0.373	0.448	0.0250483					0.508202
PRDX1	0.889255	0.767	0.33	7.97761e-303									-0.392784	0.462	0.731	1.54058e-240	0.496471
MAPK6	0.487188	0.17	0.05	1.46436e-46													0.487188
DSE	0.485892	0.123	0.021	2.26653e-53													0.485892
WNT5A	0.48162	0.101	0.009	1.85861e-60													0.48162
SLC20A1													0.480955	0.11	0.047	1.95082e-76	0.480955
EFHD2	0.480405	0.323	0.133	5.21424e-63													0.480405
GAS7					0.469505	0.159	0.062	1.86922e-14									0.469505
PI4K2B									0.453915	0.075	0.12	0.0252472					0.453915
FAM129B													0.452876	0.122	0.062	1.88047e-64	0.452876
IL1R1	0.447184	0.118	0.027	8.15872e-41													0.447184
MT1F	0.446877	0.179	0.058	1.32168e-43													0.446877
AMD1	0.444113	0.147	0.044	3.37047e-39													0.444113
SH2B3													0.442739	0.164	0.109	1.62058e-48	0.442739
CAST													0.441881	0.236	0.198	5.77322e-33	0.441881
RRAGC					0.437548	0.106	0.035	4.47392e-11									0.437548
DDIT4	0.432138	0.106	0.022	8.2659e-39													0.432138
VASP													0.429653	0.165	0.113	1.24827e-46	0.429653
TMEM106A													0.428992	0.127	0.078	1.36319e-45	0.428992
G3BP1	0.426094	0.143	0.043	6.24349e-37													0.426094
RBMS1					0.425165	0.112	0.042	2.49591e-09									0.425165
NUS1	0.414361	0.137	0.041	3.42999e-36													0.414361
XIAP	0.411737	0.131	0.038	1.07057e-34													0.411737
ITGAV	0.410825	0.115	0.027	7.66746e-38													0.410825
TALDO1	0.408467	0.415	0.203	9.61368e-61													0.408467
HLA-DRA													0.408373	0.204	0.173	1.45226e-28	0.408373
HDGF													0.408323	0.206	0.17	1.00679e-30	0.408323
RAC2	0.404393	0.233	0.092	8.44536e-43													0.404393
KIF5B	0.402325	0.209	0.086	1.90063e-34													0.402325
TPM3													0.400128	0.474	0.463	1.39934e-27	0.400128
THAP2	0.396521	0.104	0.017	8.05317e-42													0.396521
ATP2A2	0.396401	0.2	0.074	1.97297e-39													0.396401
DDX24	0.396091	0.176	0.065	1.81632e-33													0.396091
TDP2													0.396068	0.133	0.09	2.28567e-37	0.396068
RTN4					0.394737	0.284	0.136	1.32481e-18									0.394737
MT1X	0.393999	0.293	0.125	3.7175e-48													0.393999
CCL13					0.389262	0.23	0.121	4.781e-11									0.389262
PDXK													0.387211	0.237	0.208	1.37238e-26	0.387211
MANF					0.384952	0.186	0.086	1.33125e-11									0.384952
CCDC50	0.381282	0.148	0.051	7.15397e-32													0.381282
EIF5B	0.380962	0.128	0.045	3.37239e-26													0.380962
PITPNB													0.380068	0.121	0.082	6.66093e-33	0.380068
HNRNPA2B1													0.374034	0.458	0.443	5.84025e-27	0.374034
UBA6													0.370871	0.107	0.066	2.48174e-36	0.370871
NAPA					0.370867	0.134	0.055	1.60381e-09									0.370867
SYNCRIP	0.367535	0.144	0.048	1.05861e-31													0.367535
YWHAE	0.366142	0.329	0.164	1.09708e-40													0.366142
MXD1													0.365923	0.11	0.071	2.98681e-33	0.365923
TARS	0.363419	0.13	0.042	3.67703e-29													0.363419
CLEC5A	0.359759	0.16	0.055	2.23605e-32													0.359759
SEL1L	0.358863	0.143	0.052	7.75855e-28													0.358863
SH3BP5	0.354079	0.102	0.026	1.28177e-29													0.354079
RBM8A	0.351478	0.196	0.078	1.56597e-31													0.351478
PSMD7	0.351162	0.197	0.089	7.47779e-28													0.351162
CDC37													0.350722	0.14	0.111	8.65465e-25	0.350722
MAFG													0.350659	0.105	0.068	5.33361e-33	0.350659
IQGAP1	0.349961	0.278	0.13	3.10173e-36													0.349961
TIPARP	0.349835	0.13	0.043	1.17459e-26													0.349835
S100A8	0.664735	0.219	0.05	1.17542e-84									-0.314988	0.027	0.119	1.69453e-83	0.349748
PDIA6	0.348882	0.366	0.19	4.20624e-41													0.348882
ARCN1	0.347569	0.126	0.037	1.05349e-30													0.347569
ASPH	0.34666	0.109	0.031	4.75639e-28													0.34666
ARHGEF2													0.346478	0.121	0.086	4.90027e-29	0.346478
PDIA4	0.346119	0.224	0.099	2.53348e-31													0.346119
MIER1													0.345342	0.12	0.092	2.28844e-21	0.345342
UBC													0.343533	0.891	0.886	8.5201e-69	0.343533
RAN	0.342377	0.373	0.201	1.63224e-39													0.342377
ELOVL5	0.341658	0.136	0.05	9.38178e-26													0.341658
TMEM165	0.341122	0.132	0.046	2.28922e-26													0.341122
SMARCA5	0.339469	0.159	0.064	1.34258e-25													0.339469
RHEB					0.337156	0.142	0.068	5.02073e-07									0.337156
DPP4	0.336406	0.135	0.05	1.76145e-25													0.336406
CYP1B1	0.690908	0.464	0.165	6.01782e-133					-0.616595	0.321	0.53	2.36411e-12	0.261693	0.187	0.199	0.0469794	0.336006
DDX3X	0.335346	0.145	0.062	9.08079e-22													0.335346
SPCS3	0.334678	0.262	0.12	1.81725e-34													0.334678
CHIT1									0.333412	0.277	0.145	1.35329e-11					0.333412
IER2													0.333405	0.187	0.17	4.04613e-16	0.333405
HNRNPH1													0.332448	0.16	0.135	9.65975e-19	0.332448
STK10													0.332398	0.124	0.094	3.6752e-24	0.332398
CKS2													0.331865	0.15	0.123	3.90588e-20	0.331865
PKM	0.327967	0.3	0.156	1.10482e-31													0.327967
PNRC2													0.327084	0.132	0.103	1.32642e-20	0.327084
MAPKAPK2	0.32601	0.112	0.033	1.12046e-27													0.32601
FAM49B	0.325302	0.174	0.072	1.21842e-27													0.325302
SRP54													0.324169	0.11	0.084	2.71805e-20	0.324169
CYTOR	0.322069	0.111	0.036	2.45418e-24													0.322069
AKIRIN1	0.31781	0.101	0.032	3.87098e-23													0.31781
TMBIM1													0.314427	0.17	0.151	2.16121e-15	0.314427
GNG5					0.311065	0.3	0.172	1.02302e-11									0.311065
UBE2H	0.308553	0.116	0.038	1.10025e-23													0.308553
USO1	0.307224	0.117	0.046	1.82063e-19													0.307224
CCDC82													0.306702	0.101	0.073	3.0395e-20	0.306702
IER3IP1	0.306059	0.134	0.052	3.92922e-22													0.306059
SELENOT	0.305417	0.164	0.076	5.93073e-20													0.305417
MOB1A					0.304044	0.192	0.096	4.32273e-09									0.304044
OSER1													0.302933	0.135	0.115	1.31686e-14	0.302933
SGK3					0.301517	0.112	0.057	0.000744912									0.301517
TRIP12	0.300178	0.131	0.053	2.21113e-20													0.300178
UBB	0.299674	0.593	0.358	4.19844e-60													0.299674
ARHGDIA	0.298621	0.208	0.098	2.00972e-24													0.298621
RAB13													0.298078	0.25	0.264	0.00124931	0.298078
PSME1					0.296257	0.184	0.101	4.91696e-06									0.296257
GOLGA3													0.295892	0.108	0.086	1.41159e-16	0.295892
NAA50	0.295204	0.104	0.035	4.38681e-20													0.295204
TMED7	0.295049	0.132	0.05	1.30003e-21													0.295049
SPPL2A	0.294783	0.112	0.04	8.4392e-21													0.294783
RPN1	0.293948	0.14	0.061	5.95282e-19													0.293948
AK6													0.292724	0.112	0.092	2.95705e-14	0.292724
SEC11C	0.291727	0.163	0.066	6.84987e-24													0.291727
ADRM1													0.290387	0.188	0.18	1.36275e-09	0.290387
ZNF207													0.289292	0.162	0.154	2.07559e-08	0.289292
HSPH1													0.286844	0.156	0.149	8.92508e-08	0.286844
COPB2	0.285861	0.133	0.055	2.96892e-19													0.285861
BAG1					0.285631	0.132	0.066	0.000102577									0.285631
RRBP1					0.281913	0.113	0.053	9.45225e-05									0.281913
SLC6A6													0.280995	0.112	0.096	1.30549e-11	0.280995
HSPA9	0.279201	0.18	0.086	2.94303e-19													0.279201
TCEA1													0.278007	0.312	0.331	0.0011512	0.278007
UBE2D3					0.275885	0.238	0.135	5.24206e-08									0.275885
GNAI3													0.273792	0.125	0.109	3.03649e-11	0.273792
DDA1													0.271598	0.11	0.092	2.30938e-12	0.271598
ANXA7	0.271512	0.156	0.074	8.54166e-18													0.271512
MTMR14													0.270474	0.11	0.09	3.11352e-13	0.270474
COPB1	0.270212	0.186	0.09	1.10611e-19													0.270212
TNFRSF1B	0.268168	0.298	0.163	8.67538e-25													0.268168
ERLEC1	0.267245	0.124	0.055	6.75554e-16													0.267245
DERL2	0.266145	0.147	0.062	3.17739e-19													0.266145
CRELD2	0.265265	0.115	0.044	4.69943e-18													0.265265
RAB2A	0.262713	0.208	0.112	9.54964e-17													0.262713
ARL8A													0.261132	0.152	0.15	1.27507e-05	0.261132
EIF1AX	0.260752	0.14	0.065	9.51206e-16													0.260752
PPP4C													0.260669	0.244	0.251	0.000169409	0.260669
MYL12A													0.260086	0.515	0.545	0.000232115	0.260086
EIF4A1													0.259845	0.2	0.198	2.12921e-06	0.259845
LMAN1	0.258065	0.114	0.05	2.73691e-14													0.258065
GCLC	0.531362	0.123	0.021	5.22346e-58					-0.275084	0.113	0.392	8.39757e-07					0.256278
ZC3H15	0.256029	0.139	0.065	5.82617e-15													0.256029
TRA2B	0.254818	0.103	0.04	1.00692e-15													0.254818
TRA2A	0.253244	0.121	0.052	4.64532e-15													0.253244
WSB2	0.252243	0.101	0.042	6.163e-14													0.252243
PSMD11													0.252181	0.112	0.102	1.76239e-07	0.252181
CALU	0.251239	0.189	0.093	4.76336e-18													0.251239
TFRC	0.25075	0.118	0.053	2.48155e-14													0.25075
TERF2IP	0.250132	0.126	0.056	5.63899e-15													0.250132
GM2A	0.696893	0.365	0.12	6.0516e-111									-0.505267	0.123	0.356	3.80297e-203	0.191626
S100A9	0.620281	0.751	0.402	1.56946e-185									-0.522964	0.277	0.584	4.03797e-285	0.0973171
MTRNR2L12	-1.22595	0.8	0.984	0									1.25237	0.732	0.428	0	0.0264149
MYH9	0.317426	0.135	0.052	1.45479e-23					-0.292338	0.103	0.386	1.68719e-06					0.0250882
PLTP									0.36635	0.111	0.245	1	-0.3437	0.257	0.487	1.15791e-140	0.0226495
C6orf62	0.311075	0.267	0.129	1.45566e-30					-0.315909	0.171	0.484	1.3104e-11					-0.00483345
CALM1	0.614284	0.73	0.393	6.9408e-168									-0.625196	0.432	0.785	0	-0.0109116
ADI1	0.318793	0.233	0.11	4.16938e-28									-0.363652	0.107	0.272	6.85478e-110	-0.0448595
CD59	0.281368	0.172	0.08	1.50679e-19					-0.335264	0.141	0.442	8.95395e-11					-0.0538952
BST2									0.302485	0.21	0.402	1	-0.365564	0.241	0.471	1.48819e-149	-0.0630784
FCGR2A	0.297989	0.471	0.271	9.86634e-44									-0.383085	0.242	0.501	2.6665e-181	-0.0850965
GYPC									0.344181	0.243	0.4	1	-0.457189	0.279	0.562	2.10206e-231	-0.113007
C1QB					0.288893	0.217	0.119	5.33591e-08	0.300969	0.534	0.57	1	-0.770627	0.272	0.668	0	-0.180765
DYNLL1	0.464376	0.532	0.274	1.7033e-84	-0.275086	0.179	0.195	1					-0.417666	0.249	0.514	9.59139e-195	-0.228376
NIN									-0.250031	0.017	0.247	9.98584e-10					-0.250031
ZNF609									-0.250037	0.006	0.229	3.70919e-17					-0.250037
LARP7													-0.250123	0.044	0.129	3.49534e-52	-0.250123
MRPL15													-0.250463	0.076	0.183	1.90675e-58	-0.250463
SUMO1													-0.250598	0.074	0.181	3.09021e-57	-0.250598
RMND5A									-0.250833	0.013	0.243	1.93865e-08					-0.250833
FADS2									-0.25084	0.008	0.179	1.95371e-11					-0.25084
RTF1													-0.250988	0.051	0.143	1.22554e-55	-0.250988
ECI2									-0.251265	0.02	0.219	1.20969e-05					-0.251265
COX15									-0.251621	0.007	0.191	1.03345e-08					-0.251621
FES									-0.251724	0.002	0.219	1.52556e-52					-0.251724
ZBTB40									-0.251785	0.006	0.163	2.77073e-08					-0.251785
BRI3BP									-0.2521	0.006	0.211	8.13905e-18					-0.2521
TCF12									-0.252149	0.021	0.277	1.94432e-08					-0.252149
ISCA1									-0.252253	0.021	0.229	0.000332525					-0.252253
SEM1													-0.252301	0.221	0.41	8.08759e-88	-0.252301
DPYSL2													-0.252608	0.081	0.196	1.44437e-60	-0.252608
PTGR1									-0.253033	0.038	0.295	8.76319e-07					-0.253033
MRPL36													-0.253269	0.03	0.113	2.3434e-64	-0.253269
SHISA5									-0.253652	0.021	0.241	8.17226e-07					-0.253652
SMC6									-0.254082	0.019	0.225	1.54464e-07					-0.254082
ANXA6													-0.254358	0.064	0.171	1.47526e-62	-0.254358
MAPK14									-0.254541	0.012	0.231	5.80568e-10					-0.254541
TMEM8A									-0.254579	0.03	0.273	7.97049e-08					-0.254579
FAM214A									-0.254755	0.003	0.195	7.95165e-24					-0.254755
RARS													-0.254775	0.042	0.127	5.60397e-58	-0.254775
WBP2													-0.254837	0.104	0.231	1.43558e-63	-0.254837
CAB39													-0.254889	0.037	0.123	2.8292e-62	-0.254889
ZNF710									-0.254923	0.006	0.225	4.06755e-16					-0.254923
LPIN2									-0.254925	0.024	0.289	5.03435e-08					-0.254925
SMARCC2									-0.254993	0.009	0.211	9.90921e-10					-0.254993
NBDY													-0.255036	0.038	0.121	2.38421e-58	-0.255036
RPS6KB2									-0.255162	0.019	0.237	1.19417e-07					-0.255162
SNX4									-0.255359	0.048	0.301	4.97078e-05					-0.255359
FGFR1OP2									-0.255458	0.044	0.329	2.19668e-08					-0.255458
CRBN									-0.255461	0.015	0.265	2.37008e-11					-0.255461
MRPL16									-0.255525	0.015	0.243	3.12112e-09					-0.255525
CHPT1									-0.255898	0.032	0.245	0.000433223					-0.255898
MEF2D									-0.256033	0.012	0.209	1.98465e-06					-0.256033
TMED10													-0.256127	0.097	0.228	2.04075e-68	-0.256127
VPS29													-0.256164	0.109	0.243	3.47886e-66	-0.256164
STXBP2													-0.256342	0.039	0.125	3.29346e-62	-0.256342
PSMD4									-0.256343	0.088	0.363	0.00152841					-0.256343
RNF135									-0.256765	0.013	0.259	4.39189e-15					-0.256765
SF3B3									-0.256851	0.02	0.227	2.34687e-05					-0.256851
AC100810.1									-0.25689	0.024	0.225	0.000636991					-0.25689
CHID1									-0.257064	0.027	0.273	1.55411e-08					-0.257064
ZDHHC4									-0.257122	0.011	0.181	2.75471e-07					-0.257122
THAP11									-0.257171	0.008	0.157	1.4642e-05					-0.257171
PTGS1									-0.25728	0.012	0.225	6.63167e-14					-0.25728
SMC1A									-0.257334	0.025	0.281	9.49571e-10					-0.257334
RNF114													-0.257401	0.05	0.146	5.07707e-62	-0.257401
ZBTB44									-0.257561	0.004	0.199	5.13897e-18					-0.257561
PTPRO									-0.257664	0.008	0.245	1.40576e-15					-0.257664
ITGA4									-0.257997	0.009	0.151	8.79273e-08					-0.257997
ESYT2									-0.258048	0.013	0.209	2.33315e-06					-0.258048
BMI1									-0.258187	0.002	0.116	2.19406e-08					-0.258187
TCEAL3													-0.258213	0.03	0.102	5.72026e-54	-0.258213
LSM6													-0.258474	0.027	0.103	3.84478e-63	-0.258474
LARP4B									-0.258823	0.044	0.331	9.39953e-08					-0.258823
HFE									-0.258995	0.006	0.165	3.61404e-09					-0.258995
ANAPC7									-0.258998	0.009	0.201	2.36896e-11					-0.258998
DEF8													-0.259006	0.032	0.112	4.94348e-60	-0.259006
ENSA													-0.259015	0.091	0.215	3.50869e-65	-0.259015
CCT7													-0.259145	0.066	0.176	1.07659e-63	-0.259145
CYBC1									-0.259335	0.015	0.265	9.39894e-11					-0.259335
DYNC1LI2									-0.259488	0.04	0.309	3.507e-05					-0.259488
ILK													-0.259788	0.049	0.143	1.88023e-61	-0.259788
FKBP3													-0.26001	0.047	0.131	9.2289e-53	-0.26001
HPS4									-0.260193	0.006	0.179	2.18029e-11					-0.260193
YWHAB													-0.26039	0.298	0.513	5.94425e-109	-0.26039
CREB1									-0.260408	0.029	0.279	2.35989e-06					-0.260408
NSD2									-0.260434	0.009	0.175	1.32335e-06					-0.260434
ANAPC15									-0.260482	0.017	0.215	2.28794e-05					-0.260482
SUCLG2									-0.260793	0.029	0.281	3.52359e-09					-0.260793
FAM210B									-0.260958	0.01	0.221	6.18335e-12					-0.260958
CDKN1C									-0.261452	0.01	0.169	1.15186e-10					-0.261452
PPIL3									-0.261606	0.007	0.179	5.57877e-11					-0.261606
VPS53									-0.261702	0.022	0.253	4.0168e-09					-0.261702
PFDN1													-0.262029	0.056	0.157	5.50355e-63	-0.262029
CERK									-0.262509	0.003	0.163	4.44543e-14					-0.262509
MBNL3									-0.262613	0.003	0.143	4.44894e-11					-0.262613
DDX18													-0.262943	0.071	0.186	8.7964e-64	-0.262943
TIMM10													-0.262954	0.03	0.104	1.23166e-57	-0.262954
CLEC4A									-0.262972	0.014	0.203	1.07803e-08					-0.262972
CARM1													-0.263089	0.023	0.101	1.37465e-69	-0.263089
C3orf62									-0.263232	0.007	0.211	1.34688e-14					-0.263232
AHCYL1									-0.263275	0.059	0.339	4.34257e-08					-0.263275
DNM1									-0.263539	0.013	0.213	1.38297e-11					-0.263539
ABHD14B									-0.263593	0.01	0.209	7.70254e-10					-0.263593
SSU72													-0.263647	0.076	0.192	3.81597e-65	-0.263647
WDR82									-0.263795	0.038	0.331	4.54351e-11					-0.263795
DMXL2									-0.263845	0.069	0.361	3.88264e-09					-0.263845
PARL									-0.264007	0.021	0.253	7.65341e-09					-0.264007
REST									-0.264051	0.047	0.323	1.47247e-06					-0.264051
GTF2F1													-0.264062	0.089	0.217	1.91372e-70	-0.264062
AKAP6									-0.264828	0.006	0.233	3.98894e-27					-0.264828
TLR7									-0.264999	0.011	0.173	6.29305e-09					-0.264999
IQSEC1									-0.265086	0.009	0.229	1.2247e-13					-0.265086
TRPS1									-0.265324	0.012	0.267	2.23983e-17					-0.265324
CCDC91									-0.265523	0.017	0.215	0.000216556					-0.265523
G3BP2									-0.265901	0.072	0.38	8.79657e-10					-0.265901
XPOT									-0.265962	0.015	0.237	1.38125e-10					-0.265962
EXOC6									-0.266009	0.008	0.177	2.39231e-08					-0.266009
KRT10													-0.266647	0.059	0.158	6.80662e-58	-0.266647
CAMK1									-0.266795	0.066	0.327	4.43395e-06					-0.266795
SRP9									-0.266875	0.09	0.402	3.80396e-08					-0.266875
CDS2													-0.267456	0.041	0.131	2.18573e-64	-0.267456
KAT7									-0.267663	0.013	0.209	1.10443e-07					-0.267663
KXD1									-0.267847	0.038	0.291	2.29651e-06					-0.267847
ARID1A									-0.268002	0.022	0.281	1.24874e-11					-0.268002
MRPS5													-0.268242	0.035	0.121	2.46317e-64	-0.268242
NUBP2									-0.268367	0.013	0.183	3.36678e-05					-0.268367
ALDH6A1									-0.268414	0.016	0.225	2.73991e-08					-0.268414
SGPP1													-0.268434	0.034	0.123	8.28654e-68	-0.268434
ADORA3									-0.26857	0.001	0.193	4.87323e-69					-0.26857
RAB1B									-0.268674	0.054	0.341	5.3109e-09					-0.268674
RNH1													-0.268709	0.156	0.325	3.62499e-85	-0.268709
MFF									-0.268764	0.024	0.273	3.77406e-07					-0.268764
MAPK3									-0.26881	0.006	0.223	6.78391e-19					-0.26881
HMGCL									-0.269109	0.012	0.221	1.72656e-11					-0.269109
DOCK8									-0.26931	0.046	0.325	1.97165e-09					-0.26931
PYURF									-0.269325	0.038	0.303	1.12202e-07					-0.269325
SGPL1									-0.269519	0.028	0.271	8.91391e-08					-0.269519
GATAD1													-0.269727	0.037	0.125	2.33884e-65	-0.269727
TMEM192									-0.269825	0.013	0.271	1.21909e-15					-0.269825
NT5DC1									-0.269907	0.019	0.237	5.13747e-08					-0.269907
RPRD2									-0.270135	0.006	0.219	4.75714e-18					-0.270135
PPTC7									-0.270235	0.034	0.253	0.00194665					-0.270235
CTR9									-0.270437	0.016	0.249	2.36369e-11					-0.270437
CERS6													-0.270514	0.03	0.114	5.60171e-69	-0.270514
PLP2	-0.270749	0.096	0.121	0.0242762													-0.270749
ALKBH5									-0.270891	0.02	0.263	6.10574e-08					-0.270891
VASH1									-0.270966	0.005	0.213	5.8796e-24					-0.270966
SPIN1									-0.271215	0.014	0.277	5.93788e-16					-0.271215
SCIMP									-0.27143	0.005	0.187	1.60442e-16					-0.27143
CCDC152									-0.27153	0.009	0.127	8.72099e-06					-0.27153
RCOR3									-0.271556	0.007	0.231	1.77491e-19					-0.271556
PPP1CB									-0.271598	0.098	0.428	9.1197e-10					-0.271598
DDX54									-0.27215	0.009	0.191	1.58309e-08					-0.27215
CTSH	-0.272484	0.138	0.168	0.00769023													-0.272484
TBC1D22A									-0.272994	0.012	0.237	2.59075e-12					-0.272994
SETX									-0.273422	0.095	0.406	2.40483e-10					-0.273422
DNAJB1									-0.273701	0.039	0.273	0.000434562					-0.273701
APLP2													-0.273793	0.224	0.426	1.87275e-104	-0.273793
BLNK									-0.274032	0.004	0.237	2.68669e-29					-0.274032
OAT									-0.274146	0.047	0.335	2.86822e-08					-0.274146
RSF1									-0.274668	0.044	0.335	2.95932e-11					-0.274668
ZMIZ1									-0.274757	0.042	0.287	1.23048e-05					-0.274757
PPP4R3B									-0.274776	0.026	0.283	9.12015e-10					-0.274776
UFL1									-0.275075	0.021	0.263	4.87636e-09					-0.275075
LYRM7									-0.275144	0.009	0.197	4.72813e-11					-0.275144
TTC37													-0.275185	0.032	0.116	3.59777e-67	-0.275185
NDUFAF3													-0.27525	0.061	0.17	8.91463e-67	-0.27525
TMEM167A									-0.275466	0.088	0.373	6.80635e-05					-0.275466
NARF									-0.275517	0.012	0.221	4.4634e-12					-0.275517
HPS3									-0.276031	0.009	0.255	6.8689e-18					-0.276031
IDS									-0.276263	0.03	0.293	1.03428e-12					-0.276263
TLR4					0.277923	0.193	0.108	5.22653e-06					-0.554253	0.064	0.27	9.07078e-222	-0.27633
RAB3IL1									-0.276356	0.007	0.185	1.71983e-10					-0.276356
IMP3									-0.276771	0.014	0.247	6.18537e-12					-0.276771
RGS2									-0.276917	0.003	0.131	2.03187e-15					-0.276917
SOS2									-0.277076	0.016	0.297	4.65776e-18					-0.277076
MARF1									-0.277107	0.014	0.249	1.63928e-10					-0.277107
IVD									-0.277175	0.009	0.235	1.13474e-14					-0.277175
DOCK11									-0.277456	0.012	0.251	1.19677e-14					-0.277456
CLNS1A									-0.277592	0.026	0.253	5.15659e-07					-0.277592
KIF20B									-0.277744	0.001	0.133	5.24382e-25					-0.277744
CLPX									-0.277859	0.018	0.249	3.76023e-10					-0.277859
HIF1A													-0.278062	0.226	0.44	2.82752e-112	-0.278062
CBX6									-0.278192	0.023	0.297	3.30881e-13					-0.278192
ENOPH1													-0.278286	0.024	0.102	5.92614e-73	-0.278286
MKLN1									-0.278304	0.03	0.295	1.22576e-09					-0.278304
LPP									-0.278402	0.036	0.317	3.38821e-13					-0.278402
GLB1													-0.278526	0.024	0.11	2.34569e-80	-0.278526
PLEKHJ1													-0.278605	0.032	0.12	5.02191e-74	-0.278605
SLC16A10									-0.278606	0.021	0.173	1.62606e-07					-0.278606
ARFGEF1									-0.278659	0.027	0.275	1.52166e-06					-0.278659
TMEM176A									-0.278668	0.046	0.261	7.91081e-08					-0.278668
MAT2B									-0.278846	0.048	0.347	6.7826e-09					-0.278846
FKBP4									-0.279053	0.02	0.205	0.000378502					-0.279053
PNN									-0.279117	0.042	0.329	1.73276e-11					-0.279117
KIAA1143									-0.279173	0.01	0.233	2.39033e-12					-0.279173
ZZEF1									-0.279416	0.013	0.259	3.47408e-17					-0.279416
TMCO1													-0.279475	0.039	0.14	1.80833e-77	-0.279475
CD99													-0.279741	0.131	0.292	1.70792e-86	-0.279741
NBR1									-0.280166	0.033	0.307	2.64576e-09					-0.280166
KIF1C									-0.280175	0.015	0.223	2.93087e-08					-0.280175
NOTCH1									-0.280795	0.007	0.231	5.0772e-20					-0.280795
ANAPC13									-0.280868	0.025	0.227	0.00014721					-0.280868
C9orf78									-0.281059	0.042	0.311	1.0739e-07					-0.281059
RTCB													-0.281086	0.066	0.18	2.26816e-71	-0.281086
RNF125									-0.281673	0.002	0.217	8.95447e-54					-0.281673
DDRGK1													-0.281906	0.03	0.117	6.91861e-74	-0.281906
TOR1AIP1									-0.281919	0.024	0.303	2.58928e-10					-0.281919
PMPCB													-0.282132	0.034	0.125	4.18058e-71	-0.282132
GABARAP	-0.2822	0.073	0.103	0.000161572													-0.2822
CMTM7									-0.282204	0.01	0.251	2.13369e-18					-0.282204
CD163L1									-0.282371	0.014	0.231	1.02898e-14					-0.282371
NME1													-0.282468	0.052	0.148	7.76619e-65	-0.282468
TBC1D14									-0.282539	0.003	0.211	4.59012e-30					-0.282539
PURA									-0.282618	0.015	0.287	2.51463e-16					-0.282618
CHCHD7													-0.282821	0.069	0.187	3.2941e-71	-0.282821
MLXIP									-0.282876	0.013	0.283	1.92276e-19					-0.282876
SCAMP5									-0.283252	0.002	0.155	2.53075e-21					-0.283252
CCPG1									-0.283517	0.047	0.309	9.55283e-11					-0.283517
TRABD													-0.283759	0.035	0.122	1.29756e-69	-0.283759
CBR1									-0.283957	0.037	0.247	9.69715e-05					-0.283957
AP1S1									-0.284318	0.03	0.251	7.68859e-05					-0.284318
SERINC3													-0.284335	0.06	0.175	2.92343e-76	-0.284335
PUM1									-0.28434	0.042	0.341	1.99015e-12					-0.28434
PDS5B									-0.284515	0.013	0.273	3.74307e-15					-0.284515
NFU1													-0.284883	0.023	0.102	1.69762e-74	-0.284883
CPNE1													-0.284891	0.034	0.124	1.15138e-73	-0.284891
PTBP3									-0.285159	0.098	0.414	1.11848e-12					-0.285159
EIF3M													-0.285279	0.115	0.267	2.90318e-83	-0.285279
DNAJC13									-0.285293	0.023	0.285	5.9031e-12					-0.285293
MOB3B									-0.285318	0.005	0.187	5.10952e-17					-0.285318
ADA2									-0.285549	0.08	0.329	1.56662e-08					-0.285549
TNFAIP8L2									-0.285624	0.011	0.231	1.16478e-12					-0.285624
VMA21													-0.286479	0.035	0.128	1.54035e-76	-0.286479
FBXO7													-0.286647	0.051	0.158	1.04e-73	-0.286647
PER3									-0.286966	0.005	0.211	8.48431e-27					-0.286966
LCORL									-0.287053	0.017	0.273	1.18245e-14					-0.287053
GYG1									-0.287927	0.026	0.227	0.00169564					-0.287927
COA4													-0.288323	0.025	0.107	2.06914e-75	-0.288323
NUP133									-0.288387	0.004	0.11	6.41553e-08					-0.288387
GSR													-0.28841	0.069	0.188	1.98479e-74	-0.28841
CHMP4A													-0.288456	0.056	0.163	1.36115e-72	-0.288456
NUMA1									-0.288509	0.025	0.297	3.93873e-10					-0.288509
RAD17									-0.288598	0.007	0.193	4.05802e-11					-0.288598
ITGAE									-0.28895	0.017	0.199	0.000714213					-0.28895
ISCA2									-0.289047	0.017	0.227	9.54684e-07					-0.289047
NSMCE2													-0.28919	0.028	0.114	2.11181e-74	-0.28919
DARS									-0.289194	0.038	0.307	2.02019e-08					-0.289194
SNAP29													-0.289213	0.036	0.133	4.69427e-78	-0.289213
LYRM2													-0.289844	0.025	0.11	1.47842e-76	-0.289844
MINDY2									-0.289901	0.016	0.263	1.46258e-15					-0.289901
SPAST									-0.290104	0.011	0.173	2.74154e-07					-0.290104
MRPL54													-0.290477	0.091	0.227	4.19167e-80	-0.290477
BTBD1									-0.290565	0.031	0.277	3.3307e-07					-0.290565
RNF13													-0.290702	0.112	0.274	2.73539e-92	-0.290702
RXRA									-0.290747	0.013	0.299	3.82047e-22					-0.290747
ICMT									-0.29086	0.009	0.219	4.57216e-14					-0.29086
RSL24D1													-0.290863	0.072	0.19	8.18407e-72	-0.290863
NSD3													-0.29106	0.043	0.147	5.65702e-77	-0.29106
NDUFS4													-0.291244	0.056	0.169	5.27735e-77	-0.291244
TRIM44									-0.29161	0.036	0.313	5.8609e-11					-0.29161
TOB1									-0.291691	0.01	0.225	2.29483e-13					-0.291691
TXNDC12													-0.292068	0.021	0.103	1.44775e-83	-0.292068
LGALS8									-0.292248	0.025	0.305	6.31528e-12					-0.292248
RNF166									-0.292575	0.002	0.205	2.62242e-29					-0.292575
ADIPOR1									-0.292804	0.061	0.363	5.11843e-09					-0.292804
NQO2													-0.292879	0.029	0.117	8.2349e-77	-0.292879
GPR155									-0.292983	0.007	0.245	1.39694e-26					-0.292983
RAD51AP1									-0.293121	0.017	0.217	1.46991e-08					-0.293121
TNFRSF14													-0.293174	0.028	0.12	4.89645e-83	-0.293174
APH1A													-0.293183	0.11	0.267	3.05508e-92	-0.293183
KCNMA1									-0.293289	0.031	0.285	2.82841e-10					-0.293289
AP2A1									-0.293501	0.022	0.277	1.87697e-10					-0.293501
SCAMP4													-0.293742	0.022	0.106	3.03843e-84	-0.293742
FECH									-0.294527	0.01	0.233	6.09944e-13					-0.294527
FAM204A									-0.294777	0.037	0.289	3.97178e-07					-0.294777
WBP1L									-0.295341	0.015	0.247	2.24238e-09					-0.295341
CHD1									-0.295726	0.021	0.263	6.05662e-11					-0.295726
HSDL2									-0.29586	0.019	0.275	2.81716e-12					-0.29586
SEC62													-0.295958	0.122	0.282	6.0984e-88	-0.295958
LMAN2													-0.296055	0.104	0.243	4.21581e-78	-0.296055
SMIM7													-0.296083	0.042	0.139	2.07839e-73	-0.296083
SPECC1									-0.296355	0.013	0.285	2.10473e-21					-0.296355
IDH3G													-0.296387	0.031	0.125	1.89304e-82	-0.296387
CRELD1									-0.29685	0.007	0.133	3.18943e-05					-0.29685
RPP30									-0.297367	0.011	0.181	3.83285e-06					-0.297367
STXBP3									-0.29742	0.037	0.301	5.98733e-07					-0.29742
MOSPD2									-0.297529	0.023	0.297	2.43005e-13					-0.297529
CPSF2													-0.297557	0.022	0.103	1.44523e-80	-0.297557
CCDC107													-0.297814	0.018	0.102	1.51526e-90	-0.297814
CCT6A													-0.298655	0.104	0.253	4.17273e-85	-0.298655
RPN2													-0.298845	0.122	0.291	8.78804e-97	-0.298845
TP53INP1									-0.299103	0.012	0.281	3.38207e-18					-0.299103
ACADM													-0.299414	0.018	0.106	5.02997e-95	-0.299414
RRAS									-0.299841	0.051	0.305	9.43076e-06					-0.299841
UNC50													-0.299871	0.024	0.111	2.11039e-84	-0.299871
ZNF24									-0.300195	0.038	0.295	6.26776e-06					-0.300195
ZMYND11									-0.300222	0.016	0.259	1.13104e-11					-0.300222
SNRNP70									-0.300238	0.058	0.351	8.21314e-08					-0.300238
MEA1													-0.300274	0.025	0.101	1.21869e-73	-0.300274
HNRNPUL2													-0.300492	0.026	0.117	2.9909e-87	-0.300492
PGD									-0.300508	0.142	0.446	2.27059e-12					-0.300508
PSAP													-0.30054	0.587	0.786	7.45051e-164	-0.30054
TWSG1													-0.300584	0.021	0.111	5.06991e-90	-0.300584
NUDC									-0.30069	0.036	0.275	2.70716e-07					-0.30069
EVI5									-0.300761	0.021	0.301	5.37234e-18					-0.300761
TADA3									-0.301079	0.017	0.227	5.75029e-09					-0.301079
TLE3									-0.301923	0.004	0.187	3.47933e-19					-0.301923
HEATR5A									-0.302428	0.012	0.235	1.49643e-11					-0.302428
TBL1X									-0.302577	0.012	0.249	1.62201e-16					-0.302577
NSF									-0.3026	0.019	0.265	4.15567e-12					-0.3026
CCAR1									-0.302879	0.033	0.311	8.13327e-11					-0.302879
C12orf57													-0.303104	0.044	0.141	4.08897e-73	-0.303104
CITED2									-0.303346	0.043	0.327	1.28416e-12					-0.303346
MRPL52													-0.3035	0.098	0.237	1.02926e-79	-0.3035
SIRT2													-0.303939	0.031	0.128	1.40664e-86	-0.303939
BMF									-0.304232	0.005	0.255	4.26313e-26					-0.304232
FNBP1									-0.30487	0.042	0.321	2.71075e-07					-0.30487
CALCOCO1									-0.30488	0.007	0.227	6.30388e-20					-0.30488
ZCCHC9									-0.305022	0.026	0.261	1.22683e-06					-0.305022
TCEAL8									-0.305211	0.022	0.269	2.10681e-10					-0.305211
MRPL33													-0.305223	0.054	0.164	2.66042e-76	-0.305223
EVA1B													-0.305454	0.053	0.161	8.10228e-77	-0.305454
MED29													-0.305461	0.022	0.109	1.40919e-89	-0.305461
GAA													-0.305625	0.026	0.114	1.76676e-85	-0.305625
UBE2M													-0.306306	0.115	0.267	1.50831e-87	-0.306306
POU2F1									-0.30642	0.009	0.229	1.0817e-16					-0.30642
CORO7													-0.307327	0.032	0.125	1.09554e-83	-0.307327
BRD3									-0.307339	0.005	0.217	6.55483e-23					-0.307339
MRPL21													-0.307351	0.024	0.11	1.56672e-81	-0.307351
AVPI1									-0.30742	0.003	0.187	8.7801e-29					-0.30742
LSM10													-0.3078	0.022	0.107	5.19791e-87	-0.3078
SUCLG1													-0.308705	0.022	0.109	9.72372e-89	-0.308705
HECTD1									-0.308786	0.033	0.327	8.59807e-14					-0.308786
ARPIN									-0.308824	0.009	0.249	3.87338e-20					-0.308824
SPOP									-0.309069	0.015	0.255	1.61104e-12					-0.309069
ZNF217									-0.309252	0.013	0.239	2.19394e-12					-0.309252
EP300									-0.309595	0.044	0.339	1.46446e-10					-0.309595
TRAF7									-0.309639	0.013	0.217	7.24039e-11					-0.309639
CDC40									-0.309639	0.018	0.279	3.89204e-12					-0.309639
PRPF6													-0.309808	0.032	0.124	6.89073e-82	-0.309808
ARRDC2									-0.309859	0.009	0.165	8.45873e-07					-0.309859
SRRM2									-0.309903	0.11	0.426	4.45864e-12					-0.309903
BNIP2									-0.309904	0.08	0.388	1.20474e-09					-0.309904
GPATCH11									-0.309935	0.018	0.239	1.85107e-08					-0.309935
HACD3									-0.310427	0.032	0.261	1.59683e-06					-0.310427
IGBP1													-0.310569	0.025	0.112	1.77161e-86	-0.310569
TAOK1									-0.311115	0.062	0.367	1.38594e-10					-0.311115
ARF5													-0.311982	0.035	0.13	5.6319e-85	-0.311982
BEX3	-0.312046	0.109	0.14	0.00017644													-0.312046
CNDP2													-0.312334	0.069	0.192	9.15455e-82	-0.312334
COMMD1													-0.312348	0.024	0.112	3.66995e-86	-0.312348
KIAA0232									-0.312833	0.03	0.285	1.49613e-08					-0.312833
BOLA3													-0.312934	0.027	0.11	8.89985e-77	-0.312934
EI24													-0.313019	0.039	0.142	8.99236e-84	-0.313019
MRPL28													-0.313721	0.025	0.11	2.36663e-84	-0.313721
SREK1IP1													-0.313925	0.048	0.16	1.75035e-82	-0.313925
COX7A2L													-0.314495	0.086	0.229	9.76886e-92	-0.314495
A1BG													-0.314708	0.039	0.132	1.83537e-74	-0.314708
ZDHHC3									-0.315464	0.018	0.265	7.53754e-12					-0.315464
ZMYM2									-0.315528	0.007	0.281	3.85894e-30					-0.315528
ARL5A									-0.315744	0.015	0.237	2.87644e-11					-0.315744
UBE2W													-0.315997	0.034	0.129	5.8386e-85	-0.315997
VGLL4									-0.316414	0.012	0.235	2.45835e-12					-0.316414
FRMD4B													-0.31644	0.037	0.135	7.29668e-81	-0.31644
KIAA0100									-0.316588	0.025	0.299	5.55277e-14					-0.316588
CREBL2													-0.316752	0.064	0.186	3.52985e-85	-0.316752
DBP									-0.316934	0.002	0.241	3.34624e-46					-0.316934
FGD4									-0.316994	0.005	0.235	4.21832e-24					-0.316994
SMC3													-0.317201	0.024	0.112	1.79822e-87	-0.317201
ZSCAN16-AS1													-0.317443	0.035	0.134	7.46681e-83	-0.317443
HP1BP3									-0.31771	0.068	0.396	5.81635e-16					-0.31771
UBL5													-0.317855	0.329	0.574	5.67998e-150	-0.317855
FNTA													-0.318145	0.033	0.131	2.42816e-86	-0.318145
OGA									-0.318418	0.027	0.275	7.33903e-10					-0.318418
TNPO1	0.316528	0.129	0.045	1.04986e-25					-0.333988	0.098	0.39	1.61153e-06	-0.301153	0.059	0.178	1.85469e-81	-0.318613
HSPA4									-0.318633	0.067	0.365	1.24814e-09					-0.318633
TBC1D5									-0.318894	0.014	0.285	2.55958e-17					-0.318894
IFI27L2									-0.319013	0.059	0.297	0.000135888					-0.319013
BUD23													-0.319357	0.028	0.124	1.53225e-91	-0.319357
HPS5									-0.319392	0.023	0.285	3.4383e-10					-0.319392
MICU2									-0.3194	0.023	0.253	2.71947e-06					-0.3194
SAFB									-0.319534	0.029	0.309	2.66355e-12					-0.319534
PGBD5									-0.32031	0.003	0.233	4.65562e-37					-0.32031
SNRPF													-0.320418	0.074	0.204	2.43848e-85	-0.320418
GZF1									-0.320692	0.009	0.205	2.03408e-11					-0.320692
CACUL1									-0.320854	0.045	0.353	3.23824e-13					-0.320854
CCDC25									-0.321139	0.015	0.229	1.76485e-08					-0.321139
FDPS	-0.321381	0.175	0.202	0.00275887													-0.321381
TSPYL1									-0.321385	0.033	0.289	1.19024e-08					-0.321385
UBN1									-0.321537	0.025	0.287	2.28664e-11					-0.321537
SSNA1													-0.321579	0.051	0.162	1.55972e-83	-0.321579
AKR7A2									-0.321985	0.023	0.265	2.90133e-10					-0.321985
DRAP1													-0.322112	0.101	0.248	1.13506e-87	-0.322112
RCN2									-0.322184	0.014	0.215	1.22865e-08					-0.322184
FCHO2									-0.322329	0.032	0.325	3.31538e-15					-0.322329
KDSR													-0.322744	0.04	0.142	1.43045e-85	-0.322744
PAFAH1B2									-0.323104	0.052	0.337	1.59816e-07					-0.323104
SPAG7													-0.323423	0.057	0.175	3.59982e-87	-0.323423
GNB4													-0.324103	0.059	0.182	1.67776e-88	-0.324103
PEX2													-0.324342	0.018	0.102	9.64344e-95	-0.324342
C1QBP													-0.324637	0.054	0.17	3.1933e-88	-0.324637
MAEA									-0.324703	0.019	0.235	3.36355e-10					-0.324703
KMT2C									-0.325051	0.041	0.361	5.58431e-18					-0.325051
STK4													-0.325253	0.046	0.159	1.95253e-89	-0.325253
PHF14									-0.325649	0.008	0.237	1.04643e-16					-0.325649
RPL38													-0.325836	0.753	0.91	7.21945e-230	-0.325836
N4BP2L2									-0.326206	0.073	0.38	6.7859e-15					-0.326206
RNASEH2B									-0.326615	0.015	0.273	1.02165e-13					-0.326615
PUM2									-0.326628	0.022	0.291	4.29347e-14					-0.326628
GNA13									-0.326719	0.067	0.363	5.96865e-08					-0.326719
DMXL1									-0.326876	0.052	0.375	6.51365e-17					-0.326876
MRPS12													-0.326899	0.036	0.138	4.30407e-90	-0.326899
SDCCAG8									-0.327076	0.033	0.337	8.73293e-15					-0.327076
TCF25													-0.327671	0.134	0.309	1.10875e-105	-0.327671
GPATCH2L									-0.327718	0.043	0.349	4.63682e-16					-0.327718
LSM3													-0.32842	0.031	0.127	2.38579e-86	-0.32842
TMEM126B													-0.328477	0.02	0.103	8.42344e-92	-0.328477
CLPP													-0.328576	0.028	0.124	1.81376e-92	-0.328576
NEFH									-0.328618	0.006	0.163	1.46419e-12					-0.328618
RAPGEF1									-0.328619	0.076	0.363	4.62064e-09					-0.328619
NDUFA6													-0.328664	0.124	0.297	3.06358e-105	-0.328664
ENTR1									-0.328911	0.004	0.231	6.96979e-32					-0.328911
POLR3GL									-0.329079	0.016	0.249	2.0414e-11					-0.329079
COX7A2													-0.329112	0.237	0.463	9.53843e-134	-0.329112
MTF2									-0.329158	0.007	0.215	7.04496e-17					-0.329158
SSH1									-0.329343	0.02	0.295	1.29663e-18					-0.329343
EPB41L4A-AS1													-0.329478	0.029	0.13	1.36018e-94	-0.329478
WDR26									-0.32977	0.063	0.376	1.42875e-14					-0.32977
CCR1													-0.329901	0.057	0.188	4.82566e-98	-0.329901
ACBD5									-0.330091	0.041	0.307	1.75623e-07					-0.330091
MRPL22													-0.330263	0.026	0.121	4.74452e-92	-0.330263
TANGO2									-0.330507	0.009	0.253	1.2487e-18					-0.330507
ZKSCAN1									-0.33066	0.029	0.313	1.46319e-15					-0.33066
CCDC69									-0.330797	0.013	0.227	4.03817e-11					-0.330797
HDAC3									-0.331151	0.012	0.229	1.54766e-13					-0.331151
SHKBP1													-0.331171	0.017	0.106	4.76394e-105	-0.331171
SFMBT2									-0.331176	0.009	0.201	4.07778e-13					-0.331176
DNAJC8													-0.331416	0.088	0.242	5.72073e-101	-0.331416
CLTB													-0.331564	0.036	0.141	1.81164e-93	-0.331564
CCDC124													-0.331618	0.027	0.121	4.55887e-94	-0.331618
MMADHC													-0.33168	0.071	0.201	1.37818e-88	-0.33168
TCAIM									-0.331702	0.02	0.277	4.59838e-11					-0.331702
STX4	-0.332014	0.114	0.149	6.11789e-06													-0.332014
SLU7									-0.332059	0.058	0.365	9.53354e-10					-0.332059
SDHD													-0.33233	0.06	0.184	8.14402e-92	-0.33233
EXOC4									-0.33235	0.015	0.263	3.12659e-13					-0.33235
UQCRFS1													-0.332352	0.122	0.295	7.28849e-107	-0.332352
CENPB									-0.332389	0.015	0.253	2.32986e-11					-0.332389
SLC23A2									-0.332395	0.013	0.303	1.37679e-27					-0.332395
WDR91									-0.332543	0.003	0.257	1.30654e-52					-0.332543
ARID5A													-0.332549	0.051	0.172	5.91828e-95	-0.332549
RGL1													-0.3326	0.016	0.103	6.66046e-106	-0.3326
NDFIP1													-0.333348	0.078	0.215	1.14973e-92	-0.333348
STMP1													-0.333805	0.073	0.21	5.00417e-94	-0.333805
MPEG1									-0.333838	0.022	0.265	1.27387e-13					-0.333838
CNN2									-0.334117	0.009	0.217	1.09822e-14					-0.334117
SLC39A1													-0.334386	0.039	0.149	1.5808e-96	-0.334386
C6orf106									-0.334605	0.037	0.293	3.53725e-09					-0.334605
GLUD1													-0.334632	0.034	0.142	1.71834e-101	-0.334632
TSC22D4													-0.334853	0.044	0.159	4.18651e-96	-0.334853
GBA													-0.335116	0.021	0.117	3.97139e-105	-0.335116
NSL1									-0.335331	0.013	0.259	1.40241e-17					-0.335331
UPF3A									-0.335438	0.02	0.273	6.13676e-14					-0.335438
CLPTM1													-0.335556	0.029	0.127	1.53738e-94	-0.335556
RHOT1									-0.335557	0.009	0.265	1.26912e-24					-0.335557
SPIRE1													-0.335691	0.025	0.124	6.89283e-101	-0.335691
PXN									-0.335707	0.004	0.249	1.06077e-40					-0.335707
PRKCA									-0.335866	0.009	0.263	1.17236e-23					-0.335866
TAGLN2													-0.336198	0.14	0.313	4.61629e-103	-0.336198
FURIN									-0.336309	0.028	0.301	2.61743e-13					-0.336309
EIF2AK4									-0.336787	0.015	0.227	9.92029e-10					-0.336787
VTI1B													-0.336847	0.051	0.167	6.09746e-91	-0.336847
HS2ST1									-0.336869	0.039	0.331	3.71078e-11					-0.336869
SPTAN1									-0.337235	0.041	0.327	1.72438e-13					-0.337235
GNB2													-0.337327	0.161	0.347	8.87916e-112	-0.337327
MRPS18C													-0.338206	0.024	0.115	2.63891e-92	-0.338206
REPIN1													-0.338221	0.019	0.114	3.28012e-110	-0.338221
SLC25A19									-0.338254	0.01	0.263	5.78735e-20					-0.338254
SASH3									-0.338374	0.004	0.139	1.68472e-11					-0.338374
NTPCR									-0.338415	0.014	0.235	2.20398e-11					-0.338415
CCDC112									-0.338806	0.009	0.253	2.88255e-19					-0.338806
ARHGAP45													-0.339042	0.039	0.152	4.43792e-99	-0.339042
ALDH16A1									-0.339178	0.016	0.261	1.16385e-12					-0.339178
ZSWIM7									-0.339837	0.015	0.213	7.3027e-09					-0.339837
STOM													-0.340066	0.029	0.132	4.40834e-102	-0.340066
SLF2									-0.340123	0.014	0.273	5.11749e-19					-0.340123
SF3B6													-0.34026	0.1	0.27	1.11033e-113	-0.34026
MAN1A1													-0.340422	0.047	0.169	5.29251e-100	-0.340422
OTUD6B-AS1									-0.340882	0.015	0.221	1.77518e-08					-0.340882
CEP350													-0.341708	0.048	0.173	2.1235e-101	-0.341708
SMC4									-0.341836	0.01	0.197	3.03416e-10					-0.341836
CORO1C									-0.341931	0.045	0.331	1.54242e-11					-0.341931
AUP1													-0.342004	0.072	0.208	1.96608e-95	-0.342004
GTF3C6													-0.342091	0.086	0.231	7.20764e-96	-0.342091
MFSD12													-0.342604	0.103	0.267	1.95744e-107	-0.342604
TULP4									-0.343216	0.016	0.247	9.46114e-11					-0.343216
PTRHD1													-0.343234	0.036	0.139	1.06755e-91	-0.343234
LRPPRC													-0.344065	0.029	0.132	7.34638e-101	-0.344065
PDK4									-0.344378	0	0.197	9.19171e-93					-0.344378
NDUFB6													-0.344556	0.037	0.145	1.04908e-94	-0.344556
MPLKIP													-0.345145	0.021	0.111	4.3274e-99	-0.345145
RALA	-0.345361	0.204	0.237	5.46307e-05													-0.345361
HMG20B									-0.345655	0.02	0.263	1.18292e-12					-0.345655
CMSS1	-0.345742	0.081	0.107	0.00261102													-0.345742
UBTF									-0.345909	0.011	0.247	3.24213e-15					-0.345909
SHARPIN													-0.345922	0.023	0.115	1.97564e-102	-0.345922
USP8									-0.34613	0.04	0.347	8.09596e-16					-0.34613
PINK1									-0.346351	0.017	0.245	8.54342e-14					-0.346351
PLEKHO2									-0.346473	0.054	0.321	9.3125e-07					-0.346473
LDLR									-0.346577	0.01	0.231	2.13398e-19					-0.346577
TSNAX									-0.346762	0.015	0.293	1.62852e-21					-0.346762
TM6SF1									-0.346767	0.031	0.295	2.35093e-12					-0.346767
ANKRD12									-0.347031	0.098	0.402	4.97531e-15					-0.347031
SNRPD3													-0.347567	0.095	0.242	5.99896e-96	-0.347567
VPS41													-0.347702	0.024	0.124	3.1496e-105	-0.347702
SPEN									-0.347865	0.02	0.283	7.04084e-15					-0.347865
FPR3									-0.348309	0.044	0.249	5.48034e-08					-0.348309
PCBP2									-0.348614	0.182	0.484	2.08906e-14					-0.348614
DDAH2													-0.349244	0.047	0.172	7.68063e-106	-0.349244
XPO1													-0.349424	0.03	0.135	7.72734e-102	-0.349424
TSC22D3									-0.349624	0.003	0.217	6.63328e-33					-0.349624
ANKRD9									-0.349718	0.019	0.253	2.36538e-12					-0.349718
CAPG													-0.350651	0.228	0.452	9.32433e-140	-0.350651
TMBIM4													-0.350721	0.066	0.199	5.57516e-95	-0.350721
RFC1									-0.351112	0.017	0.253	8.40338e-11					-0.351112
TTC1													-0.351465	0.041	0.156	6.32453e-100	-0.351465
CCDC6									-0.351723	0.021	0.293	1.55796e-15					-0.351723
FAM91A1									-0.352165	0.053	0.373	1.50129e-14					-0.352165
SUMF2													-0.352227	0.031	0.139	5.27743e-106	-0.352227
LGALS1					-0.352725	0.79	0.832	1.94573e-11									-0.352725
COMMD8									-0.353246	0.018	0.261	1.82141e-13					-0.353246
ZC3H13									-0.353616	0.042	0.335	6.87026e-12					-0.353616
SESN1									-0.353759	0.005	0.257	9.32087e-34					-0.353759
SNF8													-0.354035	0.041	0.154	1.22283e-99	-0.354035
LAMP1													-0.354316	0.106	0.281	3.7903e-120	-0.354316
TBCB													-0.354532	0.044	0.158	9.49066e-99	-0.354532
ACAT1													-0.355174	0.022	0.12	6.19729e-109	-0.355174
LSM14A									-0.355648	0.035	0.295	1.90671e-09					-0.355648
DCAF7									-0.357275	0.042	0.369	9.88242e-20					-0.357275
SETD3									-0.357506	0.05	0.365	4.43575e-13					-0.357506
CIR1													-0.358058	0.063	0.198	3.61483e-99	-0.358058
XRCC6													-0.358646	0.09	0.253	2.08628e-115	-0.358646
DHRS7													-0.358794	0.042	0.161	6.80461e-104	-0.358794
TLN1									-0.359117	0.122	0.41	5.03283e-09					-0.359117
KIAA1551									-0.359464	0.047	0.293	2.11212e-11					-0.359464
TRIR													-0.359794	0.212	0.433	3.92149e-138	-0.359794
DNAJC5													-0.359904	0.041	0.162	3.90892e-109	-0.359904
ACOT13													-0.359967	0.017	0.11	9.02321e-111	-0.359967
LSM2													-0.360081	0.03	0.127	1.00675e-97	-0.360081
FCGR1A													-0.361057	0.059	0.195	5.14796e-107	-0.361057
NUDT22									-0.361103	0.009	0.189	2.2075e-11					-0.361103
PRPF31													-0.361228	0.018	0.115	4.92575e-119	-0.361228
MRPL13													-0.361355	0.02	0.115	1.42146e-111	-0.361355
ASB8									-0.362139	0.017	0.265	1.23695e-13					-0.362139
EIF2S3													-0.36298	0.038	0.149	2.85337e-100	-0.36298
PSMB1													-0.364105	0.143	0.339	1.18517e-125	-0.364105
LSM8													-0.364265	0.063	0.199	9.05937e-105	-0.364265
ZBTB1									-0.364381	0.012	0.259	5.96614e-17					-0.364381
MRPL4													-0.364395	0.016	0.114	8.22032e-127	-0.364395
RBX1													-0.365288	0.207	0.437	2.45873e-146	-0.365288
PSMA3-AS1									-0.365527	0.022	0.277	6.13599e-14					-0.365527
DBNL													-0.365894	0.077	0.229	9.35357e-114	-0.365894
CTNNAL1									-0.365997	0.07	0.371	3.48278e-11					-0.365997
PAG1													-0.366044	0.039	0.152	1.77341e-103	-0.366044
OSBPL11									-0.366353	0.011	0.303	3.76971e-30					-0.366353
MAP2K2													-0.367117	0.151	0.353	4.69923e-133	-0.367117
HIST1H1C	-0.367381	0.116	0.16	7.69351e-09													-0.367381
ABRACL													-0.367586	0.063	0.2	4.07856e-107	-0.367586
COA3													-0.367656	0.015	0.108	1.15428e-122	-0.367656
TAOK3									-0.36783	0.073	0.386	1.42819e-12					-0.36783
PIAS1									-0.367913	0.026	0.331	3.79663e-17					-0.367913
C7orf50									-0.368192	0.024	0.279	2.61784e-14					-0.368192
TGFB1													-0.368563	0.095	0.26	8.64655e-118	-0.368563
EIF4G3									-0.368702	0.018	0.295	9.68902e-19					-0.368702
ANKRD11									-0.368815	0.049	0.329	1.78439e-12					-0.368815
SP3									-0.36885	0.027	0.315	2.43682e-14					-0.36885
NHP2													-0.368889	0.038	0.152	2.62551e-105	-0.368889
PPP1R12A									-0.369452	0.058	0.369	9.12945e-12					-0.369452
CRNKL1									-0.369479	0.018	0.221	8.503e-08					-0.369479
CIB1													-0.369763	0.045	0.165	8.56395e-104	-0.369763
SNRNP25									-0.369901	0.015	0.225	2.16707e-10					-0.369901
ERH													-0.370148	0.098	0.258	1.70656e-109	-0.370148
KMT2E									-0.370767	0.039	0.345	1.97892e-14					-0.370767
SSR4													-0.371008	0.138	0.327	2.45487e-121	-0.371008
PPCS									-0.372707	0.024	0.303	5.01697e-15					-0.372707
MCRIP1													-0.372871	0.041	0.16	6.87586e-109	-0.372871
LRPAP1													-0.373283	0.03	0.141	2.69658e-112	-0.373283
AGPS									-0.373865	0.022	0.241	7.72309e-09					-0.373865
FAM136A									-0.374032	0.015	0.233	2.68589e-09					-0.374032
REEP5													-0.374057	0.077	0.234	4.65979e-119	-0.374057
SSBP3									-0.374691	0.01	0.223	9.06286e-12					-0.374691
C15orf40									-0.374969	0.019	0.211	9.91804e-06					-0.374969
TMEM179B													-0.37538	0.024	0.126	1.05811e-113	-0.37538
TK2									-0.375562	0.008	0.247	1.33817e-20					-0.375562
LMNA	-0.375966	0.137	0.187	3.47179e-10													-0.375966
SUPT4H1													-0.376211	0.071	0.215	5.17738e-109	-0.376211
RWDD1													-0.377109	0.072	0.216	1.77154e-104	-0.377109
GLRX5													-0.37727	0.018	0.112	1.23695e-116	-0.37727
GRHPR													-0.377431	0.013	0.108	4.29796e-131	-0.377431
COMT													-0.37757	0.06	0.197	1.27056e-109	-0.37757
FAM45A									-0.377768	0.025	0.283	5.88859e-13					-0.377768
LMBRD1													-0.377962	0.01	0.105	9.24955e-142	-0.377962
ABCG1													-0.378015	0.014	0.11	1.93067e-129	-0.378015
MMP24OS													-0.378295	0.127	0.31	2.15623e-123	-0.378295
DBI													-0.379018	0.348	0.611	1.21036e-190	-0.379018
NCOA4									-0.379229	0.183	0.496	1.74012e-13					-0.379229
MRPS16													-0.379239	0.041	0.158	2.84904e-107	-0.379239
MIB1									-0.379287	0.013	0.271	1.22945e-17					-0.379287
ST8SIA4													-0.379749	0.02	0.122	9.59502e-122	-0.379749
RNF220									-0.379766	0.011	0.255	4.3574e-17					-0.379766
MRPL23													-0.380062	0.019	0.121	3.07087e-125	-0.380062
MRPS25									-0.380092	0.023	0.255	8.27853e-12					-0.380092
LRRC39									-0.380244	0.009	0.249	4.89525e-28					-0.380244
GLYR1									-0.381027	0.031	0.315	3.76274e-14					-0.381027
NT5DC2									-0.38106	0.004	0.207	3.25757e-35					-0.38106
YPEL2									-0.381454	0.009	0.263	1.67117e-22					-0.381454
BAIAP2									-0.381671	0.006	0.237	2.07719e-25					-0.381671
TMEM176B									-0.381808	0.135	0.361	1.98733e-06					-0.381808
MBNL2									-0.381988	0.005	0.265	3.46754e-36					-0.381988
WASHC5									-0.382093	0.011	0.225	2.54835e-12					-0.382093
DOCK10									-0.384388	0.023	0.313	3.15044e-21					-0.384388
LYPLA1													-0.385021	0.101	0.286	1.24071e-137	-0.385021
PRKAR2A													-0.385168	0.023	0.134	1.9831e-124	-0.385168
TGFBR1													-0.385921	0.013	0.107	4.56456e-131	-0.385921
MRPS15													-0.386131	0.015	0.111	3.04734e-130	-0.386131
RTRAF													-0.386795	0.095	0.265	4.58863e-125	-0.386795
LMO4													-0.386874	0.03	0.145	1.40284e-118	-0.386874
NR1D2									-0.386896	0.009	0.267	2.15805e-24					-0.386896
SPPL3									-0.387376	0.016	0.279	7.22161e-15					-0.387376
HAGH													-0.387975	0.032	0.147	8.2781e-120	-0.387975
NFATC3									-0.388337	0.007	0.297	5.92914e-37					-0.388337
MRPL19									-0.388861	0.013	0.193	9.56751e-09					-0.388861
RBL2									-0.389415	0.007	0.249	4.56422e-24					-0.389415
CBL									-0.390291	0.023	0.309	5.31863e-16					-0.390291
PIN1													-0.390308	0.017	0.123	3.31648e-138	-0.390308
ACTN4													-0.390609	0.05	0.183	2.42419e-118	-0.390609
NAPRT													-0.390631	0.011	0.107	6.59063e-146	-0.390631
PPP1R9B													-0.391236	0.009	0.107	2.78574e-156	-0.391236
SRP14													-0.391618	0.308	0.588	2.44826e-208	-0.391618
TUBB													-0.391626	0.313	0.567	8.20657e-180	-0.391626
FBL													-0.391817	0.042	0.17	2.37602e-119	-0.391817
COMMD9													-0.391831	0.016	0.114	2.8016e-129	-0.391831
PIP4P2									-0.392451	0.006	0.225	2.07584e-23					-0.392451
FIBP													-0.392728	0.01	0.104	1.66151e-144	-0.392728
ETNK1									-0.392734	0.049	0.349	3.68967e-12					-0.392734
SMIM29													-0.392874	0.029	0.142	9.70899e-124	-0.392874
TMC6													-0.393052	0.014	0.118	6.22424e-144	-0.393052
HSPB1													-0.393067	0.082	0.241	1.53755e-122	-0.393067
MTCH2													-0.393103	0.038	0.161	2.68689e-120	-0.393103
SPRED1									-0.394711	0.026	0.283	5.40559e-16					-0.394711
DGUOK													-0.39475	0.034	0.156	1.56846e-121	-0.39475
NDUFV1													-0.395072	0.024	0.134	4.322e-126	-0.395072
MZT2A													-0.395703	0.021	0.127	1.00972e-127	-0.395703
PIN4													-0.39616	0.013	0.101	7.4932e-122	-0.39616
SLC11A1													-0.396312	0.016	0.12	1.20672e-140	-0.396312
RANBP2													-0.39672	0.042	0.17	2.092e-121	-0.39672
ITPA													-0.396728	0.042	0.172	4.34415e-125	-0.396728
CDC123													-0.397638	0.028	0.146	6.92736e-131	-0.397638
GRK3									-0.397763	0.012	0.287	1.10543e-22					-0.397763
LBR													-0.397817	0.008	0.105	1.9076e-153	-0.397817
BCL7C													-0.400571	0.017	0.125	4.99597e-142	-0.400571
PRKCSH													-0.401162	0.039	0.164	6.00359e-125	-0.401162
CKAP2									-0.401504	0.006	0.227	2.01736e-25					-0.401504
SF3B5													-0.401653	0.104	0.287	3.00133e-135	-0.401653
RREB1									-0.4017	0.005	0.289	7.02114e-50					-0.4017
NEK7									-0.402057	0.037	0.331	7.59364e-12					-0.402057
PNISR									-0.402478	0.049	0.359	1.28332e-17					-0.402478
MRPL17													-0.403136	0.015	0.118	7.28529e-141	-0.403136
NCL	0.263871	0.296	0.164	7.8637e-24	-0.338268	0.151	0.165	1	-0.329323	0.188	0.492	1.71818e-10					-0.40372
ISOC2													-0.40396	0.054	0.198	3.09417e-127	-0.40396
SNX24													-0.404917	0.009	0.104	3.39381e-154	-0.404917
IGFBP4	0.302113	0.133	0.054	2.89862e-21									-0.707089	0.041	0.27	0	-0.404976
SMARCA2									-0.405056	0.009	0.299	3.46224e-30					-0.405056
RABL6									-0.405612	0.016	0.305	3.12306e-21					-0.405612
LAPTM4B													-0.407539	0.014	0.116	4.6789e-143	-0.407539
ROCK1									-0.408673	0.084	0.404	2.80326e-13					-0.408673
NDUFC1													-0.408717	0.06	0.201	1.02219e-117	-0.408717
ADAM9													-0.409839	0.194	0.433	1.72983e-169	-0.409839
DNASE2									-0.410092	0.029	0.279	6.21883e-16					-0.410092
DHRS9									-0.410629	0.007	0.217	4.76769e-23					-0.410629
DPM3													-0.411097	0.017	0.121	2.9079e-137	-0.411097
CHCHD5													-0.412115	0.025	0.134	2.58683e-127	-0.412115
PTGES2													-0.413859	0.005	0.104	3.90378e-180	-0.413859
PSMG2													-0.414354	0.062	0.21	1.24404e-127	-0.414354
AHCY													-0.415003	0.022	0.135	3.31805e-139	-0.415003
ITGB5									-0.41623	0.032	0.297	5.79268e-16					-0.41623
PTPA													-0.416595	0.008	0.109	2.60618e-171	-0.416595
GUSB													-0.416831	0.025	0.144	1.48669e-143	-0.416831
POLR1D													-0.416923	0.064	0.212	1.02711e-124	-0.416923
MPG													-0.419107	0.014	0.123	9.52221e-159	-0.419107
PSMC5													-0.419242	0.048	0.185	2.70341e-128	-0.419242
ZMAT3									-0.419442	0.011	0.259	1.98197e-23					-0.419442
C1orf43													-0.420217	0.078	0.243	3.34514e-135	-0.420217
NOSIP													-0.420562	0.029	0.153	8.81338e-142	-0.420562
SLC48A1									-0.420666	0.019	0.303	3.15225e-25					-0.420666
GCHFR									-0.420989	0.023	0.263	7.15198e-14					-0.420989
AKAP13									-0.421829	0.046	0.38	1.89586e-21					-0.421829
CSK													-0.422177	0.016	0.131	1.34744e-154	-0.422177
GCNT1									-0.422334	0.003	0.229	3.07685e-47					-0.422334
RFLNB													-0.422474	0.011	0.115	5.11977e-160	-0.422474
RCBTB2									-0.422897	0.01	0.275	6.19601e-32					-0.422897
CAPRIN1									-0.423148	0.057	0.386	1.17671e-16					-0.423148
NDUFA10													-0.423648	0.04	0.17	2.879e-133	-0.423648
CMTM3													-0.423974	0.058	0.206	2.67094e-131	-0.423974
DHRS3													-0.424475	0.005	0.106	1.49701e-195	-0.424475
POLE3									-0.425645	0.028	0.275	1.40421e-11					-0.425645
TAF15									-0.426211	0.025	0.287	6.17044e-13					-0.426211
MSMO1	-0.426997	0.134	0.194	2.05962e-14													-0.426997
TMEM30A													-0.427261	0.044	0.186	1.04535e-140	-0.427261
HINT2													-0.428191	0.006	0.104	4.37607e-180	-0.428191
TRAPPC6A													-0.428466	0.01	0.117	3.03377e-168	-0.428466
HMGN3													-0.428721	0.034	0.158	4.95609e-131	-0.428721
DEXI													-0.428986	0.013	0.122	2.69874e-165	-0.428986
EVI2B													-0.429161	0.013	0.125	2.06134e-164	-0.429161
RNF141													-0.429289	0.006	0.108	1.20055e-179	-0.429289
BANF1													-0.429592	0.049	0.194	8.68987e-142	-0.429592
PAK1									-0.429635	0.012	0.269	3.82232e-20					-0.429635
SH3GL1													-0.42981	0.03	0.151	4.72065e-138	-0.42981
EIF4EBP2									-0.42997	0.029	0.347	9.68144e-22					-0.42997
INPP5D									-0.430622	0.006	0.269	4.00031e-44					-0.430622
HADHB													-0.430702	0.052	0.204	9.54607e-145	-0.430702
MRPL14													-0.431495	0.108	0.292	9.47021e-140	-0.431495
MTRNR2L8	-0.845948	0.245	0.462	2.61557e-112	0.332003	0.107	0.048	1.24629e-05	-0.59086	0.092	0.321	4.96004e-16	0.6713	0.214	0.101	4.16941e-128	-0.433505
RPL36A	-0.336092	0.553	0.557	4.17614e-06	-0.457655	0.168	0.223	0.000158844	0.359694	0.188	0.337	1					-0.434053
NUAK1													-0.435029	0.003	0.102	1.15994e-209	-0.435029
ZNF652									-0.435194	0.005	0.247	7.98003e-32					-0.435194
FARSA													-0.43559	0.036	0.172	1.75026e-148	-0.43559
SLC35F6													-0.435715	0.015	0.129	2.96046e-164	-0.435715
CBX1									-0.435812	0.013	0.305	1.96403e-28					-0.435812
NUCB1													-0.436059	0.081	0.258	1.0762e-149	-0.436059
HLA-DMB									-0.436754	0.073	0.339	1.42311e-13					-0.436754
ECI1													-0.437149	0.017	0.13	5.90689e-159	-0.437149
IVNS1ABP									-0.437489	0.058	0.361	1.34584e-13					-0.437489
PA2G4													-0.438049	0.074	0.244	1.60177e-143	-0.438049
ZYG11B									-0.441988	0.013	0.317	2.42699e-32					-0.441988
JOSD2													-0.442889	0.038	0.17	7.84766e-142	-0.442889
COX6A1													-0.443035	0.209	0.471	3.78194e-202	-0.443035
ITM2C													-0.443373	0.01	0.123	3.0252e-187	-0.443373
UQCRC1													-0.443877	0.044	0.186	9.17376e-143	-0.443877
RPL26L1													-0.444273	0.021	0.14	6.7435e-153	-0.444273
AKIP1													-0.44515	0.006	0.113	1.04768e-197	-0.44515
RAD23A													-0.445559	0.115	0.317	1.34782e-159	-0.445559
SHTN1									-0.445832	0.04	0.317	2.59766e-10					-0.445832
SAT2													-0.445973	0.055	0.208	2.89146e-146	-0.445973
CENPX													-0.446488	0.021	0.141	3.47828e-155	-0.446488
TMEM59													-0.447684	0.069	0.236	3.32325e-147	-0.447684
ZNF524													-0.448821	0.013	0.127	2.32844e-172	-0.448821
NPC1													-0.44908	0.018	0.14	2.24539e-168	-0.44908
SIPA1													-0.450301	0.023	0.154	2.39746e-171	-0.450301
TEX264													-0.451056	0.014	0.133	6.08703e-179	-0.451056
RAB11FIP1									-0.451162	0.012	0.311	2.6995e-34					-0.451162
SNRPE													-0.451277	0.082	0.266	2.16734e-155	-0.451277
WAC-AS1									-0.452657	0.017	0.309	5.22787e-25					-0.452657
CTDNEP1													-0.452856	0.088	0.278	1.20726e-160	-0.452856
SNU13													-0.453993	0.091	0.285	1.69455e-163	-0.453993
LINC01094													-0.454421	0.004	0.111	2.38442e-205	-0.454421
ZNF581													-0.455541	0.024	0.152	5.45712e-163	-0.455541
RIN2													-0.455967	0.025	0.154	4.13977e-161	-0.455967
MRPL20													-0.456378	0.057	0.213	2.36984e-145	-0.456378
TMEM141													-0.459347	0.013	0.129	1.56775e-177	-0.459347
RNPEP													-0.46053	0.021	0.153	2.35707e-174	-0.46053
TPP1													-0.460879	0.093	0.289	3.11727e-166	-0.460879
SNX29									-0.461341	0.006	0.245	3.33543e-27					-0.461341
EDF1													-0.462519	0.188	0.437	4.39873e-195	-0.462519
PPDPF	-0.462696	0.166	0.233	1.27067e-17													-0.462696
AGO1									-0.46365	0.009	0.283	2.04929e-34					-0.46365
UROD													-0.465114	0.03	0.166	1.59413e-162	-0.465114
MRPS6													-0.46516	0.158	0.402	1.17636e-192	-0.46516
GGCT													-0.465538	0.02	0.139	9.23031e-158	-0.465538
MVD	-0.465693	0.081	0.141	9.92186e-18													-0.465693
PLXNB2													-0.467818	0.028	0.168	6.18598e-175	-0.467818
MPV17													-0.468934	0.024	0.146	2.03097e-157	-0.468934
QARS													-0.47086	0.028	0.167	7.94732e-175	-0.47086
PCYOX1									-0.471956	0.009	0.313	8.08699e-45					-0.471956
TSPAN4													-0.472431	0.028	0.162	2.50526e-166	-0.472431
HSPE1													-0.472752	0.144	0.381	6.58825e-191	-0.472752
BSG													-0.474699	0.067	0.248	7.07628e-173	-0.474699
ZNF148									-0.474724	0.02	0.297	1.62926e-18					-0.474724
LEPROTL1													-0.477383	0.007	0.121	1.08399e-200	-0.477383
PHB													-0.477475	0.031	0.172	2.8354e-168	-0.477475
METTL26													-0.477583	0.028	0.167	1.67621e-170	-0.477583
TM9SF2													-0.479056	0.036	0.187	2.12925e-170	-0.479056
LSM5													-0.479408	0.026	0.153	7.91388e-156	-0.479408
SCNM1													-0.480415	0.032	0.175	4.02482e-170	-0.480415
AURKAIP1													-0.481006	0.093	0.286	6.86116e-168	-0.481006
RPA3													-0.481468	0.018	0.14	2.2912e-169	-0.481468
SLTM									-0.483447	0.055	0.353	1.57621e-13					-0.483447
HTT									-0.483518	0.021	0.353	7.95607e-28					-0.483518
COPE													-0.484527	0.209	0.471	2.86831e-214	-0.484527
NME4													-0.485329	0.01	0.129	2.09726e-203	-0.485329
MFHAS1													-0.487156	0.069	0.252	3.54503e-172	-0.487156
COX7B													-0.490342	0.228	0.511	5.08961e-237	-0.490342
TXNL4A													-0.49086	0.033	0.18	6.67618e-174	-0.49086
NEU1													-0.493422	0.046	0.212	1.08347e-178	-0.493422
APPL2									-0.495595	0.004	0.285	3.49941e-60					-0.495595
S1PR1													-0.496294	0.001	0.119	3.27802e-277	-0.496294
ASNA1													-0.497717	0.042	0.2	1.3913e-179	-0.497717
SNX17													-0.497761	0.035	0.185	1.35295e-177	-0.497761
TM2D2													-0.498438	0.033	0.187	6.50113e-187	-0.498438
HMGCS1	-0.498653	0.189	0.265	6.06949e-22													-0.498653
FCGBP					-0.499383	0.154	0.209	0.000114603									-0.499383
GPAA1													-0.499407	0.016	0.146	3.72726e-197	-0.499407
OCIAD1													-0.500004	0.042	0.203	3.67091e-181	-0.500004
FAM173A													-0.501812	0.012	0.136	1.16706e-204	-0.501812
APOE													-0.502737	0.478	0.773	0	-0.502737
TPGS1													-0.503244	0.029	0.179	1.84952e-191	-0.503244
SLC29A1													-0.503469	0.005	0.129	1.31675e-244	-0.503469
MALAT1	-0.710047	0.989	0.998	0	-0.315271	0.987	0.999	1.27434e-69					0.520977	0.991	0.973	0	-0.504341
SRRM1													-0.505609	0.071	0.264	2.72509e-185	-0.505609
CTTNBP2									-0.506714	0.009	0.289	8.7692e-33					-0.506714
GPI													-0.508352	0.102	0.323	1.74565e-202	-0.508352
C2													-0.51043	0.091	0.306	6.62082e-202	-0.51043
RNASEH2C													-0.511206	0.041	0.2	9.18207e-182	-0.511206
LSM7													-0.512451	0.08	0.276	2.39927e-184	-0.512451
CPNE3													-0.512886	0.019	0.158	4.88413e-200	-0.512886
CCSAP									-0.513454	0.006	0.257	4.36833e-43					-0.513454
TMEM37													-0.514832	0.001	0.121	3.14249e-280	-0.514832
MRPS33													-0.515464	0.023	0.159	1.00363e-182	-0.515464
RPL21													-0.515798	0.775	0.959	0	-0.515798
PIK3IP1									-0.515985	0.002	0.279	2.29263e-72					-0.515985
NEMF									-0.256781	0.039	0.349	3.66284e-16	-0.260269	0.031	0.112	4.28652e-64	-0.51705
PTDSS1									-0.252614	0.018	0.241	7.5395e-07	-0.265939	0.038	0.131	1.48587e-68	-0.518553
CHURC1									-0.252728	0.074	0.367	0.000621998	-0.267137	0.044	0.135	3.32697e-62	-0.519865
TBXAS1													-0.520565	0.014	0.149	3.70095e-218	-0.520565
SYNGR2													-0.524372	0.043	0.215	3.80346e-197	-0.524372
MPST													-0.525971	0.03	0.186	1.66956e-199	-0.525971
BIN1													-0.526383	0.014	0.151	1.33914e-220	-0.526383
KIAA1147									-0.527424	0.009	0.289	1.45821e-36					-0.527424
NASP													-0.527428	0.026	0.176	3.10483e-197	-0.527428
ATP6V0B													-0.527631	0.248	0.552	2.65975e-282	-0.527631
CHMP2A													-0.529652	0.094	0.308	1.09197e-200	-0.529652
RPS20									-0.263836	0.568	0.679	0.214486	-0.266368	0.811	0.937	9.11629e-192	-0.530205
SPCS1													-0.532135	0.045	0.219	1.14529e-197	-0.532135
PSMB6													-0.53505	0.09	0.307	8.53518e-211	-0.53505
KRTCAP2	-0.27279	0.139	0.151	1									-0.26322	0.056	0.161	1.64327e-66	-0.53601
DUSP3													-0.536462	0.046	0.227	1.30162e-210	-0.536462
SLIRP													-0.536911	0.065	0.258	8.0079e-198	-0.536911
LTC4S													-0.537238	0.02	0.161	4.03848e-206	-0.537238
GLO1									-0.253675	0.064	0.351	5.28846e-06	-0.284588	0.029	0.118	8.59449e-76	-0.538263
PBRM1									-0.27122	0.047	0.341	9.92946e-11	-0.267688	0.032	0.115	2.32732e-65	-0.538908
SMIM30													-0.539068	0.088	0.301	2.42225e-208	-0.539068
PPP2R1A									-0.269172	0.052	0.349	3.67739e-10	-0.271563	0.082	0.207	2.26187e-71	-0.540734
LPCAT1													-0.541689	0.021	0.172	3.14899e-221	-0.541689
AGPAT2									-0.25538	0.025	0.231	0.00164838	-0.286872	0.022	0.109	2.64112e-87	-0.542253
COPS6													-0.543215	0.017	0.16	1.90134e-222	-0.543215
TMEM258													-0.543641	0.154	0.421	2.27002e-245	-0.543641
FSTL4													-0.544125	0.005	0.134	4.94723e-262	-0.544125
PCMTD1									-0.288316	0.058	0.349	2.2797e-09	-0.25613	0.053	0.147	2.72097e-57	-0.544446
PSMB3													-0.545145	0.115	0.351	7.20427e-221	-0.545145
LYVE1													-0.545463	0.013	0.154	2.73883e-234	-0.545463
FARP1									-0.284968	0.068	0.39	2.46696e-09	-0.260771	0.04	0.129	2.97105e-61	-0.545738
ATP6V0E1													-0.549903	0.276	0.592	5.05807e-307	-0.549903
PITHD1									-0.551184	0.024	0.315	6.72418e-25					-0.551184
FAM13A									-0.552005	0.002	0.301	9.97348e-91					-0.552005
PSMC2									-0.258251	0.061	0.329	4.86747e-05	-0.294097	0.075	0.204	5.6886e-82	-0.552348
DDT													-0.55242	0.106	0.336	1.26025e-216	-0.55242
PTPN18													-0.552605	0.009	0.148	4.85954e-249	-0.552605
JUND	-0.553112	0.206	0.31	4.91016e-35													-0.553112
MAF1									-0.262276	0.062	0.337	1.13884e-05	-0.292567	0.101	0.243	1.18952e-82	-0.554843
NUDT1													-0.557608	0.013	0.151	1.72683e-231	-0.557608
CPVL													-0.558072	0.04	0.22	1.09279e-222	-0.558072
VCPIP1									-0.30597	0.03	0.289	1.54905e-09	-0.254887	0.045	0.138	1.72153e-61	-0.560857
MVB12A													-0.561549	0.016	0.165	5.18284e-239	-0.561549
TUBGCP2									-0.275873	0.029	0.289	3.64582e-08	-0.285896	0.021	0.103	7.45551e-81	-0.561769
GPSM3									-0.290748	0.122	0.424	8.81877e-07	-0.272663	0.131	0.286	6.21962e-80	-0.563411
CAP1					-0.312991	0.137	0.152	1	-0.250897	0.197	0.486	6.80675e-09					-0.563888
PRR13									-0.271333	0.122	0.444	7.54479e-09	-0.294404	0.097	0.241	2.40122e-84	-0.565737
SPI1													-0.566179	0.219	0.517	4.47662e-286	-0.566179
YY1									-0.301479	0.102	0.432	1.36627e-14	-0.264742	0.1	0.236	5.09409e-71	-0.56622
AFG3L2									-0.304605	0.043	0.327	3.46974e-10	-0.262612	0.036	0.121	1.92077e-61	-0.567218
TMA7					-0.289889	0.22	0.24	1					-0.278356	0.232	0.44	3.69402e-106	-0.568246
MMP2													-0.569666	0.053	0.252	6.76428e-235	-0.569666
PREX1									-0.293252	0.023	0.273	5.49289e-11	-0.280767	0.036	0.126	7.66787e-70	-0.574019
TRMT112													-0.575144	0.098	0.329	4.35243e-230	-0.575144
GLIPR1	-0.304148	0.093	0.115	0.0329415					-0.273619	0.077	0.382	1.29839e-09					-0.577767
TRIM28													-0.581039	0.071	0.285	8.01441e-236	-0.581039
RBM42									-0.257566	0.03	0.273	8.1851e-06	-0.324037	0.044	0.154	2.357e-90	-0.581603
RETREG2									-0.281543	0.017	0.271	5.47931e-15	-0.301486	0.023	0.112	2.50912e-90	-0.583029
FGD5-AS1									-0.320373	0.032	0.325	1.05898e-14	-0.264822	0.028	0.108	1.02279e-64	-0.585196
PDGFC									-0.58537	0.017	0.331	5.91487e-34					-0.58537
SFT2D1	-0.259228	0.08	0.105	0.0152394									-0.327704	0.048	0.161	3.57736e-88	-0.586932
MBD3									-0.259661	0.017	0.259	1.69552e-09	-0.327322	0.027	0.118	8.03858e-90	-0.586983
ACP1									-0.295581	0.074	0.345	0.00034572	-0.292472	0.062	0.178	1.42274e-77	-0.588053
GAS6													-0.588105	0.021	0.19	3.81323e-257	-0.588105
NAGK													-0.588263	0.095	0.336	4.19907e-250	-0.588263
GALNT1									-0.256934	0.082	0.378	9.34821e-08	-0.332363	0.047	0.165	1.80745e-93	-0.589296
MRPL40													-0.589797	0.021	0.179	1.00184e-240	-0.589797
LUC7L3									-0.305954	0.056	0.376	1.78641e-13	-0.283954	0.059	0.168	5.56042e-70	-0.589908
CCDC85B													-0.590076	0.006	0.152	7.63477e-298	-0.590076
SMIM3													-0.591312	0.016	0.176	2.10029e-262	-0.591312
PFKL									-0.251081	0.045	0.333	4.68221e-10	-0.340706	0.038	0.154	1.09826e-102	-0.591787
ENOSF1									-0.268263	0.032	0.311	7.0455e-12	-0.325405	0.027	0.12	1.00266e-90	-0.593668
CLCN7									-0.253142	0.02	0.293	2.74661e-12	-0.340986	0.032	0.138	5.92475e-99	-0.594128
TPST2									-0.282328	0.024	0.299	1.74368e-12	-0.313806	0.022	0.111	2.14569e-92	-0.596134
HDAC2									-0.253138	0.037	0.309	3.01384e-08	-0.344261	0.03	0.133	2.14134e-96	-0.597399
NDUFA1													-0.599269	0.224	0.557	0	-0.599269
UBE2R2									-0.34736	0.037	0.303	1.90817e-08	-0.252169	0.03	0.109	1.76796e-61	-0.599529
HSD17B14													-0.601704	0.032	0.21	3.42199e-245	-0.601704
LRRC58									-0.297581	0.04	0.331	6.18583e-11	-0.306418	0.028	0.118	1.71201e-81	-0.603999
NENF									-0.268611	0.076	0.384	3.80908e-09	-0.336425	0.038	0.149	1.0764e-99	-0.605037
GLOD4									-0.307817	0.022	0.253	2.76055e-09	-0.297714	0.02	0.106	1.18728e-88	-0.605531
GNAQ									-0.269205	0.024	0.327	7.04058e-18	-0.337992	0.018	0.109	5.20108e-108	-0.607197
CNOT1									-0.301299	0.041	0.349	1.62098e-14	-0.30682	0.048	0.158	8.90939e-82	-0.608119
LST1					-0.277699	0.252	0.265	1					-0.331491	0.253	0.487	9.33572e-142	-0.60919
NAP1L1									-0.609711	0.252	0.592	7.37116e-29					-0.609711
PPP6R1									-0.268463	0.021	0.293	1.91074e-12	-0.342458	0.031	0.135	1.06734e-100	-0.610921
MINOS1					-0.300899	0.145	0.156	1					-0.310512	0.198	0.395	1.56578e-107	-0.611411
CKLF													-0.611757	0.008	0.156	1.79715e-281	-0.611757
NDUFAB1													-0.611949	0.065	0.293	3.7416e-267	-0.611949
SND1									-0.321729	0.029	0.295	1.58049e-10	-0.29085	0.049	0.153	4.42513e-74	-0.612579
NDUFAF8									-0.25543	0.04	0.299	9.7204e-07	-0.36013	0.02	0.113	2.03265e-106	-0.61556
FKBP15									-0.276955	0.025	0.307	2.41542e-14	-0.339583	0.017	0.106	4.30826e-106	-0.616538
HCLS1									-0.26726	0.067	0.38	1.32827e-11	-0.349932	0.025	0.124	5.07892e-105	-0.617191
MCOLN1													-0.618414	0.03	0.217	1.1e-266	-0.618414
SMIM26													-0.61921	0.057	0.272	8.02435e-259	-0.61921
ANAPC11													-0.619919	0.091	0.331	2.38996e-255	-0.619919
CNPY3													-0.620224	0.022	0.203	6.90413e-284	-0.620224
PSMC4					-0.289062	0.087	0.106	1	-0.331221	0.105	0.384	6.32159e-07					-0.620283
RTN3									-0.278565	0.081	0.392	5.55483e-11	-0.34207	0.061	0.193	1.10783e-98	-0.620635
SOD1					-0.257018	0.133	0.145	1					-0.364994	0.183	0.396	2.59489e-135	-0.622012
SH3BP1									-0.285718	0.02	0.253	1.38878e-09	-0.336474	0.034	0.139	2.46833e-94	-0.622192
PSMF1									-0.28597	0.044	0.293	2.33541e-05	-0.337319	0.028	0.127	8.12033e-99	-0.623288
ILF3									-0.363335	0.035	0.313	4.74512e-13	-0.261135	0.047	0.143	1.7061e-63	-0.624469
PLEKHA2													-0.624522	0.019	0.195	1.68011e-281	-0.624522
TOMM22									-0.312675	0.037	0.289	2.16639e-06	-0.312353	0.038	0.139	1.70997e-82	-0.625028
EXOC3									-0.255327	0.012	0.261	1.93721e-16	-0.372349	0.012	0.108	3.7254e-134	-0.627676
ARL6IP5													-0.628186	0.034	0.23	2.74437e-267	-0.628186
COMMD4									-0.273297	0.038	0.265	1.67386e-05	-0.354956	0.02	0.116	6.79175e-112	-0.628253
PFN1					-0.297678	0.552	0.564	1					-0.330792	0.581	0.806	9.90167e-206	-0.62847
NDUFV3													-0.629535	0.081	0.319	1.43281e-260	-0.629535
ERGIC3									-0.271682	0.05	0.321	3.96906e-06	-0.358061	0.062	0.201	2.56986e-108	-0.629743
GUK1	-0.290661	0.248	0.263	0.239839									-0.339183	0.143	0.329	6.98617e-113	-0.629844
SYF2									-0.261266	0.084	0.392	1.81107e-08	-0.368614	0.095	0.256	6.80932e-109	-0.62988
IMMT									-0.358587	0.042	0.311	2.90498e-09	-0.271728	0.051	0.154	4.80085e-67	-0.630314
SF3B1									-0.37157	0.082	0.424	3.72493e-17	-0.259167	0.095	0.221	6.0719e-65	-0.630737
CWC15									-0.251837	0.054	0.349	6.86786e-08	-0.379842	0.04	0.159	8.84657e-110	-0.631679
FAM120A									-0.307862	0.053	0.347	3.48281e-10	-0.32427	0.043	0.157	1.98327e-92	-0.632132
OTOA													-0.632623	0.035	0.228	4.43127e-265	-0.632623
CFL1									-0.262609	0.594	0.731	0.000209637	-0.370527	0.595	0.833	1.74983e-257	-0.633136
DPP7													-0.633241	0.072	0.314	7.40437e-289	-0.633241
ARHGAP4									-0.252626	0.017	0.265	6.12178e-14	-0.383092	0.021	0.131	1.33405e-132	-0.635718
CAPNS1					-0.276672	0.11	0.122	1					-0.36043	0.132	0.32	2.71653e-124	-0.637102
HNRNPA1									-0.338515	0.211	0.508	2.29968e-09	-0.301089	0.347	0.578	1.51837e-131	-0.639604
ITGAX	-0.641471	0.085	0.187	3.30095e-44													-0.641471
SRPK2									-0.341733	0.022	0.271	6.72805e-09	-0.300603	0.021	0.102	2.27075e-80	-0.642336
BABAM1									-0.279248	0.021	0.269	1.37538e-10	-0.36403	0.016	0.115	5.23464e-129	-0.643278
SLC7A7									-0.283344	0.055	0.303	0.000216978	-0.360497	0.043	0.159	9.45923e-103	-0.643841
SIGIRR									-0.295581	0.013	0.211	2.0138e-07	-0.350825	0.015	0.101	1.59356e-112	-0.646406
BPTF									-0.357586	0.033	0.355	3.56764e-23	-0.288947	0.038	0.132	2.84846e-71	-0.646533
NIPBL									-0.396532	0.048	0.359	1.26745e-17	-0.250316	0.085	0.207	3.01831e-65	-0.646848
KCNK6									-0.394568	0.021	0.321	2.76122e-23	-0.252321	0.033	0.119	2.15966e-64	-0.646889
SNHG7													-0.649368	0.022	0.205	1.25423e-289	-0.649368
DNM2									-0.353915	0.041	0.339	1.89392e-13	-0.295816	0.058	0.17	3.5324e-76	-0.64973
PRPF38B									-0.345905	0.03	0.331	1.33296e-17	-0.304309	0.031	0.124	1.88795e-78	-0.650214
TRIM38									-0.364762	0.033	0.363	5.78784e-22	-0.286845	0.022	0.104	2.3601e-79	-0.651607
EAPP									-0.269348	0.023	0.267	1.79083e-09	-0.38229	0.018	0.113	4.47307e-117	-0.651638
SNRNP200									-0.329611	0.022	0.291	5.47196e-14	-0.322619	0.017	0.105	5.46846e-101	-0.65223
SLC38A6									-0.328949	0.044	0.357	2.77051e-15	-0.326543	0.031	0.127	6.25285e-87	-0.655492
AP3B1									-0.350513	0.048	0.371	9.05886e-16	-0.306527	0.032	0.127	1.8424e-83	-0.65704
MRPL55									-0.284364	0.014	0.241	3.19986e-12	-0.373072	0.011	0.101	1.23765e-133	-0.657436
GDI2									-0.260225	0.115	0.422	1.66271e-09	-0.398439	0.122	0.316	1.87053e-138	-0.658664
HELZ									-0.316038	0.021	0.311	4.48162e-17	-0.343456	0.019	0.117	1.49142e-112	-0.659494
IFT20									-0.322427	0.022	0.285	6.47036e-13	-0.337902	0.018	0.103	8.21381e-100	-0.660329
POLR2G									-0.282918	0.044	0.321	5.52077e-07	-0.378334	0.023	0.129	1.43568e-121	-0.661252
SUZ12									-0.370642	0.033	0.341	6.9198e-16	-0.291488	0.033	0.123	1.91579e-73	-0.66213
SURF1									-0.304171	0.027	0.277	7.17788e-07	-0.358847	0.014	0.107	7.94898e-124	-0.663018
SNHG8									-0.333403	0.043	0.295	6.50076e-07	-0.32995	0.054	0.176	5.89158e-92	-0.663353
TPR									-0.389705	0.05	0.365	7.36697e-18	-0.27484	0.058	0.167	6.85126e-69	-0.664545
LRRFIP1	-0.339723	0.132	0.174	7.94417e-07					-0.328678	0.167	0.476	1.22472e-12					-0.668401
PHPT1													-0.669155	0.075	0.327	2.16035e-299	-0.669155
SEMA6B													-0.669788	0.012	0.197	0	-0.669788
BAG4									-0.276727	0.009	0.259	4.24459e-20	-0.393426	0.015	0.115	7.49291e-133	-0.670153
GTF2H5									-0.25311	0.049	0.317	2.29799e-06	-0.417347	0.018	0.128	1.16643e-139	-0.670457
DDX17					-0.348916	0.093	0.118	1	-0.32193	0.099	0.42	1.97881e-15					-0.670846
DNAJC4									-0.293579	0.02	0.255	4.23531e-10	-0.378701	0.018	0.119	6.03258e-127	-0.67228
IRF5									-0.313034	0.018	0.283	5.60107e-13	-0.36046	0.015	0.108	1.35087e-124	-0.673493
CYC1													-0.675546	0.069	0.317	0	-0.675546
SERF2													-0.675839	0.666	0.928	0	-0.675839
RPL31					-0.395653	0.394	0.446	0.00020349					-0.281296	0.6	0.814	1.05245e-174	-0.676949
FEZ2									-0.332601	0.056	0.355	1.87012e-11	-0.345043	0.041	0.151	4.83032e-93	-0.677644
HNRNPDL	-0.410327	0.154	0.211	1.33943e-11					-0.268166	0.159	0.464	1.12036e-07					-0.678493
SPARC					-0.336122	0.127	0.141	1	-0.342577	0.196	0.376	0.0324423					-0.678699
SMIM19									-0.281496	0.028	0.235	0.00103166	-0.397952	0.02	0.12	7.98546e-125	-0.679448
SKAP2									-0.353357	0.074	0.402	1.3126e-16	-0.327233	0.066	0.2	4.31202e-95	-0.68059
PLEKHB2									-0.378465	0.138	0.468	5.18059e-15	-0.302813	0.121	0.278	4.45679e-88	-0.681278
AKR1A1													-0.682547	0.062	0.303	6.21156e-307	-0.682547
MRPS23									-0.280742	0.017	0.251	2.03863e-10	-0.401967	0.008	0.106	3.65491e-163	-0.682709
TIMM8B	-0.378723	0.138	0.18	2.69263e-07									-0.304553	0.088	0.222	1.39032e-79	-0.683276
CXCR4	-0.404697	0.082	0.13	5.7777e-12					-0.278759	0.005	0.165	3.45999e-16					-0.683456
GAMT													-0.684946	0.017	0.206	0	-0.684946
DPP9									-0.363957	0.037	0.357	6.65045e-19	-0.323787	0.051	0.169	8.59557e-89	-0.687744
FAAP20									-0.273909	0.032	0.303	2.98732e-09	-0.413893	0.028	0.148	4.5184e-135	-0.687802
MKRN1									-0.311412	0.028	0.331	3.30162e-16	-0.376396	0.02	0.127	3.11167e-126	-0.687808
NDUFB3													-0.688269	0.064	0.299	6.26075e-293	-0.688269
HPCAL1									-0.258678	0.046	0.323	6.09853e-09	-0.430082	0.021	0.135	3.79088e-145	-0.68876
CAPZA2									-0.268451	0.193	0.504	7.9147e-10	-0.421004	0.187	0.419	1.05779e-166	-0.689454
ATOX1													-0.690551	0.248	0.616	0	-0.690551
MPHOSPH8									-0.321094	0.032	0.349	6.8153e-16	-0.370333	0.025	0.129	1.35878e-111	-0.691427
PHKB									-0.332995	0.023	0.329	1.78654e-22	-0.358886	0.013	0.105	5.89498e-125	-0.691881
LY86													-0.693277	0.039	0.253	4.74487e-300	-0.693277
SMIM15									-0.337063	0.026	0.279	1.22236e-09	-0.356529	0.017	0.109	3.85103e-112	-0.693592
METTL7A									-0.288135	0.01	0.269	5.94943e-23	-0.407567	0.005	0.102	1.22166e-175	-0.695702
TCEAL4									-0.339932	0.051	0.339	1.14908e-10	-0.356668	0.029	0.13	5.22236e-98	-0.6966
ZNF703													-0.696833	0.005	0.186	0	-0.696833
CSNK2B					-0.337933	0.109	0.133	1					-0.359062	0.144	0.339	2.7711e-123	-0.696994
DCTN3									-0.254245	0.044	0.313	9.30671e-07	-0.444354	0.023	0.139	9.02257e-144	-0.698598
ARID4A									-0.290059	0.018	0.299	1.36962e-21	-0.408571	0.016	0.123	1.86302e-140	-0.698629
SOCS6													-0.69928	0.008	0.188	0	-0.69928
UBXN6									-0.27438	0.031	0.311	1.33411e-11	-0.426943	0.036	0.167	1.21688e-140	-0.701323
VDAC3									-0.279817	0.063	0.343	9.00241e-06	-0.423133	0.047	0.189	4.32097e-136	-0.70295
HMGCR	-0.390805	0.073	0.123	9.0627e-13					-0.312632	0.021	0.297	2.51075e-18					-0.703437
PRPF8									-0.354513	0.039	0.333	2.24894e-13	-0.350168	0.038	0.15	7.86568e-100	-0.704681
AAK1									-0.42817	0.073	0.404	7.63318e-19	-0.277319	0.039	0.13	5.22045e-67	-0.705489
IMPDH2									-0.277083	0.019	0.199	2.00621e-06	-0.428617	0.023	0.139	7.80283e-145	-0.705699
STOML2									-0.292563	0.022	0.267	4.79508e-11	-0.413147	0.023	0.134	3.19095e-137	-0.70571
SHMT2									-0.380756	0.023	0.269	4.55752e-10	-0.325117	0.028	0.124	2.25701e-93	-0.705872
MTSS1									-0.358115	0.057	0.357	7.07407e-12	-0.348849	0.124	0.303	1.11172e-115	-0.706965
RASA1									-0.298969	0.011	0.245	1.04944e-19	-0.408257	0.011	0.11	8.06122e-152	-0.707225
PPP1R7									-0.297184	0.032	0.293	3.30743e-11	-0.411738	0.013	0.114	4.23278e-146	-0.708922
MPC1									-0.309924	0.072	0.388	2.53362e-10	-0.399011	0.043	0.177	5.50536e-127	-0.708935
ANP32E									-0.443995	0.023	0.279	7.10026e-17	-0.266412	0.028	0.103	1.62775e-63	-0.710406
TBL1XR1									-0.343006	0.014	0.309	1.0146e-23	-0.367513	0.011	0.101	1.2543e-129	-0.710518
RAB4A									-0.305146	0.025	0.309	5.29062e-16	-0.406752	0.008	0.105	1.63965e-157	-0.711898
MRM2									-0.293462	0.006	0.227	8.7354e-22	-0.418622	0.006	0.102	1.85882e-175	-0.712084
MRPL12									-0.254926	0.023	0.225	3.43641e-07	-0.458527	0.016	0.134	3.13094e-171	-0.713453
NME3									-0.259112	0.02	0.245	1.18865e-08	-0.454347	0.008	0.119	3.05278e-187	-0.713459
PTP4A2									-0.448355	0.136	0.48	5.16765e-17	-0.265438	0.144	0.304	4.97442e-78	-0.713793
PRKCB									-0.395281	0.024	0.289	6.06732e-16	-0.319939	0.028	0.121	9.06555e-90	-0.71522
NDUFS1									-0.342176	0.046	0.329	1.38412e-12	-0.373152	0.04	0.163	1.2217e-113	-0.715327
PET100					-0.496448	0.072	0.109	0.00603217	0.293311	0.113	0.343	1	-0.512514	0.096	0.312	1.41577e-200	-0.715651
SLC36A1									-0.339405	0.014	0.315	7.85449e-28	-0.376401	0.01	0.106	2.03209e-142	-0.715806
PPP1R14B					-0.339508	0.091	0.113	1					-0.376495	0.133	0.318	6.22994e-123	-0.716003
KDELR1					-0.297082	0.105	0.121	1					-0.418969	0.128	0.333	1.10051e-150	-0.716051
NUDCD2									-0.33225	0.024	0.237	4.58095e-06	-0.384215	0.02	0.128	3.35914e-131	-0.716465
H1FX	-0.33348	0.066	0.105	1.96465e-08									-0.383433	0.018	0.121	1.15121e-131	-0.716912
FSCN1													-0.71807	0.069	0.336	0	-0.71807
EMC10									-0.351154	0.046	0.335	1.71148e-10	-0.368592	0.046	0.169	8.93445e-107	-0.719745
SDHB									-0.357301	0.062	0.382	4.99183e-12	-0.363044	0.044	0.164	9.5225e-106	-0.720345
CCT8									-0.368326	0.1	0.384	3.3383e-08	-0.352816	0.137	0.322	7.15501e-117	-0.721142
FOLR2													-0.722064	0.255	0.626	0	-0.722064
RGS19									-0.302509	0.018	0.251	6.89668e-10	-0.419611	0.016	0.124	1.8211e-150	-0.72212
GIT2									-0.338171	0.021	0.321	3.64429e-21	-0.384105	0.012	0.11	1.77802e-142	-0.722276
NCOR1									-0.442127	0.035	0.357	1.50951e-21	-0.280194	0.033	0.124	1.70214e-73	-0.722321
PPP3R1									-0.457934	0.031	0.373	4.81261e-25	-0.264588	0.047	0.145	2.38199e-66	-0.722522
MRPS7									-0.30379	0.034	0.285	3.38482e-09	-0.418807	0.02	0.134	4.13963e-149	-0.722597
AIP									-0.346597	0.022	0.261	5.18078e-11	-0.378341	0.024	0.125	2.51292e-114	-0.724939
EIF2AK1									-0.339704	0.032	0.309	3.21479e-10	-0.385789	0.024	0.129	4.88118e-120	-0.725493
MYL6B									-0.305817	0.013	0.177	1.70956e-06	-0.419966	0.009	0.111	2.07722e-167	-0.725783
ME2					-0.726502	0.052	0.13	1.28346e-16									-0.726502
LACTB2									-0.273742	0.023	0.281	1.28796e-12	-0.453435	0.021	0.145	6.52416e-164	-0.727178
RTF2									-0.428511	0.035	0.329	4.69336e-13	-0.299417	0.029	0.117	1.20073e-81	-0.727928
BOD1L1									-0.455503	0.039	0.371	2.76856e-23	-0.273144	0.039	0.135	8.59567e-70	-0.728647
APOBEC3C									-0.283002	0.017	0.269	5.45104e-12	-0.445804	0.006	0.112	1.20967e-194	-0.728806
CD180									-0.273591	0.001	0.183	1.9831e-69	-0.456607	0.001	0.104	1.96962e-240	-0.730198
TPD52L2									-0.362851	0.054	0.359	1.00008e-13	-0.367912	0.072	0.217	8.80981e-108	-0.730763
APBB1IP									-0.358561	0.011	0.253	3.00448e-20	-0.37239	0.016	0.111	1.00993e-124	-0.730951
IARS2									-0.386715	0.041	0.349	4.0499e-16	-0.34487	0.022	0.117	8.67584e-106	-0.731585
FABP3	-0.731631	0.084	0.212	2.98016e-64													-0.731631
HSD17B11									-0.351491	0.021	0.265	2.92209e-10	-0.380512	0.015	0.111	1.56573e-129	-0.732004
IK									-0.330951	0.032	0.327	1.55976e-15	-0.401851	0.034	0.156	1.37647e-123	-0.732803
ADH5									-0.34433	0.034	0.339	1.84393e-15	-0.388839	0.03	0.143	2.40577e-118	-0.733169
RALBP1									-0.303313	0.052	0.355	2.46074e-14	-0.430515	0.044	0.181	2.14427e-130	-0.733829
SAMD1									-0.311908	0.008	0.261	3.87361e-20	-0.42251	0.007	0.112	6.48932e-183	-0.734418
HEBP1									-0.398384	0.111	0.418	3.95044e-10	-0.336266	0.057	0.183	2.13732e-96	-0.73465
COPRS									-0.272077	0.051	0.337	3.36178e-08	-0.463292	0.041	0.192	7.50858e-163	-0.735368
MGST2									-0.275967	0.049	0.313	1.07033e-05	-0.461627	0.023	0.153	6.94261e-167	-0.737594
ZDHHC12									-0.266117	0.02	0.281	3.91927e-13	-0.472899	0.007	0.118	2.07056e-204	-0.739016
OSBPL1A									-0.357498	0.034	0.325	5.99136e-15	-0.381865	0.011	0.106	2.33694e-142	-0.739363
MYCBP2									-0.371009	0.03	0.333	1.95053e-20	-0.37057	0.02	0.119	7.55834e-119	-0.741579
POLR2L					-0.317045	0.209	0.228	1					-0.424923	0.169	0.41	8.34258e-178	-0.741968
AES									-0.28393	0.098	0.426	2.02122e-12	-0.458229	0.122	0.334	7.42297e-171	-0.742159
SLC25A11									-0.302774	0.026	0.277	6.30517e-09	-0.442119	0.015	0.13	1.39494e-169	-0.744893
HSPD1					-0.457019	0.057	0.101	0.000375757					-0.288727	0.141	0.309	1.03329e-88	-0.745746
CDKN1A									-0.408675	0.099	0.39	3.04625e-11	-0.338353	0.083	0.228	4.81312e-97	-0.747028
SNCA	-0.464955	0.077	0.139	3.92414e-19					-0.282629	0.065	0.337	1.73631e-06					-0.747584
C14orf119									-0.385324	0.042	0.331	1.12293e-10	-0.363419	0.04	0.153	8.75135e-103	-0.748743
ARPC4									-0.331757	0.123	0.462	6.2366e-16	-0.417225	0.104	0.293	1.31906e-144	-0.748982
CYBRD1									-0.437382	0.036	0.349	9.66768e-22	-0.314304	0.028	0.119	9.35136e-86	-0.751686
EPS15									-0.32673	0.078	0.396	9.03478e-14	-0.426044	0.084	0.257	9.26473e-140	-0.752774
CNOT7									-0.263763	0.029	0.319	2.78187e-13	-0.489212	0.012	0.138	3.07529e-201	-0.752974
SMIM14									-0.34425	0.021	0.287	1.27306e-16	-0.409343	0.008	0.102	1.00424e-155	-0.753593
EFCAB14									-0.364001	0.051	0.355	2.10999e-15	-0.39112	0.04	0.168	3.86187e-124	-0.755121
COL4A3BP									-0.359917	0.056	0.38	3.13588e-18	-0.396228	0.101	0.279	1.61217e-129	-0.756145
C5AR1	-0.499395	0.156	0.241	4.98718e-25									-0.257488	0.234	0.431	4.56192e-96	-0.756884
ATP6V0A1									-0.364393	0.035	0.361	2.30772e-24	-0.393361	0.024	0.141	1.13399e-135	-0.757754
RRAGD									-0.378376	0.036	0.335	1.66444e-16	-0.379727	0.03	0.146	2.15536e-118	-0.758102
CD81													-0.758561	0.259	0.644	0	-0.758561
TNFRSF1A									-0.295216	0.031	0.321	3.04901e-15	-0.465221	0.035	0.183	2.42157e-171	-0.760436
CREB3L2									-0.294794	0.024	0.301	4.85092e-13	-0.466099	0.021	0.152	1.60786e-172	-0.760892
SLC25A39									-0.403925	0.029	0.313	5.05057e-15	-0.357086	0.023	0.121	2.4196e-110	-0.761012
SDC3									-0.271751	0.017	0.267	1.05733e-13	-0.49031	0.011	0.137	1.37809e-209	-0.762061
GATM	-0.298969	0.071	0.106	6.64807e-06					-0.463184	0.05	0.363	2.06553e-17					-0.762153
ITGAM									-0.436252	0.039	0.319	3.15832e-16	-0.326312	0.017	0.103	1.41114e-101	-0.762564
DDIT4L									-0.279859	0.159	0.44	3.35018e-08	-0.485578	0.41	0.717	0	-0.765437
LASP1									-0.33257	0.05	0.375	2.76617e-16	-0.433652	0.048	0.199	2.29404e-149	-0.766222
REEP4									-0.314883	0.006	0.189	5.59511e-13	-0.454091	0.005	0.111	8.19192e-203	-0.768973
GALC									-0.302343	0.022	0.291	1.01416e-12	-0.466659	0.007	0.122	8.68995e-206	-0.769002
SMIM37									-0.271006	0.043	0.321	8.51494e-09	-0.49935	0.022	0.152	1.88539e-173	-0.770356
CD86									-0.358487	0.057	0.351	5.37094e-14	-0.413398	0.019	0.127	2.03181e-137	-0.771885
PEPD													-0.773195	0.074	0.364	0	-0.773195
MPC2									-0.264183	0.121	0.398	0.000124685	-0.509958	0.041	0.204	7.1683e-188	-0.774142
NEK6									-0.26879	0.035	0.285	3.2811e-08	-0.50574	0.008	0.137	9.85164e-231	-0.77453
NAGA									-0.255012	0.041	0.327	9.62749e-11	-0.519686	0.022	0.167	1.13098e-204	-0.774699
TMEM70													-0.774836	0.033	0.265	0	-0.774836
CSDE1									-0.304232	0.168	0.484	2.39543e-14	-0.470726	0.155	0.397	1.24854e-195	-0.774958
SUPT16H									-0.448382	0.03	0.317	2.79842e-15	-0.327081	0.026	0.122	2.8921e-94	-0.775463
HPS1									-0.394629	0.047	0.373	1.27236e-16	-0.38157	0.035	0.153	7.13771e-115	-0.776199
MYL6					-0.275643	0.548	0.554	1					-0.50169	0.554	0.838	0	-0.777334
PIK3R1									-0.456791	0.033	0.365	4.16976e-26	-0.322093	0.052	0.168	7.29574e-86	-0.778884
VPS35									-0.263329	0.061	0.367	6.88986e-11	-0.515572	0.062	0.246	1.69226e-188	-0.778901
RPP25									-0.290006	0.008	0.259	2.28903e-22	-0.489826	0.006	0.122	7.48191e-222	-0.779831
TXNDC17									-0.305857	0.092	0.382	1.20589e-06	-0.47406	0.066	0.24	1.21614e-160	-0.779917
RBMX									-0.316087	0.032	0.307	3.19205e-13	-0.464657	0.026	0.161	7.11034e-167	-0.780744
NUDT14									-0.332121	0.042	0.293	9.98401e-06	-0.449083	0.019	0.14	8.95455e-167	-0.781204
IGF2BP3									-0.427601	0.034	0.349	5.35088e-18	-0.357003	0.021	0.12	1.13739e-109	-0.784603
ATP5MD					-0.379601	0.267	0.284	1					-0.4057	0.295	0.579	5.23628e-215	-0.785301
STARD7									-0.353998	0.036	0.341	2.93443e-19	-0.432483	0.038	0.177	7.96529e-145	-0.786481
MRPS18B									-0.386743	0.026	0.281	1.48073e-10	-0.40309	0.02	0.123	8.53131e-131	-0.789834
SDHC									-0.34786	0.068	0.402	4.78535e-14	-0.445372	0.044	0.187	4.17016e-145	-0.793232
ZYX	-0.5043	0.067	0.136	1.94167e-25									-0.291332	0.096	0.233	5.61805e-80	-0.795632
ANAPC16									-0.385727	0.062	0.355	6.1627e-10	-0.410473	0.028	0.145	1.78926e-131	-0.7962
ATP5MC1									-0.255381	0.049	0.311	3.47478e-06	-0.541387	0.026	0.179	5.29514e-206	-0.796768
DUT									-0.301988	0.031	0.275	5.41566e-09	-0.494804	0.019	0.151	5.43922e-186	-0.796792
GIPC1									-0.392606	0.015	0.249	3.29592e-16	-0.404907	0.012	0.114	6.80709e-152	-0.797513
ZCRB1									-0.348524	0.04	0.349	6.69005e-14	-0.44915	0.027	0.155	2.17889e-150	-0.797674
COX8A					-0.271165	0.262	0.277	1					-0.529353	0.302	0.618	2.7533e-304	-0.800517
WASF2									-0.393466	0.125	0.438	6.58907e-12	-0.4074	0.101	0.286	5.00146e-142	-0.800866
TMEM243									-0.403614	0.022	0.279	1.92204e-15	-0.398365	0.028	0.145	9.77504e-129	-0.801979
LAIR1													-0.802406	0.018	0.247	0	-0.802406
TMEM230									-0.272348	0.079	0.378	7.614e-07	-0.531872	0.053	0.229	4.65673e-195	-0.80422
REX1BD													-0.805261	0.037	0.291	0	-0.805261
C6orf48									-0.347612	0.055	0.341	7.37039e-12	-0.460401	0.133	0.36	3.19637e-184	-0.808013
RDH11									-0.437399	0.035	0.341	7.4848e-20	-0.372184	0.022	0.127	1.56438e-118	-0.809583
TMEM147													-0.809912	0.041	0.301	0	-0.809912
PGP									-0.301691	0.037	0.321	3.20243e-10	-0.509109	0.029	0.173	2.71013e-183	-0.8108
DNPH1													-0.810919	0.034	0.281	0	-0.810919
MT-ATP8	-0.553715	0.065	0.14	3.51781e-29					-0.258703	0.02	0.245	4.53162e-18					-0.812419
LMO2									-0.332524	0.024	0.257	2.14467e-10	-0.480826	0.006	0.124	1.57851e-222	-0.813351
RNPEPL1									-0.253608	0.017	0.257	6.1414e-10	-0.561108	0.013	0.157	2.57509e-249	-0.814717
SLC17A5									-0.344577	0.043	0.339	1.05272e-14	-0.471558	0.051	0.214	2.39987e-165	-0.816135
SQLE					-0.871189	0.13	0.27	1.70462e-31	-0.298713	0.139	0.41	5.48319e-07	0.352387	0.292	0.278	8.40251e-18	-0.817515
DCXR									-0.405062	0.046	0.339	2.18693e-14	-0.412821	0.018	0.13	1.60407e-146	-0.817883
RCSD1									-0.2586	0.052	0.335	4.81331e-08	-0.559426	0.014	0.155	5.51115e-234	-0.818026
PPP1CA									-0.397757	0.089	0.408	7.86879e-15	-0.420414	0.099	0.283	1.69441e-143	-0.818171
TFPT									-0.369196	0.025	0.267	7.5798e-11	-0.449674	0.018	0.132	1.67295e-154	-0.81887
CD28									-0.256005	0.006	0.193	1.35231e-18	-0.564086	0.003	0.14	3.80416e-296	-0.820091
SDC2									-0.252112	0.098	0.371	2.76002e-06	-0.569825	0.026	0.192	2.18961e-235	-0.821937
NIPSNAP2									-0.35884	0.061	0.38	4.31731e-13	-0.463476	0.055	0.216	7.591e-156	-0.822316
CRYL1									-0.459404	0.047	0.357	1.1467e-16	-0.363014	0.011	0.104	2.08576e-134	-0.822418
PPP2R5C									-0.416448	0.035	0.337	5.58114e-18	-0.406335	0.02	0.13	5.77391e-139	-0.822784
HSP90AB1					-0.430357	0.28	0.326	0.00813267	-0.393188	0.338	0.629	2.36782e-15					-0.823545
RNF181					-0.275684	0.098	0.109	1					-0.548945	0.11	0.345	2.41982e-224	-0.824629
SSBP1					-0.345281	0.086	0.111	1					-0.480773	0.119	0.337	4.20453e-183	-0.826054
RNF187									-0.450407	0.019	0.299	3.0375e-18	-0.377207	0.016	0.115	1.34353e-128	-0.827613
FCHSD2									-0.36508	0.022	0.319	4.05733e-20	-0.462547	0.013	0.129	3.53344e-179	-0.827627
NISCH									-0.361625	0.006	0.255	2.7182e-31	-0.466771	0.002	0.111	3.21839e-237	-0.828396
RPS21					-0.500588	0.5	0.599	2.30152e-16					-0.32936	0.765	0.923	5.20659e-254	-0.829947
FAM213A									-0.372613	0.052	0.359	3.31771e-15	-0.457554	0.013	0.132	1.81613e-184	-0.830168
TMEM251									-0.376425	0.041	0.309	4.31785e-11	-0.454526	0.038	0.184	1.76362e-160	-0.830951
OSTF1									-0.339556	0.106	0.418	2.7222e-09	-0.493916	0.055	0.218	5.96573e-169	-0.833471
CTSL					-0.293784	0.226	0.248	1					-0.540009	0.374	0.707	0	-0.833794
STUB1									-0.332406	0.058	0.367	1.14193e-12	-0.503762	0.04	0.2	2.22168e-183	-0.836168
RPS6KA1									-0.525399	0.023	0.327	1.5151e-25	-0.311165	0.042	0.144	3.27016e-82	-0.836564
ATP6V1A									-0.44644	0.08	0.396	1.37258e-16	-0.390497	0.03	0.146	3.531e-121	-0.836938
LIMS1									-0.329174	0.14	0.43	1.58267e-09	-0.509012	0.086	0.29	3.93351e-190	-0.838186
GRB2					-0.491982	0.146	0.194	0.000920482	-0.346565	0.221	0.53	3.6619e-12					-0.838548
CAT									-0.440688	0.04	0.369	2.9555e-24	-0.398303	0.012	0.111	8.05433e-148	-0.838991
ACAP2									-0.536593	0.044	0.396	1.96371e-28	-0.302563	0.035	0.128	6.65409e-76	-0.839156
PPT1									-0.264932	0.094	0.355	6.80778e-08	-0.575571	0.028	0.198	2.74129e-235	-0.840503
PI4K2A									-0.295609	0.033	0.369	5.83573e-23	-0.545197	0.035	0.203	2.59323e-212	-0.840807
AKAP9									-0.353443	0.037	0.343	8.20976e-19	-0.487511	0.031	0.173	3.03273e-168	-0.840954
ZFAND5									-0.377152	0.092	0.42	6.78044e-17	-0.463822	0.086	0.274	2.42414e-161	-0.840974
TMEM14B									-0.280385	0.068	0.38	2.77817e-10	-0.560861	0.023	0.173	4.08091e-217	-0.841246
TMEM86A									-0.327142	0.004	0.243	3.15854e-30	-0.514612	0.004	0.128	2.02421e-257	-0.841754
MAPKAPK3									-0.434708	0.018	0.293	1.64486e-17	-0.407891	0.012	0.117	1.06633e-160	-0.842599
POLR2J									-0.26589	0.07	0.371	2.42279e-09	-0.576808	0.061	0.258	1.35753e-215	-0.842698
TOMM20					-0.317902	0.085	0.11	1					-0.526396	0.12	0.362	2.85635e-222	-0.844298
RASSF2									-0.52203	0.026	0.287	1.75809e-17	-0.322506	0.027	0.118	8.52515e-88	-0.844536
FCGR3A									-0.275628	0.059	0.335	1.07105e-10	-0.568946	0.012	0.159	1.14391e-252	-0.844573
SNX27									-0.484759	0.046	0.386	5.52303e-22	-0.361185	0.033	0.151	5.49784e-117	-0.845944
MRPL41									-0.275133	0.08	0.394	5.40868e-09	-0.571469	0.056	0.248	3.5356e-216	-0.846602
MTHFR									-0.413993	0.011	0.325	3.4062e-46	-0.433043	0.013	0.121	1.69015e-163	-0.847036
ARHGAP17									-0.390505	0.018	0.285	6.22608e-20	-0.456752	0.009	0.12	6.74337e-190	-0.847257
WNK1									-0.53781	0.046	0.402	3.78112e-34	-0.31439	0.056	0.177	5.13497e-88	-0.8522
TPCN1									-0.410974	0.011	0.301	2.43013e-29	-0.442176	0.004	0.11	1.15155e-209	-0.853149
RNF7									-0.43026	0.069	0.39	9.50131e-13	-0.424061	0.042	0.178	1.55363e-133	-0.854322
NTAN1	-0.476524	0.069	0.136	1.72012e-22									-0.379587	0.084	0.24	2.64418e-114	-0.856111
RPL39					-0.42348	0.621	0.666	6.35203e-08					-0.433467	0.835	0.967	0	-0.856946
RBBP7									-0.446298	0.032	0.349	1.31398e-21	-0.410708	0.019	0.125	4.61005e-138	-0.857006
GIMAP4									-0.2694	0.021	0.291	9.54076e-15	-0.58922	0.008	0.15	1.28671e-267	-0.85862
MTIF3									-0.351754	0.027	0.303	7.99464e-12	-0.507128	0.01	0.127	6.04864e-191	-0.858882
ATG4C									-0.362875	0.004	0.299	4.6885e-59	-0.496107	0.002	0.113	5.26246e-252	-0.858982
ME1					-0.483395	0.07	0.117	0.000131456	-0.380354	0.06	0.357	1.11803e-13					-0.863749
NFIC									-0.413312	0.018	0.325	6.91325e-28	-0.450639	0.036	0.175	1.57217e-150	-0.863951
LCP1									-0.298214	0.223	0.51	9.81846e-08	-0.565895	0.116	0.371	1.32026e-252	-0.864108
APMAP									-0.442161	0.035	0.341	3.58854e-21	-0.422226	0.011	0.119	1.87495e-167	-0.864387
EIF3G									-0.266341	0.088	0.396	4.5491e-09	-0.598665	0.131	0.4	4.37279e-272	-0.865006
UFC1									-0.338778	0.077	0.373	2.64303e-08	-0.528084	0.056	0.234	2.51058e-187	-0.866863
SEC11A					-0.348208	0.085	0.11	1					-0.519397	0.139	0.387	2.28812e-219	-0.867605
HNRNPUL1									-0.367582	0.026	0.309	1.0003e-17	-0.501643	0.034	0.193	3.52979e-192	-0.869225
ZNF106									-0.451726	0.035	0.353	5.53845e-25	-0.417837	0.021	0.136	7.32927e-144	-0.869563
FOXO3									-0.387701	0.043	0.347	3.59747e-17	-0.482458	0.025	0.162	1.37998e-174	-0.870159
BTF3					-0.319034	0.199	0.227	1					-0.552615	0.277	0.601	0	-0.871649
CTDSP2									-0.389081	0.015	0.291	5.11994e-21	-0.485694	0.016	0.143	1.60949e-187	-0.874775
DPY30									-0.401243	0.028	0.267	2.62095e-10	-0.473741	0.016	0.138	1.34923e-178	-0.874984
NDUFA12									-0.44223	0.048	0.323	2.76245e-10	-0.435431	0.021	0.131	1.26353e-139	-0.87766
C20orf27									-0.27131	0.012	0.243	3.00355e-16	-0.606433	0.004	0.15	1.52782022639236e-310	-0.877743
GABARAPL1	-0.432906	0.067	0.125	6.55713e-18					-0.445283	0.029	0.325	8.449e-20					-0.878188
RPL17	-0.383392	0.24	0.294	5.9307e-12	-0.497199	0.063	0.106	0.000162637									-0.880591
PRKACA									-0.473405	0.026	0.291	2.52419e-17	-0.407886	0.033	0.156	3.19294e-133	-0.881291
HADH									-0.284601	0.013	0.267	1.39259e-16	-0.5981	0.007	0.156	1.61292e-298	-0.882701
STX10									-0.356583	0.013	0.235	1.92829e-13	-0.526222	0.006	0.133	5.31851e-243	-0.882805
RASSF4									-0.326293	0.1	0.428	3.04574e-14	-0.556863	0.031	0.193	1.60909e-211	-0.883156
UQCC2									-0.294012	0.045	0.327	2.49429e-09	-0.589958	0.027	0.19	8.91545e-226	-0.88397
TOMM7					-0.298705	0.235	0.253	1					-0.586221	0.36	0.7	0	-0.884927
COPS9					-0.284441	0.117	0.128	1					-0.602651	0.104	0.348	5.93953e-251	-0.887092
MRPL35									-0.463428	0.02	0.271	3.29889e-13	-0.424435	0.011	0.111	2.75676e-151	-0.887863
ECHS1									-0.398082	0.05	0.341	1.74632e-12	-0.491578	0.022	0.155	2.31e-180	-0.88966
MYO5A									-0.455885	0.048	0.384	1.01502e-26	-0.434315	0.025	0.152	8.00323e-152	-0.8902
BNIP3L									-0.432455	0.079	0.434	1.46786e-18	-0.459467	0.126	0.349	9.40857e-182	-0.891922
NUDT3									-0.347924	0.019	0.305	1.223e-20	-0.544417	0.009	0.144	2.22124e-244	-0.892341
POLR2F									-0.405508	0.041	0.311	1.0857e-11	-0.488968	0.024	0.162	1.75335e-177	-0.894476
LPCAT2					-0.380784	0.074	0.103	1					-0.514951	0.055	0.241	4.20652e-199	-0.895735
SET					-0.410783	0.109	0.142	0.903266	-0.485998	0.151	0.504	4.47143e-22					-0.896781
TSPO					-0.456404	0.067	0.102	0.025171					-0.440513	0.117	0.32	3.17992e-158	-0.896917
AMDHD2									-0.344983	0.012	0.295	9.01333e-23	-0.552076	0.012	0.156	4.19026e-246	-0.897059
ACTR2									-0.485977	0.3	0.586	2.3943e-20	-0.413104	0.295	0.566	1.66349e-207	-0.899081
PHF3									-0.49999	0.027	0.351	2.18769e-26	-0.399858	0.021	0.127	6.29677e-129	-0.899848
PTGES3					-0.382242	0.096	0.128	1	-0.266067	0.141	0.454	3.23427e-09	-0.251859	0.163	0.324	3.12977e-75	-0.900168
EPRS									-0.42193	0.033	0.317	4.40113e-15	-0.478951	0.017	0.145	2.46692e-184	-0.900881
ABCC5									-0.428347	0.009	0.305	2.84989e-39	-0.472995	0.004	0.115	2.31108e-226	-0.901342
ARPC3					-0.251666	0.386	0.376	1					-0.649891	0.389	0.756	0	-0.901557
CD63													-0.901829	0.581	0.931	0	-0.901829
PABPC4									-0.457584	0.045	0.365	1.57374e-21	-0.444386	0.054	0.211	5.54047e-149	-0.90197
TNFSF12									-0.4837	0.015	0.245	2.17825e-17	-0.421177	0.004	0.101	5.5077e-192	-0.904878
IGSF6	-0.256466	0.226	0.234	1									-0.650841	0.358	0.731	0	-0.907307
[truncated: 605 more rows]

## Sheet: SupplData8
Supplementary Data 8. Mean Prediction score for each LR model (rows) in each in vitro cell type cluster (columns) for the DC dataset.
LR dataset	CellType	Metadata colname	AdvancedMesoderm	cDC1	cDC2	EarlyFibroblasts	EmergentMesoderm	Endoderm	ErythrocyteLineage	Fibroblasts	HemogenicEndothelium	iPSCs	Macrophages	MastCells	Megakaryocytes	MesoEcto	MonocyteDCprecursor	Monocytes	NeuralCrest	NeutrophilMyeloidProgenitor	PrimitiveStreak
Gastrulation	Advanced Mesoderm	GAS_LRda1All_AUCauc09977len18forAGGd	0.670414	4.66485e-05	2.27721e-05	0.285465	0.178745	0.0142181	1.0375e-05	0.0550289	0.108579	6.70931e-06	2.40634e-05	6.55312e-05	4.80862e-05	0.131485	1.71392e-05	2.1999e-05	0.0451854	1.67011e-05	0.000411967
Gastrulation	Axial Mesoderm	GAS_LRda2All_AUCauc1len9forAGGd	2.22045e-16	2.22045e-16	2.22045e-16	2.22045e-16	2.22045e-16	2.22045e-16	2.22045e-16	2.44089e-05	2.22045e-16	2.22045e-16	2.22045e-16	2.22045e-16	2.22045e-16	2.22045e-16	2.22045e-16	2.22045e-16	0.000329555	2.22045e-16	2.22045e-16
Gastrulation	Ectoderm	GAS_LRda3All_AUCauc1len5forAGGd	0.0182363	2.22045e-16	1.49569e-12	0.00276739	5.19609e-05	0.0135439	1.28034e-08	0.00329719	1.57847e-06	0.000106359	2.22045e-16	1.60493e-15	2.86813e-13	0.322832	7.63975e-13	7.37617e-13	0.000702388	5.56509e-13	0.000295765
Gastrulation	Emergent Mesoderm	GAS_LRda4All_AUCauc09967len30forAGGd	0.0230586	7.1474e-07	5.21924e-07	0.000210295	0.221444	0.00850485	1.79985e-05	0.000228093	0.00458708	0.00022914	1.22202e-07	2.41469e-06	4.96758e-05	2.88642e-05	9.59401e-07	8.75048e-07	0.00950993	4.13028e-07	0.00168234
Gastrulation	Endoderm	GAS_LRda5All_AUCauc1len15forAGGd	0.00297954	2.22045e-16	2.22045e-16	0.000220848	0.000522793	0.680773	2.22045e-16	0.00239586	0.000472144	0.0334206	2.22045e-16	2.22045e-16	2.22045e-16	0.0113523	2.22045e-16	2.22045e-16	0.00302069	2.22045e-16	0.0140871
Gastrulation	Epiblast	GAS_LRda6All_AUCauc09869len31forAGGd	0.00464201	2.00874e-09	7.43124e-10	8.07937e-08	0.00137123	1.10916e-05	4.61136e-07	3.20745e-05	4.12093e-08	0.191043	3.37764e-10	7.40026e-10	3.74065e-06	7.47343e-08	6.39024e-10	1.2651e-10	0.0124672	3.18886e-09	0.16409
Gastrulation	Erythrocytes	GAS_LRda7All_AUCauc1len11forAGGd	2.22045e-16	2.22045e-16	0.000600504	0.000224387	2.22045e-16	2.22045e-16	0.887251	0.000300607	4.8321e-13	2.22045e-16	0.00321229	2.22045e-16	0.0405907	2.22045e-16	2.22045e-16	0.00188147	0.000670239	0.000369822	3.11189e-12
Gastrulation	Hemogenic Endothelia	GAS_LRda8All_AUCauc09989len102forAGGd	0.00113357	0.0291188	0.541022	5.78254e-07	0.00211432	0.000526477	0.0123086	0.000414048	0.673297	2.14631e-06	0.42361	0.636983	0.547862	9.15808e-09	0.619012	0.643741	0.00749864	0.496887	0.000213386
Gastrulation	Nascent Mesoderm	GAS_LRda9All_AUCauc09944len18forAGGd	0.00344542	2.21287e-05	1.4347e-05	0.000102468	0.0551203	8.06276e-05	1.79007e-05	6.77975e-05	0.00123924	0.000123126	1.34663e-05	1.49e-05	2.5393e-05	1.33851e-05	1.64118e-05	1.23511e-05	0.00102803	1.60349e-05	0.00120385
Gastrulation	Primitive Streak	GAS_LRda10All_AUCauc09602len12forAGGd	0.00498851	4.01978e-06	0.00129165	6.77231e-05	0.00211163	0.00939192	0.000253499	0.00051525	2.0602e-05	0.205277	3.9537e-05	3.49012e-05	2.44484e-05	0.00329622	3.73599e-05	0.000772183	0.000907333	0.000186552	0.165566
Gastrulation	Yolk Sac Mesoderm	GAS_LRda11All_AUCauc09971len59forAGGd	0.00104065	2.55506e-14	1.43247e-13	0.0401866	6.37298e-15	0.00104388	1.6998e-12	0.0450392	6.41464e-08	5.10186e-13	2.72232e-11	1.2575e-09	4.4573e-08	0.018498	3.69474e-14	2.75672e-13	0.00201142	9.0997e-08	9.8088e-10
FetalLiver	B cell	FLIni_LRsctda107sub_AUCauclen88forAGGd	0.000944262	0.00141304	0.000210756	0.000489873	0.000427916	0.00024103	0.000283607	0.000163249	0.000227604	0.00941548	0.000108182	3.59741e-06	0.000226191	0.00067026	0.00105583	6.46437e-05	0.00124018	0.00015134	0.0106967
FetalLiver	cDC1	FLIni_LRsctda207sub_AUCauclen84forAGGd	2.23947e-05	0.674062	0.0143723	1.70473e-05	1.08806e-06	1.85812e-05	2.1039e-06	4.19142e-05	1.12533e-05	1.91735e-06	0.0103395	2.75821e-06	7.21193e-05	7.82878e-05	0.0408531	0.00070262	8.02455e-05	4.77958e-05	2.88245e-06
FetalLiver	cDC2	FLIni_LRsctda307sub_AUCauclen99forAGGd	0.000127919	0.0272268	0.161872	0.000482507	4.12676e-05	0.000988584	7.68847e-05	0.000896385	3.30523e-05	0.000193374	0.0287354	0.00107122	0.00183481	0.000567861	0.442844	0.0722611	0.000198578	0.00646766	0.000249878
FetalLiver	Early Erythroid	FLIni_LRsctda407sub_AUCauclen100forAGGd	0.000722951	0.000695896	0.00615084	0.000433871	0.00142777	0.00382241	0.00441877	0.000382421	0.000357998	0.00252168	0.0172902	0.00302373	0.00624839	0.000195101	0.00119447	0.0012215	0.00163476	0.00376795	0.00246615
FetalLiver	Early Lymphoid / T lymphocyte	FLIni_LRsctda507sub_AUCauclen99forAGGd	0.000617078	0.0018832	0.000582167	0.00125148	0.000174328	0.000463438	0.000471709	0.00121138	0.00092149	0.000363074	0.000336357	0.000170739	0.00077005	0.00121339	0.000411166	0.000587182	0.00147421	0.000393426	0.000429366
FetalLiver	Endothelial Cell	FLIni_LRsctda607sub_AUCauclen100forAGGd	0.000377572	7.90054e-05	0.000295232	0.000146378	0.000517187	0.000436019	0.00024845	0.000157542	0.0464129	0.00322528	0.000108546	6.28397e-05	0.000526635	0.000317332	0.000338227	0.000255989	0.000402287	0.000258114	0.00238432
FetalLiver	Erythroblast Island Macrophages	FLIni_LRsctda707sub_AUCauclen98forAGGd	3.17585e-10	2.23671e-09	9.60182e-06	1.12508e-09	1.58072e-10	1.77532e-09	0.0134943	3.11264e-09	8.745e-10	1.27521e-10	1.0072e-07	4.42087e-09	0.000623588	5.51215e-10	3.21209e-09	2.25009e-07	7.6029e-10	4.21944e-09	1.27251e-10
FetalLiver	Fibroblasts	FLIni_LRsctda807sub_AUCauclen8forAGGd	0.280946	0.00147219	0.00314091	0.910621	0.037886	0.0960634	0.0076935	0.919893	0.136626	0.0130848	0.00147886	0.00687845	0.0396402	0.553531	0.00657145	0.00798754	0.245194	0.00894069	0.0160651
FetalLiver	Hepatocytes	FLIni_LRsctda907sub_AUCauclen21forAGGd	4.28135e-06	1.43504e-05	1.44195e-05	4.88813e-06	3.6432e-06	0.0142121	3.586e-06	5.50766e-05	3.96343e-06	4.30099e-06	9.88806e-06	3.18093e-06	3.98229e-06	4.10638e-06	3.84665e-06	1.32913e-05	8.99197e-05	3.70337e-06	3.25747e-06
FetalLiver	HSC/MPP	FLIni_LRsctda1007sub_AUCauclen82forAGGd	0.000900208	3.27299e-05	0.000193172	0.00186659	0.000279273	0.000868104	0.000546928	0.00184719	0.00281949	0.000884885	0.000150098	0.00176214	0.00516104	0.00156049	0.000160525	0.000486576	0.00284337	0.00101231	0.000701743
FetalLiver	ILC precursor	FLIni_LRsctda1107sub_AUCauclen84forAGGd	2.59767e-05	0.00104925	0.000871413	9.7472e-05	2.38946e-05	5.66381e-06	0.000108831	7.18409e-05	2.59794e-05	1.62698e-05	0.000255547	0.000613701	0.000641745	1.51657e-05	0.000101726	0.00485341	2.84174e-05	0.000179964	1.97919e-05
FetalLiver	Kupffer cells	FLIni_LRsctda1207sub_AUCauclen100forAGGd	8.56267e-06	0.00242934	0.00361491	5.32397e-06	4.70476e-06	3.68512e-05	7.53502e-07	4.08933e-05	4.57627e-05	2.74045e-06	0.00770314	1.75173e-05	6.0073e-06	2.15415e-05	0.000205958	0.000166367	4.99575e-06	2.99967e-05	2.5492e-06
FetalLiver	Late Erythroid	FLIni_LRsctda1307sub_AUCauclen80forAGGd	9.86887e-08	6.91746e-11	1.35083e-10	2.13136e-07	2.14567e-08	3.34342e-07	0.0147114	1.17862e-07	1.25123e-08	1.50116e-08	3.50652e-11	3.53635e-10	7.9882e-08	4.19865e-07	3.70002e-10	4.7305e-10	1.20204e-07	1.18955e-08	4.12244e-08
FetalLiver	Macrophages	FLIni_LRsctda1407sub_AUCauclen98forAGGd	0.00913153	0.0415656	0.24333	0.0177596	0.00905161	0.0336947	0.00101025	0.0155976	0.0164055	0.00221095	0.389179	0.00149505	0.00172977	0.02094	0.0480545	0.0191029	0.00551466	0.00749495	0.00452856
FetalLiver	Mast Cells	FLIni_LRsctda1507sub_AUCauclen33forAGGd	0.000274008	0.000295304	0.00247902	0.000503263	0.000155932	0.000300033	6.07949e-05	0.000581556	0.000216877	0.000185408	0.00133806	0.692394	0.0115509	0.0011357	0.00123921	0.00482805	0.000297008	0.00127097	0.000171348
FetalLiver	Megakaryocytes	FLIni_LRsctda1607sub_AUCauclen97forAGGd	0.000108107	2.00418e-05	0.000144294	5.34834e-05	0.000103338	6.81694e-05	0.00014704	4.47604e-05	5.21341e-05	3.3676e-05	6.31631e-05	0.000713323	0.26101	6.53792e-05	3.27832e-05	0.000178532	6.70665e-05	8.98897e-05	3.91022e-05
FetalLiver	MEMP	FLIni_LRsctda1707sub_AUCauclen93forAGGd	0.00608144	0.000287441	0.000818016	0.00629345	0.00886664	0.0116166	0.00244857	0.00283009	0.00452007	0.00466341	0.00048	0.000898198	0.0128469	0.00444038	0.0005216	0.000899075	0.00899075	0.00317629	0.00278752
FetalLiver	Mid Erythroid	FLIni_LRsctda1807sub_AUCauclen100forAGGd	0.000393423	2.02658e-05	0.00078654	0.000401685	0.000590662	0.000892494	0.172476	0.000154738	6.83905e-05	0.000678832	0.000305799	0.0012402	0.00104613	0.000949692	0.00027941	0.00210645	0.000782058	0.00507683	0.000602862
FetalLiver	MLP	FLIni_LRsctda1907sub_AUCauclen23forAGGd	0.00212688	3.99964e-05	1.07599e-05	0.00781468	0.000355999	0.00196285	1.7197e-05	0.00234841	0.00193031	0.000981521	4.41874e-06	0.00154306	0.00164706	0.00675999	3.89977e-05	6.37633e-05	0.0032143	0.00022549	0.00314721
FetalLiver	Mono-Mac	FLIni_LRsctda2007sub_AUCauclen99forAGGd	2.87047e-06	0.0016876	0.0533796	1.3083e-06	1.49854e-06	4.2321e-06	1.12263e-05	4.42332e-06	4.87666e-06	3.32052e-06	0.0666516	2.39858e-05	4.92904e-05	4.62115e-06	0.0640931	0.00403718	5.08165e-06	5.36807e-05	3.58602e-06
FetalLiver	Monocyte	FLIni_LRsctda2107sub_AUCauclen100forAGGd	4.95435e-06	0.0358921	0.197357	7.71673e-06	1.39062e-06	0.000428494	0.00350185	0.000116181	3.64563e-05	1.81169e-06	0.0309234	0.000714453	0.00106991	3.79383e-05	0.0307914	0.528371	1.89763e-05	0.0376632	3.73702e-06
FetalLiver	Monocyte-DC precursor	FLIni_LRsctda2207sub_AUCauclen100forAGGd	0.000137042	0.000436397	0.0155109	0.000230477	0.00013795	0.000329296	4.95183e-05	0.000241126	5.90805e-05	0.000149044	0.0103253	0.00561251	0.000581989	0.000322165	0.0946876	0.0271568	0.000848068	0.073414	0.000209384
FetalLiver	Neutrophil Myleoid Progenitor	FLIni_LRsctda2307sub_AUCauclen100forAGGd	0.0100031	0.0366422	0.0192046	0.00710558	0.0159648	0.0106795	0.0988406	0.0142265	0.0150964	0.0256196	0.0086084	0.0368535	0.0346915	0.0285387	0.0101341	0.0551716	0.0150298	0.508407	0.032832
FetalLiver	NK	FLIni_LRsctda2407sub_AUCauclen29forAGGd	0.000245728	0.000515797	0.00116574	0.000219982	0.000264295	0.000262743	0.000252466	0.000225361	0.000282602	0.000275199	0.000552486	0.00191368	0.000382245	0.000235881	0.00111784	0.00157517	0.000237824	0.00124684	0.000284499
FetalLiver	pDC precursor	FLIni_LRsctda2507sub_AUCauclen15forAGGd	1.59908e-06	1.55092e-06	2.45882e-06	1.55942e-06	1.72638e-06	2.86476e-06	6.33014e-07	2.74127e-06	1.49341e-06	1.38524e-06	9.69888e-07	1.83711e-06	1.96238e-06	1.82504e-06	1.36251e-05	3.1824e-06	1.36048e-06	3.38694e-06	1.35935e-06
FetalLiver	VCAM+ Erythroblastic Macrophage	FLIni_LRsctda2607sub_AUCauclen94forAGGd	7.02354e-14	2.90067e-11	1.2969e-07	4.57883e-13	7.67202e-15	4.21653e-13	8.34001e-06	1.20283e-12	3.93024e-13	1.65857e-14	1.78366e-07	4.67423e-13	3.24116e-10	2.0615e-13	3.32441e-10	6.75381e-11	7.3111e-14	5.44387e-12	3.89447e-14
FetalThymus	B_plasma	FTh_B_plasma	0.0002961	0.0002699	0.000146837	0.000428311	7.93113e-05	0.000234579	0.000631376	0.00145308	0.000270181	4.99979e-05	0.000231975	0.000270939	0.000213383	0.000323711	0.000332399	0.000308146	0.000470035	8.24349e-05	0.000102787
FetalThymus	cDC1	FTh_DC1	0.000501811	0.00309971	0.00228491	0.000238319	0.000427173	0.00023776	0.000414495	0.000374364	0.000661889	0.000454607	0.00228575	0.000304826	0.00172383	0.000402399	0.0365869	0.00197232	0.000894185	0.00061116	0.00100158
FetalThymus	cDC2	FTh_DC2	0.000273493	0.0350539	0.71625	0.00017859	0.00041783	0.000179152	0.000800731	0.000271546	0.0011753	0.000366309	0.36847	0.00248966	0.00747207	0.000198112	0.787997	0.128175	0.000733603	0.0239886	0.000650529
FetalThymus	DC_CCR7	FTh_DC_CCR7	0.000219785	0.848901	0.00094596	0.000144625	7.08801e-05	0.000111999	0.000847094	0.000198185	0.000386832	4.66088e-05	0.00693268	0.000153811	0.000294166	0.000167473	0.000516154	0.000247819	0.000340695	0.000381763	0.000191441
FetalThymus	ETP	FTh_ETP	0.00103061	0.000182498	0.000429766	0.000603658	0.000443649	0.000338046	0.000556154	0.00057784	0.00331982	0.00072308	0.000240035	0.000870163	0.0463119	0.00052788	0.0106471	0.000652581	0.0036729	0.000894843	0.00199794
FetalThymus	Endo.Lymph	FTh_Endo.lymph.	0.0181821	0.000794595	0.000761662	0.0428661	0.00552523	0.0018994	0.000310703	0.038059	0.0524558	0.000981275	0.000905466	0.000109277	0.00468589	0.00585016	0.000927138	0.000292457	0.00584666	0.000350099	0.0030336
FetalThymus	Endo_1	FTh_Endo_1	0.00150526	0.000464957	0.000136584	0.000688192	0.00102974	0.00053863	0.000133893	0.000800409	0.463516	0.000239648	0.00029602	7.71065e-05	0.00231026	0.000713535	0.000243811	7.02602e-05	0.000845177	0.000121484	0.000583671
FetalThymus	Endo_2	FTh_Endo_2	0.000768895	7.33572e-05	0.000232982	0.000536819	0.000347196	0.000517135	0.00151977	0.0007804	0.0630973	0.000178445	0.000138209	0.000214612	0.00145503	0.000527514	0.00021672	8.92564e-05	0.00120099	4.37693e-05	0.000675147
FetalThymus	Epithelial_PAX8	FTh_Epi_PAX8	0.544222	9.15275e-05	0.000853905	0.475396	0.766689	0.872241	0.00171945	0.183211	0.148974	0.856242	0.000319449	0.000134036	0.00849649	0.420069	0.00173837	9.94546e-05	0.219639	0.000645307	0.667513
FetalThymus	Erythrocytes	FTh_Ery	0.00121987	0.000192991	0.000353717	0.000434262	0.00159318	0.000751315	0.942674	0.000672159	0.000496122	0.0029325	0.000147809	0.000209246	0.00813849	0.000292886	0.000884378	6.75099e-05	0.00284999	0.000273867	0.0052774
FetalThymus	Fibroblasts_1	FTh_Fb_1	0.000114901	1.24965e-05	1.26824e-05	0.00109636	4.78389e-06	0.000204835	0.000246089	0.00492051	0.000137383	3.77683e-06	1.00141e-05	6.26523e-05	0.000168113	0.000149435	3.64217e-05	2.39181e-05	0.00123977	7.03832e-05	4.20797e-05
FetalThymus	Fibroblasts_2	FTh_Fb_2	0.00023214	3.42326e-05	6.99176e-06	0.00395223	5.44688e-06	0.000178377	7.80063e-05	0.0217046	0.000279415	3.70384e-06	1.00755e-05	1.32383e-05	0.00011037	0.000364608	2.82502e-05	1.38039e-05	0.000410974	1.92669e-05	1.11147e-05
FetalThymus	Fibroblasts_cycling	FTh_Fb_cycling	0.00568996	3.72599e-05	2.46699e-05	0.023796	0.00568055	0.000792947	0.000181805	0.0193755	0.00625982	0.000729492	2.76461e-05	6.54834e-05	0.00115897	0.00234634	0.000137375	2.00154e-05	0.033599	0.000383886	0.00116735
FetalThymus	Fibroblasts_early	FTh_Fb_early	0.00386819	1.4455e-05	2.55943e-05	0.00713125	0.000511786	0.000550205	0.000422413	0.0142081	0.00149948	0.000140977	1.30311e-05	0.000254663	0.00182768	0.00168078	0.000170023	5.1639e-05	0.0313365	0.000158034	0.000910576
FetalThymus	HSC	FTh_HSC	2.08838e-05	1.55895e-06	2.94052e-06	1.97667e-05	1.04126e-05	1.37276e-05	2.39641e-05	2.43169e-05	1.42533e-05	1.43445e-05	1.02461e-06	1.66217e-06	1.40756e-05	1.78974e-05	3.0499e-06	7.71585e-07	5.16998e-05	6.84638e-07	4.95297e-05
FetalThymus	Macrophages	FTh_Mac	9.24712e-05	0.0354738	0.155088	0.000205018	8.3364e-06	0.000139224	0.000357376	0.000625524	0.000594876	7.50809e-06	0.57694	0.000250657	0.000365106	0.00013382	0.0212977	0.0061578	0.00045086	0.0020486	6.02489e-05
FetalThymus	Mast cells	FTh_Mast	0.000527952	0.00115659	0.000971364	0.000428877	0.00026237	0.00020673	0.00122076	0.000543759	0.000928431	9.929e-05	0.00102305	0.915801	0.05162	0.000380296	0.00367066	0.0034453	0.0019228	0.00237758	0.000294625
FetalThymus	Megakaryocytes	FTh_Mgk	0.00464487	0.000888385	0.00138745	0.00141148	0.0143356	0.00204053	0.0152074	0.00136981	0.0312082	0.00985591	0.000701421	0.0156881	0.564685	0.00158083	0.00658707	0.00115136	0.00646013	0.00484696	0.0120393
FetalThymus	Monocytes	FTh_Mono	1.21931e-05	0.0539117	0.104162	8.09999e-06	3.64723e-06	8.49961e-06	0.00299566	4.18537e-05	0.000127819	2.10137e-06	0.0257103	0.00202686	0.000584634	1.36844e-05	0.0250546	0.704667	5.30064e-05	0.039504	9.83428e-06
FetalThymus	Muscle_Progenitors	FTh_Muscle_progenitors	0.00981314	0.000288752	0.000157877	0.00655007	0.00561766	0.00308509	0.00675623	0.0111414	0.00332943	0.00720892	3.09906e-05	0.000292928	0.0104937	0.00206593	0.00130796	0.000108916	0.064799	0.000438164	0.0250653
FetalThymus	NeuralCrest Cells	FTh_NCC	0.0363767	9.55284e-05	0.000102606	0.0103624	0.0422765	0.0112269	0.00153213	0.0104346	0.0379947	0.0520802	7.92645e-05	0.000312236	0.0116946	0.0099539	0.000359116	8.14039e-05	0.425671	7.87852e-05	0.1009
FetalThymus	NK	FTh_NK	1.08892e-05	0.000114133	4.25974e-05	5.7961e-06	2.44737e-06	5.35709e-06	5.44933e-05	1.13594e-05	1.88674e-05	2.31777e-06	6.80687e-05	0.000371692	0.00012296	9.36035e-06	0.000113176	9.35157e-05	3.18242e-05	2.43459e-05	1.23752e-05
FetalThymus	NMP	FTh_NMP	0.000657454	0.0136355	0.0102204	0.000435968	0.000308051	0.000485143	0.00481452	0.00144889	0.00137193	0.00054615	0.0114098	0.0486219	0.0678967	0.000365956	0.0729016	0.14792	0.00539041	0.897978	0.00140484
FetalThymus	TEC_early	FTh_TEC_early	0.0343889	0.000215216	0.00020149	0.102096	0.00211927	0.0270079	0.00407891	0.122193	0.00315703	0.00584262	8.1463e-05	0.000368894	0.00256401	0.420545	0.00074511	0.000221322	0.0179972	0.000768734	0.0291114
FetalThymus	T_DN_early	FTh_T_DN_early	0.00241852	0.000337875	0.000307877	0.000847006	0.00269232	0.000899786	0.000502593	0.000804191	0.00411944	0.00365347	0.000172763	0.00276403	0.148987	0.000646521	0.00637869	0.000426727	0.007486	0.0193507	0.00709007
FetalThymus	T_NK	FTh_T_NK	1.20684e-05	2.20574e-05	5.09169e-06	4.67494e-06	2.97372e-06	6.1968e-06	3.68235e-05	8.86934e-06	1.40521e-05	5.34107e-06	1.05172e-05	2.33117e-05	6.83965e-05	4.76932e-06	3.34331e-05	1.2314e-05	2.92186e-05	5.92996e-06	2.04039e-05
FetalThymus	VSMC_1	FTh_VSMC_1	0.00110924	4.48398e-05	7.35564e-05	0.00158513	0.000415072	0.000187713	0.00044212	0.00291963	0.00398479	0.000196552	9.40509e-05	0.000174932	0.000783805	0.000820755	0.000200127	5.81991e-05	0.00509627	0.000130707	0.00037547
FetalThymus	VSMC_early	FTh_VSMC_early	0.271573	0.00010869	0.00066083	0.241622	0.101367	0.0310432	0.00188953	0.384119	0.136143	0.00831263	7.71987e-05	5.55624e-05	0.00421959	0.0685458	0.0011297	0.000134685	0.0499299	0.000571221	0.0162345
FetalThymus	cTEC	FTh_cTEC	0.0326921	0.000107555	0.000895763	0.0668909	0.0110813	0.0329982	0.00232738	0.1664	0.011355	0.0197457	0.000331141	0.000608068	0.0108873	0.0476225	0.00145804	0.000194056	0.0552583	0.0008002	0.0496646
FetalThymus	pDC	FTh_pDC	0.000127828	0.000671698	0.00046339	9.73962e-05	8.19313e-05	7.01314e-05	0.000120648	0.000157673	0.000182068	6.37507e-05	0.000613886	0.000435146	0.000771393	0.00010379	0.00318844	0.000591813	0.00027332	0.00025475	0.000165623

## Sheet: SupplData9
Supplementary Data 9. Transcription factor activities in the DC protocol cell types in vivo vs in vitro and in cDC2 across time points.
Dataset	CellType	AHR	AR	ARID2	ARID3A	ARNT	ARNTL	ASCL1	ATF1	ATF2	ATF3	ATF4	ATF6	ATF7	BACH1	BACH2	BATF	BCL11A	BCL6	BHLHE22	BHLHE40	CDX2	CEBPA	CEBPB	CEBPD	CEBPG	CLOCK	CREB1	CREB3	CREB3L1	CREM	CTCF	CTCFL	CUX1	DUX4	E2F1	E2F2	E2F3	E2F4	E2F5	E2F6	E2F7	EBF1	EGR1	EHF	ELF1	ELF3	ELF5	ELK1
Yolk sac	01.Endo_YS	0.808951	0.161266	-0.150971	-0.131918	0.107448	0.257695	-0.177573	0.134274	0.807786	-0.810178	0.0480628	0.376884	0.253761	-0.286859	0.718855	-0.719022	-0.568861	0.164804	-0.211737	-0.455052	0.413174	0.690048	0.345801	-0.146484	0.5141	0.541914	0.26135	0.111925	0.461194	0.242473	0.623091	0.372483	-0.118219	0.0973176	0.254656	-0.222414	-0.110921	-0.0469394	-0.254421	-0.128006	0.271806	0.783578	0.830846	-0.22067	0.654039	-0.293165	-0.516492	0.497334
iPSC	011.HemogenicEndothelium_iPSC	0.673554	0.631348	0.360446	0.236767	0.523988	-0.261341	-0.0403132	0.567992	0.605451	-0.705233	-0.206306	-0.185762	0.527089	-0.0973795	0.318819	-0.823447	-0.524979	-0.0714969	0.334303	-0.263393	-0.448801	-0.588675	-0.706772	0.248158	0.639544	-0.00615338	-0.0446194	0.00477421	0.409346	0.5713	0.370981	-0.0794516	0.532138	0.241243	0.364601	-0.21687	-0.321743	0.19195	-0.164178	-0.2628	0.34573	0.518555	0.80678	-0.195876	0.30036	0.0339614	0.0812902	0.129694
Yolk sac	02.YSMP_YS	-0.425957	-0.104833	0.0866444	0.0977937	-0.00465971	-0.123946	0.143799	-0.0380401	-0.417941	0.415717	0.0337415	-0.243236	-0.124102	0.14005	-0.387534	0.405362	0.312681	-0.10007	0.113288	0.195505	-0.209843	-0.3948	-0.224764	0.135893	-0.263571	-0.285178	-0.161125	-0.0879722	-0.289671	-0.128402	-0.336952	-0.18778	0.0915084	-0.0397453	-0.156858	0.0804811	0.0182969	-0.0223509	0.0916813	0.0658273	-0.135823	-0.419903	-0.431031	0.124558	-0.362857	0.198854	0.27174	-0.256861
iPSC	021.MP_iPSC	-0.24322	0.661371	0.548291	-0.00580848	-0.252862	0.094042	-0.112265	-0.439558	-0.269001	-0.0334984	-0.370206	-0.467781	0.176699	0.237807	-0.795212	0.299683	0.277868	-0.487974	0.40974	-0.0426745	-0.427426	-0.578962	-0.453514	-0.518082	-0.18939	-0.725428	-0.138682	0.117158	0.162845	0.191019	-0.250388	-0.0914291	0.727596	0.0820395	0.613992	0.981348	0.693837	0.758993	0.829966	-0.489803	0.367452	-0.251001	-0.0238797	0.00294014	0.151189	-0.217493	0.564275	-0.0547811
Yolk sac	03.NMP_YS	-0.649234	0.160292	0.0171654	-0.306222	-0.841395	-0.377643	-0.589086	-0.582852	-0.755972	0.808554	-0.897471	0.348956	-0.342088	0.390175	-0.445753	0.187862	0.265346	0.0610681	0.143792	1.00673	-0.44383	-0.0963251	0.343292	-0.73715	-0.516323	-0.437389	0.132218	0.332541	0.310983	-0.184033	-0.371185	-0.420444	-0.330714	-0.245343	0.126795	0.711333	0.672425	0.722284	0.819248	0.125643	-0.324286	-0.522592	-0.760699	0.0554549	-0.256255	-0.411805	0.417737	-0.472053
iPSC	031.NMP_iPSC	-0.375277	-0.434908	-0.264255	-0.139367	-0.285994	0.145639	0.0343177	-0.294542	-0.332623	0.419868	0.156521	0.153504	-0.327987	0.0353105	-0.114051	0.458573	0.284242	0.0878703	-0.235853	0.159634	0.305166	0.401987	0.460045	-0.0982053	-0.360213	0.0714574	0.0393321	-0.0137744	-0.257115	-0.355451	-0.195811	0.0554973	-0.382475	-0.150225	-0.272853	0.0364051	0.125256	-0.184386	0.0194211	0.201086	-0.238652	-0.282958	-0.474509	0.115472	-0.191624	0.000265272	-0.100791	-0.0715171
Dataset	CellType	AHR	AR	ARID2	ARID3A	ARNT	ARNTL	ASCL1	ATF1	ATF2	ATF3	ATF4	ATF6	ATF7	BACH1	BACH2	BATF	BCL11A	BCL6	BHLHE22	BHLHE40	CDX2	CEBPA	CEBPB	CEBPD	CEBPG	CLOCK	CREB1	CREB3	CREB3L1	CREM	CTCF	CTCFL	CUX1	DUX4	E2F1	E2F2	E2F3	E2F4	E2F5	E2F6	E2F7	EBF1	EGR1	EHF	ELF1	ELF3	ELF5	ELK1
Fetal Liver	06.Neutrophil-myeloidprogenitor_FLI	-0.685141	0.00635647	0.123296	-0.595657	-0.347058	-0.619664	-0.311167	-0.464666	-0.943023	1.06358	-0.866348	-0.0254323	-0.302735	-0.379264	-0.9523	-0.711569	-0.135056	0.324645	-0.00520451	1.15181	-0.502839	0.00546851	-0.374391	-0.312328	-0.692834	-0.875511	-0.361102	-0.177861	0.0302836	-0.387417	0.140061	-0.579766	0.0748551	-0.123075	0.259197	0.875237	0.565995	0.641883	0.561141	0.465788	0.0693708	-0.735658	-0.391728	-0.00197669	-0.688795	-0.562025	0.515848	-1.18216
iPSC	061.NeutrophilMyeloidProgenitor_iPSC	-0.401537	-0.441911	-0.163659	-0.232225	-0.337471	0.0773112	-0.023158	-0.370686	-0.442431	0.513935	-0.113539	0.296732	-0.203143	-0.167296	-0.346555	-0.198449	0.128338	0.241558	0.00314594	0.379843	0.195135	0.225367	0.252661	-0.177517	-0.392993	-0.213191	0.0193268	-0.0328271	-0.0605605	-0.321898	-0.0615105	0.0991282	-0.34762	-0.168019	-0.0163947	0.426965	0.280961	0.161372	0.223082	0.123834	-0.0471733	-0.405511	-0.501765	-0.0103956	-0.306168	-0.178007	-0.0755266	-0.27271
Fetal Liver	07.MonocyteDCprecursor_FLI	-0.297497	0.346223	0.399205	0.244792	-0.0607509	-0.218962	-0.467163	0.583523	-0.133989	-0.137586	-0.0787528	0.034574	-0.0509579	0.312133	0.0605322	0.162513	0.538251	-0.283954	-0.587119	-0.311438	-0.322521	0.578493	-0.354425	0.0554391	0.166889	-0.107051	0.274277	0.594033	0.399522	0.169946	0.262189	0.575296	0.236039	0.0349365	0.9772	0.945532	0.954092	1.21462	0.633047	-0.556979	0.946332	0.182819	0.0936872	0.0133963	0.395674	-0.0926011	0.715898	-0.246514
iPSC	071.MonocyteDCprecursor_iPSC	-0.0347318	0.394516	0.203258	0.1488	-0.170163	-0.170572	-0.368615	-0.130084	0.58519	-0.366322	-0.0982628	0.14893	0.263689	-0.0139128	-0.0363124	0.386466	0.365663	-0.398271	-0.40068	-0.293202	-0.1881	0.0220414	-0.359527	0.0551194	0.232478	-0.210725	0.594493	0.279098	0.0843177	0.0585849	0.222809	0.237016	0.161435	-0.135335	0.38029	0.408004	0.432272	0.646891	0.408423	-0.418087	0.618785	0.221334	-0.0203937	-0.0319152	0.344298	0.125961	0.26374	0.619044
Fetal Liver	08.Monocyte_FLI	-0.0818682	-0.274694	-0.326303	0.328057	-0.0486327	0.0161226	0.0330794	0.262945	0.170618	-0.241442	0.598872	-0.519959	-0.239008	0.234194	0.339022	0.349893	0.313801	-0.252828	-0.61727	-0.423267	0.543865	0.370692	0.99176	0.784161	-0.164289	0.346668	0.287855	0.0105174	-0.328989	0.0614601	-0.485001	0.435489	-0.345505	-0.0537746	-0.618551	-0.564538	-0.450146	-0.718238	-0.500788	0.171628	0.137241	0.11479	-0.249749	-0.0124531	0.0197401	0.237052	-0.243051	0.219366
iPSC	081.Monocytes_iPSC	-0.0804128	-0.32752	-0.356437	-0.095612	-0.274671	0.152159	0.0935501	-0.188141	-0.198276	0.217426	0.427895	-0.50135	-0.340945	0.0200761	0.247205	0.340923	0.140808	0.0776921	-0.303402	-0.112756	0.643406	0.391788	0.814283	0.418624	-0.379331	0.208923	0.132681	0.00219997	-0.374014	-0.421862	-0.345712	0.380099	-0.523388	0.167113	-0.654597	-0.441062	-0.411436	-0.786107	-0.346513	0.435813	-0.199081	-0.0156536	-0.322782	0.115918	-0.289831	0.119385	-0.148898	0.370201
Fetal Liver	09.DC2_FLI	0.103848	-0.113255	0.276402	0.327858	0.0462236	0.16975	-0.245066	0.202199	0.208234	-0.500706	0.244934	-0.592336	0.0336379	-0.0609427	0.154497	0.589147	0.570821	-0.252373	-0.640756	-0.469232	0.134089	-0.0301911	-0.266389	0.00685659	0.309948	0.356343	0.65323	0.312518	0.0487333	0.38977	-0.252636	0.434678	0.0557088	0.0148722	-0.386132	-0.43556	-0.29304	-0.247685	-0.244255	-0.231987	0.291205	0.549309	-0.238535	-0.0528376	0.265591	0.129931	0.132159	0.125076
iPSC	091.cDC2_iPSC	0.250192	0.212137	0.00498447	0.129449	0.223492	-0.0206617	0.0385765	0.25776	0.256034	-0.389628	0.0675576	0.178154	-0.0989202	0.318322	0.35914	0.718301	0.204972	-0.358363	-0.323238	-0.408617	-0.0855208	0.373451	0.136074	0.0900394	0.108515	0.377007	0.0769275	0.206356	0.0156563	0.195242	-0.000507308	0.00285703	0.105211	-0.0694309	-0.184281	-0.443052	-0.164755	-0.198967	-0.211583	-0.0955563	-0.0511351	0.281723	0.288559	-0.0376843	0.409399	0.240566	0.0905899	0.100638
Experiment	Sample	AHR	AR	ARID2	ARID3A	ARNT	ARNTL	ASCL1	ATF1	ATF2	ATF3	ATF4	ATF6	ATF7	BACH1	BACH2	BATF	BCL11A	BCL6	BHLHE22	BHLHE40	CDX2	CEBPA	CEBPB	CEBPD	CEBPG	CLOCK	CREB1	CREB3	CREB3L1	CREM	CTCF	CTCFL	CUX1	DUX4	E2F1	E2F2	E2F3	E2F4	E2F5	E2F6	E2F7	EBF1	EGR1	EHF	ELF1	ELF3	ELF5	ELK1
Time points	Day31DC	0.27737	-0.278568	-0.0899295	0.16752	-0.0835542	0.159971	0.135948	-0.483307	0.525148	-0.0215615	-0.128448	-0.304661	0.497518	-0.19081	0.190861	-0.0365765	-0.0528758	0.143543	0.16976	0.429313	-0.0173826	-0.526463	-0.443663	-0.492026	0.0356875	0.26822	0.559184	-0.758506	-0.430006	-0.188759	-0.0111722	-0.15721	-0.135169	0.053531	-0.346032	-0.186057	-0.238146	-0.216239	-0.492662	0.172635	-0.0524523	0.192563	-0.240437	0.130059	-0.0670233	0.401908	-0.529857	0.298661
Time points	Day31plus1DCpre	0.061195	0.464991	0.0166923	-0.161774	0.272263	-0.194018	-0.152404	0.469923	-0.0570206	-0.326837	-0.141776	0.533332	-0.212949	0.253897	0.308105	0.431891	-0.151023	-0.153052	-0.244683	-0.581096	-0.0951287	0.234715	0.0421764	-0.0318619	-0.039674	-0.0229249	0.0752515	0.452816	0.296838	0.214606	0.113397	0.0215166	0.14442	-0.154327	-0.261936	-0.587429	-0.433001	-0.0633447	0.0560005	-0.154589	0.0722984	0.0635628	0.336293	-0.165205	0.276346	0.0391182	0.357047	-0.0498316
Time points	Day31plus4DCpre	0.527236	0.41645	0.173417	0.289923	0.467645	-0.171874	0.0834523	0.657069	0.628212	-0.674244	-0.00166299	-0.0681207	0.0470162	0.449053	0.297508	0.550468	0.219274	-0.553291	-0.308107	-0.39428	-0.413333	0.246749	-0.232375	0.156656	0.418467	0.482093	0.166416	0.127945	0.142265	0.434901	0.0206016	-0.193663	0.377115	-0.0100894	0.179379	-0.341726	0.0445987	0.0232052	-0.255689	-0.229462	0.0672554	0.472063	0.731487	-0.0783354	0.5754	0.339128	0.0856126	0.157366
Time points	Day31plus7DCpre	0.259595	0.183041	0.0592673	0.230012	0.135324	-0.0511029	0.103826	0.119095	0.360747	-0.195887	0.0399213	-0.217411	0.0666799	-0.0390905	0.113704	0.351094	0.00187008	-0.142717	0.0412535	-0.00385544	0.0340704	-0.025011	-0.215691	-0.0569495	0.237791	0.258001	-0.151328	-0.0560292	-0.0705775	0.232884	0.0273774	-0.125275	0.206155	0.142118	-0.023429	-0.144051	-0.0356751	-0.0573213	-0.144401	-0.128596	0.116465	0.315464	0.137021	-0.000623712	0.178832	-0.0677913	-0.0503965	0.0376852
[truncated: 223 more columns]

## Sheet: SupplData10
Supplementary Data 10. Proportion of cells for each KO and WT lines.
iPSC to Macrophage protocol
CellType	WT	ICAM1	LSP1	PRKCB	ZEB2		CellType	WT	ICAM1	LSP1	PRKCB	ZEB2
iPSCs	0.0857486	0.0227066	0	0	1.15641		Other	34.5224	19.7775	22.6205	30.3622	94.47
Endoderm	0.171497	0.13624	0.238949	0.2442	4.78873
NeuralCrest	0.548791	0.0227066	0.0796495	0.1628	0.0593032
EmergentMesoderm	0.0171497	0	0	0	0.17791
AdvancedMesoderm	2.36666	0.862852	1.7722	1.4245	5.61898
MesoEcto	0.308695	0.590372	0.457985	0.4884	1.42328
EarlyFibroblasts	2.53816	0.363306	1.51334	0.4884	2.55004
Fibroblasts	28.4857	17.7793	18.5583	27.5539	78.6953
HemogenicEndothelium	0.291545	0.590372	0.438072	0.895401	0.978503		Myeloid	65.4776	80.2225	77.3795	69.6378	5.53002
MyeloidProgenitors	0.0342994	0.840145	0.91597	0.4477	1.24537
ErythrocyteLineage	0.0685989	0.0454133	0.0597372	0	0.0296516
Megakaryocytes	0.257246	0.953678	1.27439	0.4884	1.97183
MastCells	0.960384	0.976385	1.83194	0.651201	0.0593032
NeutrophilMyeloidProgenitor	1.40628	2.11172	4.95818	1.3838	0.370645
Mono-DCprec	3.08695	4.70027	7.30785	3.7037	0.56338
Monocytes	6.49974	28.9737	32.6762	32.4379	0.0444774
Macrophages	52.8726	41.0309	27.9172	29.6296	0.266864
iPSC to Dendritic cell protocol
CellType	WT	ICAM1	LSP1	PRKCB	ZEB2		CellType	WT	ICAM1	LSP1	PRKCB	ZEB2
iPSCs	0.202137	0.273973	0.732285	0.10846	4.04858		Other	79.6419	76.0355	70.5363	22.0897	97.8716
Endoderm	0.505342	0.77357	1.22765	0.469993	7.76171
NeuralCrest	18.3656	0.950846	6.48288	1.48228	1.92019
EmergentMesoderm	0.0288767	0.0322321	0.0861512	0	0.254482
AdvancedMesoderm	0.996246	1.36986	1.74456	1.51844	5.07808
MesoEcto	0.332082	0.709106	1.07689	0.32538	0.902256
EarlyFibroblasts	0.129945	0.564061	0.172302	0.21692	0.508965
Fibroblasts	59.0817	71.3618	59.0136	17.9682	77.3973
HemogenicEndothelium	0.649726	2.46575	1.87379	1.0846	1.0295		Myeloid	20.3581	23.9645	29.4637	77.9103	2.1284
MyeloidProgenitors	0.0577534	0.128928	0.0861512	0.21692	0.173511
ErythrocyteLineage	0.101068	0.564061	0.258454	0.144613	0.0347021
Megakaryocytes	0.144383	0.580177	0.559983	0.253073	0.26605
MastCells	0.274329	0.128928	0.107689	0.289226	0
NeutrophilMyeloidProgenitor	7.378	5.68896	5.59983	25.8858	0.150376
Monocytes	9.44268	7.84851	14.7749	45.9508	0.0231348
cDC2	2.28126	6.31749	6.03058	4.01302	0.451128
Macrophages	0.0288767	0.241741	0.172302	0.0723066	0

[truncated: 1 more sheets: SupplData11]
