# Supplementary material for: Robust temporal map of human in vitro myelopoiesis using single-cell genomics
Source: Nat Commun. 2022 May 24;13:2885. doi: 10.1038/s41467-022-30557-4 (PMC9130280; doi:10.1038/s41467-022-30557-4)
Supplement: Supplementary file 5 — Source Data [file 41467_2022_30557_MOESM5_ESM.xlsx]

## Sheet: Fig1G
Figure 1G
	LR dataset	LR CellType	Metadata colname	iPSCs	PrimitiveStreak	Endoderm	NeuralCrest	EmergentMesoderm	AdvancedMesoderm	MesoEcto	EarlyFibroblasts	Fibroblasts	HemogenicEndothelium	MyeloidProgenitors	ErythrocyteLineage	Megakaryocytes	MastCells	NeutrophilMyeloidProgenitor	MonocyteDCprecursor	Monocytes	Macrophages
	Yolk Sac	Endothelium	YS_LRsctdaMOD10710xMOD_AUCauc09989len202forAGGmtested205	3.55421e-07	6.41101e-05	0.000804805	1.88844e-06	3.18467e-06	6.17021e-05	3.09293e-05	9.90474e-06	8.60047e-05	0.321825	1.58953e-10	5.85138e-15	0.000178022	3.58263e-16	3.89622e-14	2.48311e-16	5.16497e-14	2.23821e-11
	Yolk Sac	Endoderm	YS_LRsctdaMOD20710xMOD_AUCauc1len108forAGGmtested154	9.45669e-13	1.02861e-05	0.144338	1.46244e-11	1.11914e-13	1.7797e-08	0.000459934	2.21643e-06	0.000175628	3.95507e-12	2.22045e-16	2.22045e-16	2.22045e-16	4.37225e-16	2.56824e-11	4.75499e-07	7.69482e-15	3.71042e-06
	Yolk Sac	Erythrocytes	YS_LRsctdaMOD30710xMOD_AUCauc09837len205forAGGmtested205	0.0118197	0.00899564	0.00750969	0.0141313	0.00415295	0.0170566	0.0115372	0.0270777	0.0181616	0.00473058	0.0325872	0.824618	0.014867	0.00262956	0.00300808	0.000628518	0.00149428	0.00059559
	Yolk Sac	Mesoderm	YS_LRsctdaMOD50710xMOD_AUCauc09991len203forAGGmtested205	0.0798817	0.0841837	0.0174661	0.187488	0.05886	0.251984	0.140732	0.43451	0.522787	0.0203963	0.0250892	0.0180283	0.00544535	0.004016	0.00214599	0.000595371	0.000899032	0.0012214
	Yolk Sac	Megakaryocytes	YS_LRsctdaMOD60710xMOD_AUCauc09977len193forAGGmtested205	0.000186426	0.000190164	4.33342e-05	9.67626e-05	8.11129e-05	9.47739e-05	6.6926e-05	1.44126e-05	4.47221e-05	0.000669214	0.0283107	0.00014734	0.306692	0.0145141	0.00500533	0.00275321	0.0116276	0.00610916
	Yolk Sac	Macrophages	YS_LRsctda40710x_AUCauc09998len203forAGGmtested205	6.96703e-08	0.000206207	1.92835e-06	0.00105744	2.31537e-08	3.3078e-05	3.35527e-05	2.10886e-05	8.43555e-05	6.61363e-08	0.00453737	0.00271777	0.00644505	0.0459373	0.0265358	0.308104	0.579216	0.88449
	Yolk Sac	YSMP	YS_LRsctdaMOD90710xMOD_AUCauc09938len205forAGGmtested205	0.0232694	0.0465313	0.00189178	0.0301334	0.0103427	0.00565415	0.0171439	0.00177209	0.00280218	0.0084421	0.23198	0.0616095	0.0535215	0.0903393	0.3648	0.110348	0.0631236	0.00587116

## Sheet: Fig2D
Figure 2D
	Dataset	Cell Type	AHR	AR	ARID2	ARID3A	ARNT	ARNTL	ASCL1	ATF1	ATF2	ATF3	ATF4	ATF6	ATF7	BACH1	BACH2	BATF	BCL11A	BCL6	BHLHE22	BHLHE40	CDX2	CEBPA	CEBPB	CEBPD	CEBPG	CLOCK	CREB1	CREB3	CREB3L1	CREM	CTCF	CTCFL	CUX1	DUX4	E2F1	E2F2	E2F3	E2F4	E2F5	E2F6	E2F7	EBF1	EGR1	EHF	ELF1	ELF3	ELF5
	Gastrulation	01.Primitive Streak_GAS	-0.525537	-0.417405	0.00615036	-0.551189	-0.243231	-0.228677	-0.449852	0.290735	-0.57449	0.500631	-0.500195	-0.363418	-0.132208	-0.405244	-0.386433	-0.212147	0.114658	0.277768	0.0720513	0.286103	-0.15668	-0.12126	-0.450538	0.175228	-0.291767	-0.294403	-0.392416	-0.305574	-0.505912	-0.0469534	-0.130849	-0.363972	-0.458259	-0.477523	-0.070864	-0.00401973	-0.0769713	0.243391	0.38331	0.373696	-0.0343654	-0.446623	-0.282272	-0.0393195	-0.470318	-0.0129774	0.203107
	iPSC	01.PrimitiveStreak_iPSC	-0.390001	0.128856	0.214309	-0.0800677	-0.166305	-0.0236197	-0.0846275	0.0553833	-0.0867225	0.0158235	0.0637938	-0.180332	-0.0198353	-0.0224225	-0.0104754	-0.0481737	0.151798	0.0708081	0.0806566	0.204395	-0.194954	-0.0709732	-0.316865	0.627541	0.0867385	-0.160704	-0.0772334	0.113971	-0.199243	-0.12019	0.00868553	-0.293593	0.0556247	-0.33381	0.310257	0.341312	0.321095	0.349703	0.447146	-0.0510548	0.109062	-0.323937	0.0295851	0.0863671	0.0599929	0.142738	0.0645341
	Gastrulation	02.Emergent Mesoderm_GAS	-0.126699	-0.227838	-0.0733451	-0.07813	-0.264723	-0.0833941	0.181797	0.115409	-0.406112	0.486995	-0.275791	0.306315	-0.17535	0.0286381	-0.503378	-0.483883	-0.127203	0.478683	0.34388	0.640508	0.103038	-0.512758	-0.668748	-0.671315	-0.288868	-0.110888	-0.195304	-0.291439	-0.195989	-0.177901	-0.345751	-0.105671	-0.233121	0.238341	-0.131179	0.10532	0.203589	0.0677757	-0.0298576	0.182194	0.34446	-0.469907	-0.483991	-0.434685	-0.366807	-0.428898	-0.00508528
	iPSC	02.EmergentMesoderm_iPSC	0.0884319	0.630833	0.143885	0.188586	0.128095	-0.126531	-0.287005	0.794633	-0.118061	-0.332474	-0.246227	0.436103	0.198539	0.21583	-0.0650807	-0.611631	-0.217665	0.135175	0.360655	-0.350782	-0.513163	0.264915	-0.382828	0.0461762	0.103268	-0.156954	0.0743488	0.506628	0.714003	0.433936	0.381755	0.322095	0.356514	0.157851	0.684039	0.486655	0.422545	0.792969	0.227697	-0.307002	0.528371	-0.414266	0.539481	-0.345494	0.237161	-0.783991	0.378784
	Gastrulation	03.Advanced Mesoderm_GAS	0.562969	0.321632	-0.297345	0.0684943	0.385131	-0.226244	0.0397128	-0.329344	0.508678	-0.084592	-0.0420795	-0.439704	-0.0938075	0.143945	-0.0183427	-0.436421	-0.299412	0.0324295	0.117038	-0.140556	0.163023	-0.036395	0.323328	-0.0347557	-0.121525	-0.106645	0.0677066	-0.155782	0.0142213	-0.0607721	0.123805	0.0979876	-0.0297897	0.077489	-0.144793	-0.201295	-0.182432	-0.211896	0.0486475	-0.00140031	0.226274	0.28153	0.160975	-0.230914	-0.0739576	-0.288704	0.145086
	iPSC	03.AdvancedMesoderm_iPSC	0.53982	0.031394	-0.0364182	0.0561461	0.371952	-0.0573591	0.0816506	-0.050466	0.23514	-0.0509642	-0.140475	-0.0096279	0.249081	-0.0829855	-0.0457351	-0.369506	-0.0817612	-0.0704578	-0.0883344	-0.224735	0.246588	-0.304762	0.0594679	-0.5456	-0.0502322	0.185259	-0.00375906	-0.206622	0.197203	0.251971	0.143441	0.143823	-0.000405074	0.513089	-0.297563	-0.419012	-0.443018	-0.355866	-0.479773	0.0999406	-0.0158181	0.330471	-0.0313138	-0.0520664	-0.0385069	-0.094274	-0.0299206
	Dataset	CellType	AHR	AR	ARID2	ARID3A	ARNT	ARNTL	ASCL1	ATF1	ATF2	ATF3	ATF4	ATF6	ATF7	BACH1	BACH2	BATF	BCL11A	BCL6	BHLHE22	BHLHE40	CDX2	CEBPA	CEBPB	CEBPD	CEBPG	CLOCK	CREB1	CREB3	CREB3L1	CREM	CTCF	CTCFL	CUX1	DUX4	E2F1	E2F2	E2F3	E2F4	E2F5	E2F6	E2F7	EBF1	EGR1	EHF	ELF1	ELF3	ELF5
	Gastrulation	01.PrimitiveStreak_GAS	-0.525537	-0.417405	0.00615036	-0.551189	-0.243231	-0.228677	-0.449852	0.290735	-0.57449	0.500631	-0.500195	-0.363418	-0.132208	-0.405244	-0.386433	-0.212147	0.114658	0.277768	0.0720513	0.286103	-0.15668	-0.12126	-0.450538	0.175228	-0.291767	-0.294403	-0.392416	-0.305574	-0.505912	-0.0469534	-0.130849	-0.363972	-0.458259	-0.477523	-0.070864	-0.00401973	-0.0769713	0.243391	0.38331	0.373696	-0.0343654	-0.446623	-0.282272	-0.0393195	-0.470318	-0.0129774	0.203107
	iPSC	01.PrimitiveStreak_iPSC	-0.390001	0.128856	0.214309	-0.0800677	-0.166305	-0.0236197	-0.0846275	0.0553833	-0.0867225	0.0158235	0.0637938	-0.180332	-0.0198353	-0.0224225	-0.0104754	-0.0481737	0.151798	0.0708081	0.0806566	0.204395	-0.194954	-0.0709732	-0.316865	0.627541	0.0867385	-0.160704	-0.0772334	0.113971	-0.199243	-0.12019	0.00868553	-0.293593	0.0556247	-0.33381	0.310257	0.341312	0.321095	0.349703	0.447146	-0.0510548	0.109062	-0.323937	0.0295851	0.0863671	0.0599929	0.142738	0.0645341
	Gastrulation	04.Endoderm_GAS	0.298975	0.416149	-0.152793	0.163836	0.206909	0.415216	0.222033	-0.35156	0.15418	-0.216562	0.264177	0.472787	0.343942	0.213818	0.0659778	0.247533	-0.146105	-0.197777	0.141865	-0.357592	0.556643	0.857008	0.0718609	0.102059	0.0707198	0.146808	0.517505	0.0199241	0.736844	0.278327	0.421389	0.285955	0.444358	0.191179	-0.222125	-0.433249	-0.374213	-0.558449	-0.609868	-0.303424	-0.548638	0.212834	0.355953	0.406627	0.465938	1.0148	-0.0609118
	iPSC	04.Endoderm_iPSC	0.127833	-0.0320182	-0.162998	-0.0619215	0.146969	0.0881648	0.0904411	-0.292171	0.213735	0.0115991	0.0619083	0.453569	0.0765627	0.243822	-0.0517001	-0.105658	-0.348525	-0.121097	0.114423	-0.157161	0.280671	0.61532	0.211608	-0.496174	-0.197593	-0.0733086	0.343878	-0.204271	0.224465	0.0680816	0.384847	-0.0578724	0.158795	0.100627	-0.411397	-0.722347	-0.574748	-0.528949	-0.61183	0.0120897	-0.402852	0.147889	0.029581	0.34947	0.0386297	0.633386	0.106939
	Dataset	CellType	AHR	AR	ARID2	ARID3A	ARNT	ARNTL	ASCL1	ATF1	ATF2	ATF3	ATF4	ATF6	ATF7	BACH1	BACH2	BATF	BCL11A	BCL6	BHLHE22	BHLHE40	CDX2	CEBPA	CEBPB	CEBPD	CEBPG	CLOCK	CREB1	CREB3	CREB3L1	CREM	CTCF	CTCFL	CUX1	DUX4	E2F1	E2F2	E2F3	E2F4	E2F5	E2F6	E2F7	EBF1	EGR1	EHF	ELF1	ELF3	ELF5
	Gastrulation	03.AdvancedMesoderm_GAS	0.562969	0.321632	-0.297345	0.0684943	0.385131	-0.226244	0.0397128	-0.329344	0.508678	-0.084592	-0.0420795	-0.439704	-0.0938075	0.143945	-0.0183427	-0.436421	-0.299412	0.0324295	0.117038	-0.140556	0.163023	-0.036395	0.323328	-0.0347557	-0.121525	-0.106645	0.0677066	-0.155782	0.0142213	-0.0607721	0.123805	0.0979876	-0.0297897	0.077489	-0.144793	-0.201295	-0.182432	-0.211896	0.0486475	-0.00140031	0.226274	0.28153	0.160975	-0.230914	-0.0739576	-0.288704	0.145086
	iPSC	03.AdvancedMesoderm_iPSC	0.53982	0.031394	-0.0364182	0.0561461	0.371952	-0.0573591	0.0816506	-0.050466	0.23514	-0.0509642	-0.140475	-0.0096279	0.249081	-0.0829855	-0.0457351	-0.369506	-0.0817612	-0.0704578	-0.0883344	-0.224735	0.246588	-0.304762	0.0594679	-0.5456	-0.0502322	0.185259	-0.00375906	-0.206622	0.197203	0.251971	0.143441	0.143823	-0.000405074	0.513089	-0.297563	-0.419012	-0.443018	-0.355866	-0.479773	0.0999406	-0.0158181	0.330471	-0.0313138	-0.0520664	-0.0385069	-0.094274	-0.0299206
	Gastrulation	05.HemogenicEndothelial Progenitors_GAS	0.171633	0.0299474	-0.0103867	0.606288	0.0970857	0.193636	0.143983	-0.135007	0.837366	-0.952167	0.541958	0.574043	-0.223481	0.516011	1.23672	1.86576	0.544136	-0.818922	-0.213419	-1.01902	-0.288611	0.791258	0.878546	-0.17963	0.430052	0.149876	0.169199	0.87733	0.32967	0.321016	-0.326447	0.391808	0.368031	-0.112405	-0.148624	-0.0124798	-0.118419	-0.254936	-0.0219426	-0.482134	0.185166	1.1692	0.525183	-0.0402769	0.703788	-0.199441	-0.329812
	iPSC	05.HemogenicEndothelium_iPSC	0.919589	-0.271502	-0.210239	0.12902	0.280384	0.0298444	0.361869	0.199413	0.376473	-0.591813	-0.0927274	-0.203238	-0.0163794	-0.0305038	0.540204	0.30693	-0.283664	-0.274455	-0.132434	-0.251909	0.120597	0.0150674	0.312451	-0.477578	0.424465	0.435082	-0.0129151	-0.0816374	0.177352	0.209262	-0.245232	0.533364	-0.0322833	0.307232	-0.347418	-0.542009	-0.560149	-0.575391	-0.597666	-0.0425078	-0.109509	1.12466	0.454169	-0.118677	0.060845	-0.0772129	-0.410629
	Gastrulation	06.ErythrocyteLineage_iPSC	-0.710579	-1.48345	-1.03698	-0.0430054	-0.430327	0.281678	-0.140764	-0.358318	-0.163256	1.26791	0.752028	-1.07639	-0.897273	-0.485196	-0.668225	-0.210564	-0.737602	0.917793	0.37503	1.06917	0.687448	-0.768283	0.943268	-0.687529	-0.461013	-0.0750346	-0.131783	-1.22904	-1.17178	-1.16803	-0.958023	-0.630984	-0.498536	-0.262991	-1.01918	-0.619073	-0.31977	-1.0988	-0.520019	0.997399	-1.08674	-0.283756	-1.08308	0.109932	-1.23318	-0.446742	-0.898098
	iPSC	06.Erythrocytes_GAS	-1.16235	-0.515523	-0.306907	0.235955	-0.654632	-0.258207	-0.85116	-0.12195	-0.221381	0.0341319	-0.0143691	0.155813	-0.584656	0.865837	-0.317195	-0.112323	-1.17858	0.651488	0.880647	0.325669	-0.761163	0.34159	0.177697	-0.349216	-0.323333	-0.274477	-0.518489	0.476091	0.201278	-0.721213	-0.565818	-0.591382	0.417362	-0.167741	0.658516	0.884628	0.912892	1.05151	1.40929	-0.222805	-0.609132	-0.743166	-0.471216	-0.252247	0.130744	-1.59602	-0.0648734
[truncated: 224 more columns]

## Sheet: Fig2F
Figure 2F
	Dataset	CellType	AHR	AR	ARID2	ARID3A	ARNT	ARNTL	ASCL1	ATF1	ATF2	ATF3	ATF4	ATF6	ATF7	BACH1	BACH2	BATF	BCL11A	BCL6	BHLHE22	BHLHE40	CDX2	CEBPA	CEBPB	CEBPD	CEBPG	CLOCK	CREB1	CREB3	CREB3L1	CREM	CTCF	CTCFL	CUX1	DUX4	E2F1	E2F2	E2F3	E2F4	E2F5	E2F6	E2F7	EBF1	EGR1	EHF	ELF1	ELF3	ELF5
	Yolk sac	01.Endo_YS	0.809879	0.159583	-0.155434	-0.129212	0.101995	0.258466	-0.178933	0.132746	0.806726	-0.81069	0.04735	0.370455	0.256433	-0.286648	0.719483	-0.713267	-0.563544	0.163426	-0.214941	-0.453088	0.413199	0.689373	0.350799	-0.144259	0.511836	0.541974	0.26764	0.104325	0.456614	0.24406	0.623206	0.376014	-0.118761	0.0988197	0.247231	-0.228964	-0.119037	-0.0564841	-0.255558	-0.124194	0.26613	0.7886	0.830089	-0.22069	0.648181	-0.290453	-0.518896
	iPSC	011.HemogenicEndothelium_iPS	0.675413	0.517439	0.337573	0.127808	0.507665	-0.232315	0.0687294	0.506839	0.534401	-0.717485	-0.220789	-0.393735	0.507683	0.0229271	0.416507	-0.647695	-0.393764	-0.125308	0.284699	-0.342134	-0.233763	-0.473238	-0.584006	0.421347	0.570678	0.0718813	-0.0494791	-0.0377815	0.305205	0.548452	0.31956	0.0623251	0.412523	0.362419	0.241215	-0.330014	-0.394595	-0.047405	-0.284145	-0.169191	0.27514	0.55145	0.749906	-0.0606481	0.313866	0.0480107	-0.048871
	Yolk sac	02.YSMP_YS	-0.422844	-0.105142	0.0811837	0.099145	-0.00320173	-0.120729	0.146021	-0.033212	-0.414073	0.418311	0.0342559	-0.250537	-0.123352	0.143145	-0.386202	0.408887	0.31823	-0.1024	0.110845	0.198956	-0.206286	-0.395415	-0.218509	0.140746	-0.264384	-0.282381	-0.156054	-0.096419	-0.29317	-0.124811	-0.335511	-0.184732	0.0916744	-0.0368433	-0.163582	0.0690949	0.00652639	-0.0355949	0.0886552	0.0691484	-0.142524	-0.410877	-0.434906	0.125031	-0.369384	0.202186	0.268673
	iPSC	021.MyeloidProgenitors_iPS	-0.336553	-0.243385	-0.303444	-0.0252112	0.203284	0.239213	0.245466	-0.151473	-0.244628	0.363345	0.262328	-1.12256	-0.267279	-0.291187	-0.54403	0.220682	-0.0981684	0.105565	0.326458	0.114055	0.246301	-0.60034	-0.249369	0.343952	-0.358828	-0.193251	-0.305123	-0.533634	-0.591075	-0.161463	-0.549334	-0.333544	0.0208835	-0.0114489	-0.500231	-0.24741	-0.263296	-0.547921	-0.0615241	0.281087	-0.241537	-0.202186	-0.457156	0.301071	-0.535927	0.212231	-0.186872
	Yolk sac	03.NMP_YS	-0.722238	0.144646	0.0434328	-0.275387	-0.787552	-0.400425	-0.593693	-0.50981	-0.845654	0.885642	-0.889581	0.493203	-0.463433	0.379141	-0.556836	0.085371	0.168673	0.0954472	0.246841	1.05999	-0.446904	-0.169917	0.287276	-0.796656	-0.543359	-0.486491	0.0764157	0.433999	0.326019	-0.271182	-0.407317	-0.549341	-0.401975	-0.336528	0.161092	0.779167	0.725649	0.825366	0.829967	0.128278	-0.313986	-0.682062	-0.793564	0.122939	-0.262721	-0.462047	0.490847
	iPSC	031.NeutrophilMyeloidProgenitor_iPS	-0.398445	-0.306625	-0.186294	-0.0790532	-0.342837	0.125319	-0.0671229	-0.308603	-0.317316	0.422711	0.115777	0.357579	-0.298137	0.0130569	-0.213737	0.391791	0.260263	0.0698251	-0.21245	0.207196	0.125568	0.358625	0.395866	-0.301195	-0.329584	-0.027446	0.0605236	0.0747815	-0.138337	-0.334172	-0.151451	-0.00802576	-0.264875	-0.229872	-0.106189	0.233818	0.276482	0.0822718	0.186924	0.0811133	-0.15239	-0.332214	-0.434458	0.0100426	-0.149096	-0.0507615	0.0489002
	Dataset	CellType	AHR	AR	ARID2	ARID3A	ARNT	ARNTL	ASCL1	ATF1	ATF2	ATF3	ATF4	ATF6	ATF7	BACH1	BACH2	BATF	BCL11A	BCL6	BHLHE22	BHLHE40	CDX2	CEBPA	CEBPB	CEBPD	CEBPG	CLOCK	CREB1	CREB3	CREB3L1	CREM	CTCF	CTCFL	CUX1	DUX4	E2F1	E2F2	E2F3	E2F4	E2F5	E2F6	E2F7	EBF1	EGR1	EHF	ELF1	ELF3	ELF5
	Yolk sac	01.NMP_YS	-0.848556	0.540213	0.551382	-0.882789	-0.598788	-0.664327	-0.851616	-0.462896	-1.48767	1.0895	-1.10469	0.416035	-0.680318	-0.184088	-1.5441	-1.26796	-0.124123	0.275127	0.834044	1.02986	-0.873346	-1.29612	-0.724271	-1.11026	-0.764486	-1.33881	-0.101346	0.331383	0.63063	-0.416633	-0.414238	-0.77165	0.125983	-0.0370532	0.330865	1.16311	0.760552	1.1672	0.811076	0.442634	0.390079	-1.06936	-1.05266	-0.173083	-0.785659	-0.980352	0.973146
	iPSC	011.NeutrophilMyeloidProgenitor_iPS	-0.384898	-0.334957	-0.0815152	-0.443464	-0.257667	0.0951775	-0.11735	-0.350338	-0.54062	0.762388	-0.370645	0.279834	-0.29993	-0.314251	-0.768523	-0.757785	-0.135802	0.367594	0.191434	0.717151	0.368082	-0.476833	-0.124148	-0.730763	-0.488032	-0.365649	0.189486	-0.276835	0.0216426	-0.418524	-0.232409	-0.166624	-0.161952	-0.0969299	-0.163402	0.351589	0.112828	0.0370654	0.280416	0.167458	-0.258828	-0.48607	-0.509276	-0.0429249	-0.59998	-0.298269	-0.0491319
	Yolk sac	02.MDP_YS	-0.585286	0.42686	0.444723	-0.157743	-0.48807	-0.566945	-0.859341	-0.19028	-0.494052	0.103038	-0.428638	0.308675	-0.266212	0.0736788	-0.273483	-0.0928993	-0.0951167	-0.0322155	-0.032544	0.0838395	-0.697393	-0.530365	-0.744664	-0.510906	0.114784	-0.690067	-0.320865	0.487751	0.32393	-0.384219	-0.399188	-0.0628563	0.298853	-0.293396	0.683064	0.875116	0.685044	1.15513	0.696999	0.0788473	0.89448	-0.442886	-0.197005	-0.382496	0.0896667	-0.748973	0.742252
	iPSC	021.MDP_iPS	-0.333249	0.385524	0.147102	-0.166716	-0.301101	-0.307485	-0.294437	0.156944	-0.258833	0.14335	-0.203536	-0.00823907	-0.210926	-0.0264882	-0.242489	-0.255865	-0.0850251	-0.0252666	-0.274867	-0.0654686	-0.153327	0.0627326	-0.1533	-0.0493424	-0.115312	-0.391952	0.24383	0.253025	0.270774	-0.171484	0.074491	0.0542629	0.162723	-0.033381	0.414479	0.513806	0.368005	0.63288	0.477498	-0.279804	0.372998	-0.131489	0.00692832	-0.123372	-0.0743808	-0.289768	0.299847
	Yolk sac	03.Mac_YS	0.125909	-0.100927	-0.133712	0.106826	0.102526	0.107628	0.143993	0.086568	0.164477	-0.0845136	0.12954	-0.0583305	0.0723096	0.0275408	0.164609	0.125557	0.015586	0.0128323	-0.0756677	-0.0832667	0.156571	0.171077	0.146967	0.138268	0.0587782	0.204201	0.0488007	-0.0611275	-0.0721623	0.0690814	0.0754368	0.05551	-0.0695199	-0.00768154	-0.121802	-0.207187	-0.144004	-0.228075	-0.138172	-0.0348918	-0.142081	0.13506	0.0941678	0.0626046	0.0434275	0.15414	-0.168593
	iPSC	031.Macrophages_iPS	0.218529	-0.00467157	-0.0165047	0.189121	0.168793	0.0584194	0.122246	0.06615	0.24659	-0.283809	0.176583	-0.0866193	0.156225	0.107581	0.314355	0.314798	0.067713	-0.109618	0.0183992	-0.209192	-0.0728366	0.133553	0.0836998	0.246637	0.188469	0.229339	-0.130591	0.0150612	-0.0849832	0.182565	0.0524275	0.0373402	0.0045711	0.0404548	-0.0675826	-0.260015	-0.142028	-0.194331	-0.226907	0.0274482	-0.02527	0.192511	0.159967	0.0492361	0.212265	0.178437	-0.0708603
[truncated: 224 more columns]

## Sheet: Fig2G
Figure 2G
	Dataset	CellType	AHR	AR	ARID2	ARID3A	ARNT	ARNTL	ASCL1	ATF1	ATF2	ATF3	ATF4	ATF6	ATF7	BACH1	BACH2	BATF	BCL11A	BCL6	BHLHE22	BHLHE40	CDX2	CEBPA	CEBPB	CEBPD	CEBPG	CLOCK	CREB1	CREB3	CREB3L1	CREM	CTCF	CTCFL	CUX1	DUX4	E2F1	E2F2	E2F3	E2F4	E2F5	E2F6	E2F7	EBF1	EGR1	EHF	ELF1	ELF3	ELF5
	iPSC	01.HemogenicEndothelium_iPSC	0.675413	0.517439	0.337573	0.127808	0.507665	-0.232315	0.0687294	0.506839	0.534401	-0.717485	-0.220789	-0.393735	0.507683	0.0229271	0.416507	-0.647695	-0.393764	-0.125308	0.284699	-0.342134	-0.233763	-0.473238	-0.584006	0.421347	0.570678	0.0718813	-0.0494791	-0.0377815	0.305205	0.548452	0.31956	0.0623251	0.412523	0.362419	0.241215	-0.330014	-0.394595	-0.047405	-0.284145	-0.169191	0.27514	0.55145	0.749906	-0.0606481	0.313866	0.0480107	-0.048871
	Fetal Liver	02.HSC/MPP_FLI	0.188614	0.260966	0.304681	0.124718	0.273778	-0.0854718	-0.0349722	-0.0412414	0.0229878	-0.208412	-0.0320614	0.126818	0.210161	0.048996	0.181032	0.333844	0.245218	-0.306168	-0.154199	-0.0733456	-0.144867	0.00654371	-0.0080917	-0.00133381	0.146051	-0.167332	0.0435562	0.171938	0.195146	0.237799	0.107969	0.0636934	0.301325	0.122028	0.0770654	0.0999585	0.00785217	0.151855	0.0435445	-0.106194	0.242372	0.162458	0.178893	-0.0237804	0.192849	-0.0694942	0.246192
	Fetal Liver	03.MEMP_FLI	-0.145399	-0.420845	-0.314867	-0.187813	-0.386556	0.176764	0.150492	-0.0269687	-0.00376988	0.248718	0.00405598	-0.301248	-0.210952	-0.123106	-0.279145	-0.385869	-0.32908	0.35525	0.305221	0.078505	0.214689	-0.471847	-0.243933	-0.249129	-0.120637	0.197991	-0.243051	-0.346926	-0.345742	-0.345611	-0.202546	-0.0817357	-0.310098	-0.00761701	-0.112486	-0.136553	-0.0584966	-0.258552	-0.138339	0.222564	-0.397794	-0.111747	-0.366102	0.0480291	-0.2931	0.133566	-0.38242
	iPSC	031.MyeloidProgenitors_iPSC	-0.336553	-0.243385	-0.303444	-0.0252112	0.203284	0.239213	0.245466	-0.151473	-0.244628	0.363345	0.262328	-1.12256	-0.267279	-0.291187	-0.54403	0.220682	-0.0981684	0.105565	0.326458	0.114055	0.246301	-0.60034	-0.249369	0.343952	-0.358828	-0.193251	-0.305123	-0.533634	-0.591075	-0.161463	-0.549334	-0.333544	0.0208835	-0.0114489	-0.500231	-0.24741	-0.263296	-0.547921	-0.0615241	0.281087	-0.241537	-0.202186	-0.457156	0.301071	-0.535927	0.212231	-0.186872
	Fetal Liver	06.Neutrophil-myeloidprogenitor_FLI	-0.118753	0.275962	-0.0315039	0.105203	0.179377	-0.168403	-0.225567	0.143735	-0.042434	-0.0452671	0.0615922	0.327983	-0.0342271	0.140183	0.165792	0.04738	0.12629	-0.046197	-0.276403	0.00215813	-0.115251	0.93145	0.506489	0.502207	-0.0758241	-0.0329321	0.392407	0.321413	0.26857	0.175557	0.171154	0.0253069	-0.0337644	-0.250098	0.0578584	0.0563091	0.100164	0.187968	0.182567	-0.215132	0.270195	-0.129319	0.344721	-0.0445471	0.168061	-0.116571	0.231077
	iPSC	061.NeutrophilMyeloidProgenitor_iPSC	-0.398445	-0.306625	-0.186294	-0.0790532	-0.342837	0.125319	-0.0671229	-0.308603	-0.317316	0.422711	0.115777	0.357579	-0.298137	0.0130569	-0.213737	0.391791	0.260263	0.0698251	-0.21245	0.207196	0.125568	0.358625	0.395866	-0.301195	-0.329584	-0.027446	0.0605236	0.0747815	-0.138337	-0.334172	-0.151451	-0.00802576	-0.264875	-0.229872	-0.106189	0.233818	0.276482	0.0822718	0.186924	0.0811133	-0.15239	-0.332214	-0.434458	0.0100426	-0.149096	-0.0507615	0.0489002
	Dataset	CellType	AHR	AR	ARID2	ARID3A	ARNT	ARNTL	ASCL1	ATF1	ATF2	ATF3	ATF4	ATF6	ATF7	BACH1	BACH2	BATF	BCL11A	BCL6	BHLHE22	BHLHE40	CDX2	CEBPA	CEBPB	CEBPD	CEBPG	CLOCK	CREB1	CREB3	CREB3L1	CREM	CTCF	CTCFL	CUX1	DUX4	E2F1	E2F2	E2F3	E2F4	E2F5	E2F6	E2F7	EBF1	EGR1	EHF	ELF1	ELF3	ELF5
	Fetal Liver	02.HSC/MPP_FLI	-0.437865	-0.010217	0.502804	-0.575216	-0.265365	-0.538662	-0.109036	-0.60444	-0.875175	0.911221	-0.92877	-0.234156	-0.0545407	-0.468981	-0.947155	-0.538938	-0.0248809	0.0918879	0.101486	1.0949	-0.534593	-0.812966	-0.703918	-0.634275	-0.506576	-0.945886	-0.584577	-0.412261	-0.0401269	-0.382655	0.0929122	-0.530957	0.385905	0.26285	0.285393	0.899053	0.464176	0.595786	0.417431	0.551742	0.0459232	-0.546676	-0.53416	0.0368327	-0.659397	-0.515836	0.532303
	Fetal Liver	03.MEMP_FLI	-0.648934	-0.839173	-0.236098	-0.769442	-0.758386	-0.361137	-0.0857881	-0.578393	-0.79049	1.09193	-0.802137	-0.563265	-0.462435	-0.490852	-1.13917	-0.887355	-0.506192	0.707108	0.502756	1.09576	-0.249219	-1.2182	-0.755153	-0.774104	-0.715708	-0.727497	-0.797809	-0.881806	-0.560298	-0.872727	-0.257768	-0.649004	-0.320969	0.0524292	-0.0321505	0.580281	0.31687	0.0226911	0.147883	0.844446	-0.652043	-0.747874	-0.992486	0.015531	-1.02569	-0.413436	-0.228942
	iPSC	2.MyeloidProgenitors_iPSC	-0.554513	-0.370132	-0.198336	-0.424167	0.0668676	0.159138	0.185511	-0.345111	-0.570145	0.844217	-0.448447	-0.996118	-0.343111	-0.667104	-1.06961	-0.836351	-0.541523	0.451246	0.675607	0.670251	0.439673	-1.33472	-0.715209	-0.297936	-0.599186	-0.666754	0.023736	-0.814855	-0.384954	-0.353094	-0.592574	-0.386318	0.0181689	0.0231521	-0.407549	0.207732	-0.179737	-0.242519	0.273688	0.365345	-0.452199	-0.537771	-0.823447	0.115607	-0.982967	-0.285585	-0.173703
	Fetal Liver	04.Megakaryocyte_FLI	-0.60176	0.296289	0.579901	-0.821336	-0.0712005	-0.622934	0.457357	-0.624363	-0.934771	0.638137	-1.04175	0.750915	-0.136998	0.610283	-0.186699	-0.535417	-0.523611	0.145298	0.411658	-0.0167371	-1.19493	-0.639893	-0.521925	-0.217447	0.166039	-0.872755	-1.00301	0.946262	0.678271	0.0827405	0.32699	-0.0503998	0.841454	0.0306842	0.744379	0.745041	0.599743	1.02467	0.865012	-0.483245	-0.0667043	-0.439185	0.111944	0.00867426	0.110037	-0.0669361	0.621157
	iPSC	4.Megakaryocytes_iPSC	-0.44667	-0.12642	0.0964923	-0.231065	0.167079	-0.108118	0.319371	-0.455601	-0.669398	0.321665	-0.542329	-0.498576	0.0491893	0.187679	0.0297299	-0.202557	-0.322219	-0.104621	0.275354	-0.483922	0.20356	-1.0894	-0.300728	-0.590313	0.233613	-0.454514	-0.269151	0.0710744	0.182973	0.286906	-0.428292	0.197943	0.52279	0.156479	-0.179257	0.109489	-0.0600567	-0.15142	0.521525	-0.53213	-0.427965	0.183227	-0.334339	0.0284484	-0.170494	0.135758	-0.078073
	Fetal Liver	05.Mastcell_FLI	-0.331127	-0.0214213	0.0996572	-0.0436396	-0.482356	-0.169761	-0.499902	-0.542319	-0.314075	0.194301	-0.257541	0.219533	0.32155	-0.319156	-0.427915	-0.0713393	-0.043966	0.0345397	0.269849	0.153579	-0.673986	-0.65109	-0.682013	0.289029	-0.52241	-0.630905	-0.216808	0.156212	0.137493	0.579376	0.363019	-0.231074	0.233442	0.44794	-0.0689921	0.0180381	-0.269061	0.107483	0.055556	0.145139	-0.0560125	-0.420021	-0.255723	-0.00173363	-0.462768	-0.667912	0.492291
	iPSC	5.MastCells_iPSC	-0.404087	-0.661857	-0.280385	-0.263598	-0.456111	0.610836	0.138636	-0.382346	-0.688756	0.55445	-0.135799	-0.578432	-0.306228	-0.587518	-0.701265	-0.0353286	-0.232238	0.327154	0.305886	0.281477	0.489302	-0.70917	-0.475803	0.0571651	-0.500513	-0.437898	0.413653	-0.305884	-0.222607	-0.154124	-0.407828	0.134079	-0.150764	0.123988	-0.592348	0.0186094	-0.211555	-0.415037	0.141565	0.284366	-0.318256	-0.381773	-0.751685	0.0322086	-0.839346	-0.418436	-0.0215419
	Dataset	CellType	AHR	AR	ARID2	ARID3A	ARNT	ARNTL	ASCL1	ATF1	ATF2	ATF3	ATF4	ATF6	ATF7	BACH1	BACH2	BATF	BCL11A	BCL6	BHLHE22	BHLHE40	CDX2	CEBPA	CEBPB	CEBPD	CEBPG	CLOCK	CREB1	CREB3	CREB3L1	CREM	CTCF	CTCFL	CUX1	DUX4	E2F1	E2F2	E2F3	E2F4	E2F5	E2F6	E2F7	EBF1	EGR1	EHF	ELF1	ELF3	ELF5
	Fetal Liver	07.Neutrophil-myeloidprogenitor_FLI	-0.685141	0.00635647	0.123296	-0.595657	-0.347058	-0.619664	-0.311167	-0.464666	-0.943023	1.06358	-0.866348	-0.0254323	-0.302735	-0.379264	-0.9523	-0.711569	-0.135056	0.324645	-0.00520451	1.15181	-0.502839	0.00546851	-0.374391	-0.312328	-0.692834	-0.875511	-0.361102	-0.177861	0.0302836	-0.387417	0.140061	-0.579766	0.0748551	-0.123075	0.259197	0.875237	0.565995	0.641883	0.561141	0.465788	0.0693708	-0.735658	-0.391728	-0.00197669	-0.688795	-0.562025	0.515848
	iPSC	071.NeutrophilMyeloidProgenitor_iPSC	-0.38053	-0.251269	-0.0387204	-0.416103	-0.268893	0.0541702	-0.155168	-0.299051	-0.499798	0.689638	-0.393444	0.390584	-0.278111	-0.294751	-0.730784	-0.731989	-0.104577	0.341426	0.163607	0.691895	0.242403	-0.340032	-0.13918	-0.724231	-0.447844	-0.374663	0.168429	-0.187727	0.0794735	-0.373574	-0.144245	-0.163097	-0.137296	-0.142822	-0.0506021	0.428695	0.191731	0.164787	0.315239	0.126458	-0.184877	-0.503132	-0.449407	-0.0877654	-0.498697	-0.311295	0.00965548
	Fetal Liver	08.MDP_FLI	-0.297497	0.346223	0.399205	0.244792	-0.0607509	-0.218962	-0.467163	0.583523	-0.133989	-0.137586	-0.0787528	0.034574	-0.0509579	0.312133	0.0605322	0.162513	0.538251	-0.283954	-0.587119	-0.311438	-0.322521	0.578493	-0.354425	0.0554391	0.166889	-0.107051	0.274277	0.594033	0.399522	0.169946	0.262189	0.575296	0.236039	0.0349365	0.9772	0.945532	0.954092	1.21462	0.633047	-0.556979	0.946332	0.182819	0.0936872	0.0133963	0.395674	-0.0926011	0.715898
	iPSC	081.MDP_iPSC	-0.332308	0.465351	0.199965	-0.123036	-0.287892	-0.347111	-0.322158	0.198247	-0.196531	0.0513585	-0.218833	0.18223	-0.168822	0.00352244	-0.201753	-0.217909	-0.0527841	-0.0581217	-0.315664	-0.0835549	-0.267161	0.181332	-0.216379	-0.00212398	-0.0646452	-0.366892	0.232219	0.326513	0.335627	-0.120731	0.168699	0.0575884	0.191251	-0.0792847	0.53627	0.602258	0.46099	0.758431	0.51416	-0.331786	0.459843	-0.12451	0.0609341	-0.139051	0.035086	-0.282596	0.369299
	Fetal Liver	09.Monocyte_FLI	-0.0818682	-0.274694	-0.326303	0.328057	-0.0486327	0.0161226	0.0330794	0.262945	0.170618	-0.241442	0.598872	-0.519959	-0.239008	0.234194	0.339022	0.349893	0.313801	-0.252828	-0.61727	-0.423267	0.543865	0.370692	0.99176	0.784161	-0.164289	0.346668	0.287855	0.0105174	-0.328989	0.0614601	-0.485001	0.435489	-0.345505	-0.0537746	-0.618551	-0.564538	-0.450146	-0.718238	-0.500788	0.171628	0.137241	0.11479	-0.249749	-0.0124531	0.0197401	0.237052	-0.243051
	iPSC	091.Monocytes_iPSC	0.162947	-0.352394	-0.297235	-0.170865	-0.0785515	0.116185	0.117991	-0.192012	0.0626104	0.291949	0.337997	-0.793735	-0.215969	-0.0456561	0.0849703	0.063187	0.0658148	0.0838623	-0.246279	0.0429285	0.775182	0.128371	0.772273	-0.0446441	-0.412599	0.251635	0.412057	-0.237235	-0.513919	-0.457812	-0.446585	0.196281	-0.53315	0.292604	-0.740732	-0.562276	-0.523074	-0.875417	-0.523778	0.471337	-0.132259	0.0965858	-0.256548	0.141641	-0.406602	0.00789704	-0.410407
	Fetal Liver	10.Macrophage_FLI	0.115373	-0.228768	-0.366611	0.143239	0.00652276	0.544187	0.159805	0.410981	0.965989	-0.458166	0.896671	0.233641	0.0367258	-0.149431	0.376902	0.152348	-0.0275942	0.0285768	0.0770729	-0.322212	0.52248	0.418055	0.715119	0.900898	-0.0761649	0.341326	0.42364	-0.0208924	-0.105097	-0.00227197	-0.126284	0.221676	-0.42867	-0.125771	-0.228221	-0.346115	-0.160869	-0.322134	-0.400668	0.157047	-0.0968238	-0.229282	0.55128	-0.125018	0.0678901	0.203615	-0.399049
	iPSC	101.Macrophages_iPSC	0.248457	0.0688275	0.0272654	0.238559	0.171631	0.0227253	0.10277	0.114156	0.305931	-0.366324	0.169355	0.0885504	0.19213	0.134572	0.344093	0.34632	0.104268	-0.14543	-0.0171234	-0.225278	-0.190388	0.232407	0.0555561	0.278889	0.245086	0.251835	-0.147908	0.0782557	-0.00832805	0.227875	0.147777	0.0246435	0.0358316	-0.00249505	0.0502106	-0.195132	-0.0617341	-0.0430415	-0.186336	-0.030523	0.0422275	0.20308	0.228466	0.02164	0.312357	0.194272	-0.00675262
[truncated: 224 more columns]

## Sheet: Fig3D
Figure 3D
	Experiment	Samples	AHR	AR	ARID2	ARID3A	ARNT	ARNTL	ASCL1	ATF1	ATF2	ATF3	ATF4	ATF6	ATF7	BACH1	BACH2	BATF	BCL11A	BCL6	BHLHE22	BHLHE40	CDX2	CEBPA	CEBPB	CEBPD	CEBPG	CLOCK	CREB1	CREB3	CREB3L1	CREM	CTCF	CTCFL	CUX1	DUX4	E2F1	E2F2	E2F3	E2F4	E2F5	E2F6	E2F7	EBF1	EGR1	EHF	ELF1	ELF3	ELF5
	Time points	01.D31	0.12739	0.018887	0.28547	0.311503	0.199094	0.314545	0.355053	-0.152892	0.370361	-0.289597	0.0198242	-0.0387413	0.345858	-0.246921	-0.0167948	-0.0334968	0.170215	-0.199682	-0.0241177	-0.245457	-0.0973264	-0.122363	-0.163128	0.0597471	0.282194	0.0165279	0.198496	0.0329307	0.0202509	0.23469	0.115283	0.233133	0.0803235	0.218741	0.374003	0.27908	0.318514	0.398482	0.190838	-0.180444	0.201331	0.182753	-0.230385	0.0618131	0.19274	0.005569	0.0754544
	Time points	02.D31plus1	-0.104064	0.584395	0.018946	0.140099	-0.008833	-0.315469	-0.527518	0.723803	0.0650767	-0.23037	0.608239	0.401451	-0.314233	0.484047	0.170586	0.323192	-0.0384749	-0.13086	-0.178659	-0.271763	-0.356892	0.490604	0.951825	0.555788	-0.0427229	-0.211558	-0.521045	0.595439	0.339558	0.0652322	0.266632	-0.263349	0.256194	-0.160937	0.244869	-0.40078	-0.252092	-0.109974	-0.26416	-0.0194708	-0.0692851	-0.150858	0.477306	0.00357028	0.170149	0.213556	0.300859
	Time points	03.D31plus4	0.172271	-0.0603885	-0.167172	0.0135716	-0.108998	-0.0834799	-0.074385	-0.0702294	-0.0139579	0.0745323	-0.0488297	-0.0303618	0.196252	0.0405515	0.299785	0.0602597	0.0771422	0.0271843	-0.0487447	-0.0150014	-0.0879171	0.0550364	-0.0459907	-0.105999	0.0473212	0.103886	-0.438565	-0.0797192	-0.140764	0.129523	-0.0213521	-0.123754	-0.0376666	-0.0862088	-0.023953	-0.0940692	0.0128974	-0.0110549	-0.124498	-0.0308597	0.0721004	0.123767	0.172294	0.0503517	0.129164	0.115249	-0.0280727
	Time points	04.D31plus7	0.00148597	-0.112426	-0.113966	0.0951073	-0.0401093	0.0333242	0.122293	-0.0877792	-0.0454682	0.102992	-0.329737	-0.108916	0.194684	-0.10285	-0.00662836	-0.0428071	0.0143581	-0.0233382	-0.00186076	0.177748	-0.0619078	-0.110264	-0.438596	-0.101989	0.0767991	0.110314	-0.337859	-0.112566	-0.118743	0.250171	0.0833326	0.0588321	0.0183053	-0.0339029	0.0271135	0.112977	0.117281	0.135525	-0.0667131	-0.0798962	0.0308146	0.131495	-0.0239619	0.0435139	0.0477121	0.0142983	-0.0757683
[truncated: 224 more columns]

## Sheet: Fig3E
Figure 3E
	TF name	Motif name (pfm)	Motif enrichment score	Motif enrichment p-value	Day31+1 TF activity score (Dorothea)	Day31+7 TF activity score (Dorothea)
	FOSL1	FOSL1.MA0477.2	19.4155	3.87606e-57	0.92082	0.0333375
	NFKB1	NFKB1.MA0105.4	0.52317	1.50573e-42	1.0529	-0.240795
	FOS	FOS.MA0476.1	20.665	2.50065e-56	0.927932	-0.157976
	RELA	RELA.MA0107.1	2.57014	3.73272e-40	1.08486	-0.197488
	SPI1	SPI1.MA0080.5	0.316722	1.85544e-23	0.319432	-0.241557
	JUN	JUN(var.2).MA0489.1	19.4587	7.48005e-46	1.01816	-0.206175
	USF2	USF2.MA0526.3	2.81356	2.37812e-184	0.395186	-0.174169
	FOSL2	FOSL2.MA0478.1	23.2411	7.23041e-60	0.796667	0.141269
	USF1	USF1.MA0093.3	2.96515	8.85354e-194	0.277508	-0.185482
	REL	REL.MA0101.1	2.11018	1.84891e-25	0.84119	-0.109033
	NFE2L1	NFE2L1.MA0089.2	6.16219	3.57625e-41	0.381645	-0.160908
	JUND	JUND.MA0491.2	23.2579	4.63859e-58	0.36451	0.136114
	ZNF143	ZNF143.MA0088.2	0.491221	2.72593e-18	0.411187	-0.252267
	EGR1	EGR1.MA0162.4	2.25977	1.28547e-46	0.636082	-0.120914
	BACH1	BACH1.MA1633.1	10.0327	7.82616e-41	0.645708	-0.115664
	ESR2	ESR2.MA0258.2	0.326521	2.5255e-26	0.19463	-0.420931
	BATF	BATF.MA1634.1	17.5682	2.87179e-58	0.477092	-0.249097
	SNAI2	SNAI2.MA0745.2	0.551457	9.69371e-65	-0.355046	0.155506
	MYCN	MYCN.MA0104.4	0.891761	1.03716e-73	-0.0912705	-0.0859356
	PKNOX1	PKNOX1.MA0782.2	0.701092	1.12907e-35	0.145021	-0.164086
	BACH2	BACH2.MA1101.2	20.6574	1.00153e-57	0.186782	-0.239055
	JUNB	JUNB.MA0490.2	15.6667	8.5557e-57	0.287299	-0.342606
	KLF9	KLF9.MA1107.2	0.836948	7.20997e-14	0.256081	-0.117691
	SMAD5	SMAD5.MA1557.1	0.493495	5.76191e-11	0.0666582	-0.28535
	SPIB	SPIB.MA0081.2	0.434385	1.12257e-31	0.314452	-0.155613
	MITF	MITF.MA0620.3	1.73059	3.59797e-107	-0.0240758	-0.213332
	MYC	MYC.MA0147.3	0.578608	9.42077e-50	-0.0892065	-0.118652
	MXI1	MXI1.MA1108.2	1.10164	2.15677e-108	-0.156066	0.228807
	NFE2	NFE2.MA0841.1	17.3554	1.50565e-66	0.287256	-0.112764
	TGIF2	TGIF2.MA0797.1	0.284347	1.1833e-24	-0.0656192	0.0211434
	MEF2C	MEF2C.MA0497.1	0.527298	4.76566e-47	0.204202	-0.244658
	MAFK	MAFK.MA0496.3	2.8123	1.06583e-38	0.356607	-0.0743658
	ESRRA	ESRRA.MA0592.3	0.839562	1.07983e-43	0.311589	-0.187398
	PBX3	PBX3.MA1114.1	0.740402	4.16902e-33	0.150245	-0.186094
	MNT	MNT.MA0825.1	0.671588	1.32992e-42	-0.344437	0.158403
	PAX5	PAX5.MA0014.3	0.368915	0.014645	0.296175	-0.155635
	NR2F2	NR2F2.MA1111.1	1.21281	1.14602e-39	-0.023649	0.171975
	NR2C2	NR2C2(var.2).MA1536.1	1.53843	1.11558e-37	0.220855	-0.208508
	HNF4A	HNF4A(var.2).MA1494.1	0.486189	8.62408e-05	-0.612839	0.0766629
	NR5A1	NR5A1.MA1540.1	0.497817	4.34089e-33	-0.230802	0.253095
	NFKB2	NFKB2.MA0778.1	0.704591	4.55706e-47	-0.387646	-0.0926341
	MAX	MAX.MA0058.3	0.749979	2.07319e-52	0.133373	-0.157869
	CLOCK	CLOCK.MA0819.1	0.796997	2.03385e-41	0.224519	-0.144368
	ATF2	ATF2.MA1632.1	4.0958	2.9242e-23	-0.241273	-0.321286
	NR2F1	NR2F1(var.2).MA1537.1	1.2613	5.50528e-41	0.107137	-0.018136
	CEBPG	CEBPG(var.2).MA1636.1	0.422381	4.00539e-06	0.144131	-0.25016
	TFAP4	TFAP4(var.2).MA1570.1	0.792571	2.00433e-60	-0.206738	-0.108954
	MEF2B	MEF2B.MA0660.1	0.742434	9.39659e-85	-0.0377181	-0.246976
	MEF2A	MEF2A.MA0052.4	0.33723	5.38704e-42	0.109026	-0.276735
	TP73	TP73.MA0861.1	0.458976	6.75128e-39	0.0626221	-0.223008
	GLI2	GLI2.MA0734.2	1.82415	1.15758e-80	-0.40121	0.404808
	RARA	RARA.MA0729.1	0.576249	3.04306e-36	0.161095	-0.328015
	CREB1	CREB1.MA0018.4	2.93624	6.05728e-05	-0.378199	-0.385454
	SREBF1	SREBF1.MA0595.1	1.30895	8.25585e-80	-0.612784	-0.45818
	SREBF2	SREBF2.MA0596.1	0.819978	6.12635e-58	-0.761005	-0.502295

## Sheet: Fig3F
Figure 3F
	Experiment	Samples	AHR	AR	ARID2	ARID3A	ARNT	ARNTL	ASCL1	ATF1	ATF2	ATF3	ATF4	ATF6	ATF7	BACH1	BACH2	BATF	BCL11A	BCL6	BHLHE22	BHLHE40	CDX2	CEBPA	CEBPB	CEBPD	CEBPG	CLOCK	CREB1	CREB3	CREB3L1	CREM	CTCF	CTCFL	CUX1	DUX4	E2F1	E2F2	E2F3	E2F4	E2F5	E2F6	E2F7	EBF1	EGR1	EHF	ELF1	ELF3	ELF5
	Cytokines	1.D31	-0.111801	-0.166321	-0.0539137	0.0440623	-0.0986146	0.146365	0.0893889	-0.0889352	0.506025	-0.0590869	0.274906	0.161182	0.0368797	-0.175351	-0.0843994	-0.245398	-0.08295	0.0104085	0.211114	-0.109161	0.0038696	-0.323397	-0.0514318	0.0125509	0.0514989	-0.244078	0.19039	0.000871116	-0.263431	0.139464	0.00214914	-0.347735	-0.0770134	-0.0985677	0.185886	0.0896821	0.321733	0.228574	0.114663	0.210102	-0.13863	-0.112547	-0.196552	0.0661597	0.065566	0.0795435	0.048501
	Cytokines	2.D31plus7_M	0.182726	0.0420802	-0.0599377	0.152439	-0.0444707	-0.0306691	0.00981628	-0.117266	0.0959855	-0.040168	-0.273895	0.21959	0.370406	0.112035	0.275044	0.171094	0.167086	-0.176575	0.00882056	0.065535	-0.212691	-0.0373535	-0.446966	-0.318182	0.197087	0.24729	-0.359405	0.0728957	-0.028716	0.313211	0.15342	-0.0314804	0.089309	-0.0306065	0.0630871	0.00778828	0.0763925	0.156041	-0.0369544	-0.141572	0.14027	0.232339	0.25658	0.0594941	0.2786	0.155	-0.00515439
	Cytokines	3.D31plus7_GM	-0.113481	-0.368986	-0.269103	-0.351508	-0.151806	0.0596673	-0.0986838	-0.125141	-0.0837535	0.26659	0.202251	-0.535561	-0.313853	-0.10833	-0.22626	-0.264042	-0.272445	0.331342	0.331899	0.466343	0.341232	-0.153248	0.042317	-0.349937	-0.320976	-0.00628828	0.283142	-0.409602	-0.298878	-0.498592	-0.387046	-0.343009	-0.381427	-0.201007	-0.41503	-0.0664935	-0.138754	-0.407854	-0.156644	0.394458	-0.279638	-0.33047	-0.047452	-0.156266	-0.331406	-0.086582	-0.388453
	Cytokines	4.D31plus7_GM-IL	-0.383998	-0.538445	-0.365587	-0.56104	-0.34875	-0.00652041	-0.112042	-0.314573	-0.201756	0.466872	-0.334007	-0.142205	-0.423483	-0.428723	-0.325079	-0.375022	-0.420304	0.520088	0.503018	0.585699	0.455059	-0.314571	-0.120624	0.0138958	-0.364582	-0.189086	0.377407	-0.517278	-0.407915	-0.567471	-0.397807	-0.252097	-0.456657	-0.215709	-0.575589	-0.0194804	-0.233963	-0.481067	-0.181438	0.479751	-0.31368	-0.404432	-0.502684	-0.166731	-0.5535	-0.257449	-0.424213
[truncated: 224 more columns]

## Sheet: SupplFig7A
Supplementary Figure 7A
	Experiment	Samples	AHR	AR	ARID2	ARID3A	ARNT	ARNTL	ASCL1	ATF1	ATF2	ATF3	ATF4	ATF6	ATF7	BACH1	BACH2	BATF	BCL11A	BCL6	BHLHE22	BHLHE40	CDX2	CEBPA	CEBPB	CEBPD	CEBPG	CLOCK	CREB1	CREB3	CREB3L1	CREM	CTCF	CTCFL	CUX1	DUX4	E2F1	E2F2	E2F3	E2F4	E2F5	E2F6	E2F7	EBF1	EGR1	EHF	ELF1	ELF3	ELF5
	Media	1.D31	0.284328	0.140405	0.508147	0.486975	0.394426	0.424891	0.52936	-0.194856	0.28135	-0.440839	-0.14754	-0.169914	0.548584	-0.29388	0.0275618	0.105536	0.336321	-0.337527	-0.178458	-0.334883	-0.163723	0.00953907	-0.236414	0.0907135	0.433558	0.187516	0.203814	0.0539656	0.20638	0.297169	0.189512	0.614252	0.183555	0.426934	0.49743	0.403348	0.316402	0.509962	0.240819	-0.436689	0.424386	0.376505	-0.252584	0.0589612	0.276182	-0.042967	0.0931391
	Media	2.D31plus1_M_RPMI	0.661395	0.394838	0.680668	0.781587	0.798	0.0146294	0.240975	0.605484	0.0291559	-0.590202	0.645252	0.36911	0.246257	0.878612	0.497673	0.962654	0.660333	-0.712022	-0.714432	-0.649931	-0.57983	0.716033	0.521999	0.195338	0.768244	0.617078	-0.273853	0.578609	0.696555	0.765433	0.620198	0.213474	0.724045	0.286145	0.460453	-0.407688	-0.379674	0.0755003	-0.167048	-0.678207	0.0149846	0.646812	0.876736	0.368824	0.708613	0.760944	0.284578
	Media	3.D31plus1_M_StemPro	0.860318	0.837834	0.952037	0.753532	1.08242	-0.0463026	0.474211	0.231415	0.454195	-0.970912	-0.487684	0.834465	0.64259	0.751662	0.586864	1.10974	0.905591	-1.14466	-0.773176	-1.0513	-1.07961	0.516414	-0.433811	0.169828	1.07984	0.751591	0.204455	0.817983	1.02554	1.04059	0.926723	0.756959	1.15898	0.327004	0.853706	-0.0508119	0.0946669	0.805073	0.549862	-1.02769	0.562356	0.882853	0.977028	0.334865	0.985363	0.774966	0.692788
	Media	4.D31plus7_M_RPMI	-0.308339	-0.376549	-0.206325	-0.00289983	-0.0326536	0.142719	0.314568	-0.0373728	-0.28728	0.34772	-0.425199	-0.670488	-0.105708	-0.470191	-0.48814	-0.408465	-0.246726	0.238616	-0.0201202	0.369575	0.195852	-0.234903	-0.424288	0.267589	-0.128829	-0.123842	-0.301026	-0.429608	-0.272642	0.142406	-0.0364794	0.213219	-0.103074	-0.0395379	-0.0343825	0.292795	0.187179	0.100453	-0.117585	0.0255362	-0.156296	-0.0408942	-0.503541	0.0161962	-0.346985	-0.226228	-0.196481
	Media	5.D31plus7_M_StemPro	0.525238	0.43662	0.460075	0.676073	0.447774	-0.034631	0.676784	-0.299082	0.0205816	-0.375565	-0.697086	0.283051	0.438709	0.394277	0.221775	0.51158	0.540335	-0.567745	-0.52862	-0.334197	-0.570875	0.0250178	-1.19333	-0.0516611	0.5319	0.709034	-0.0815454	0.113198	0.360156	0.654897	0.686365	0.545515	0.877113	0.197544	0.345842	0.11374	0.261494	0.402679	0.0506777	-0.558358	0.0546329	0.661809	0.609878	0.114611	0.409234	0.307291	0.0880093
[truncated: 224 more columns]

## Sheet: Fig4C
Figure 4C
		Macrophages Day0				Macrophages Day7 M-CSF				Macrophages Day7 GM-CSF				Macrophages Day7 GM-CSF + IL-34
	Gene	avg_logFC	pct.LPS	pct.Control	p_val_adj	avg_logFC	pct.LPS	pct.Control	p_val_adj	avg_logFC	pct.LPS	pct.Control	p_val_adj	avg_logFC	pct.LPS	pct.Control	p_val_adj	SUM logFC
	IL1B	4.43618	1	0.038	0	4.70392	0.999	0.003	0	4.38024	0.999	0.022	0	5.39868	1	0.012	0	18.919
	CCL4	3.85875	0.998	0.09	0	5.105	1	0.021	0	4.2284	1	0.086	0	4.77989	1	0.213	0	17.972
	CCL3	4.22469	1	0.06	0	4.77539	1	0.017	0	4.0101	1	0.092	0	4.39039	1	0.288	0	17.4006
	CCL4L2	3.43953	0.991	0.051	0	4.67727	0.998	0.008	0	4.03911	1	0.06	0	4.76459	1	0.085	0	16.9205
	CCL3L1	3.76866	0.995	0.036	0	4.15002	0.978	0.003	0	3.76001	0.996	0.034	0	4.69142	0.999	0.036	0	16.3701
	CXCL1	2.44633	0.899	0.074	0	3.65315	0.976	0.031	0	3.57801	0.978	0.096	0	4.4569	0.999	0.038	0	14.1344
	CCL20	2.96376	0.912	0.02	0	3.17723	0.763	0.001	0	3.37112	0.908	0.004	0	4.36546	0.996	0.001	0	13.8776
	CXCL3	2.82614	0.96	0.079	0	3.3134	0.904	0.023	0	3.30239	0.963	0.165	0	4.20516	0.997	0.016	0	13.6471
	CXCL8	2.90397	1	0.564	0	3.25425	1	0.176	0	3.00784	1	0.384	0	4.25404	1	0.41	0	13.4201
	IL6	2.26204	0.671	0.003	0	2.972	0.694	0	0	3.18198	0.868	0.002	0	4.79162	0.999	0.002	0	13.2076
	CCL5	2.86409	0.859	0.006	0	3.39693	0.828	0.002	0	3.52765	0.945	0.03	0	2.8909	0.825	0.01	0	12.6796
	ISG15	2.58789	0.966	0.136	0	3.32057	0.911	0.029	0	3.01991	0.931	0.191	0	2.58206	0.926	0.177	0	11.5104
	CXCL2	2.38525	0.849	0.051	0	2.80468	0.721	0.013	0	2.65111	0.816	0.094	1.996e-289	3.52164	0.957	0.008	0	11.3627
	C15orf48	1.85858	0.948	0.276	0	2.98621	0.841	0.034	0	2.86979	0.942	0.189	0	3.34766	0.941	0.021	0	11.0622
	BCL2A1	2.33708	0.773	0.031	0	2.92872	0.685	0.004	0	2.79489	0.856	0.124	0	2.8791	0.849	0.031	0	10.9398
	MT2A	2.02443	0.999	0.638	0	3.0351	0.802	0.023	0	2.78319	0.938	0.149	0	2.96931	0.886	0.062	0	10.812
	SOD2	1.97345	1	0.627	0	2.82745	0.991	0.189	0	2.29348	0.997	0.554	0	3.65364	0.999	0.221	0	10.748
	IL1A	2.03693	0.576	0.002	0	2.16333	0.395	0	2.61453e-240	2.61409	0.674	0.004	1.17203e-220	3.90995	0.985	0	0	10.7243
	TNF	0.784783	0.158	0.004	1.86935e-135	2.67382	0.6	0.002	0	2.86073	0.792	0.026	5.91698e-295	4.02804	0.992	0.012	0	10.3474
	TNFAIP6	2.05547	0.598	0.008	0	2.46574	0.491	0	6.37943984763613e-317	2.80562	0.755	0.002	2.34444e-273	2.76362	0.779	0	0	10.0905
	ACSL1	1.73547	0.682	0.074	0	2.46901	0.696	0.026	0	2.25448	0.742	0.283	1.09258e-191	2.89998	0.934	0.108	0	9.35894
	SLAMF7	1.38365	0.336	0.003	0	2.66455	0.611	0.003	0	2.69245	0.731	0.044	8.92574e-248	2.53651	0.701	0	0	9.27717
	INHBA	2.13924	0.627	0.007	0	1.44316	0.197	0.001	9.06949e-104	2.17962	0.605	0.022	1.05797e-170	3.26077	0.914	0.006	0	9.02278
	CCL8	0.739091	0.146	0.005	3.32688e-120	2.58723	0.598	0.006	0	2.84269	0.752	0.008	1.13839e-273	2.77598	0.788	0.003	0	8.94499
	PTGS2	2.01347	0.598	0.009	0	1.77181	0.305	0.005	1.33957e-160	1.88917	0.408	0.01	3.06036e-101	3.22039	0.903	0.002	0	8.89483
	PLAUR	1.67016	0.835	0.18	0	1.83669	0.456	0.036	1.60455e-206	2.20233	0.818	0.263	2.72089e-236	2.89506	0.952	0.152	0	8.60423
	WTAP	1.83022	0.797	0.115	0	2.21233	0.663	0.052	0	2.20272	0.725	0.317	5.22949e-174	2.31225	0.782	0.098	0	8.55751
	CD44	2.06098	0.912	0.156	0	2.14316	0.726	0.077	0	1.9788	0.795	0.386	4.34371e-174	2.3477	0.829	0.129	0	8.53063
	NAMPT	1.57549	0.92	0.299	0	1.94437	0.635	0.064	1.17873092334483e-312	1.84648	0.705	0.335	1.27376e-142	2.91242	0.96	0.143	0	8.27876
	NCF1	0.987716	0.356	0.06	1.79214e-192	2.84478	0.913	0.066	0	2.26139	0.873	0.321	1.5143e-278	1.89237	0.745	0.185	0	7.98626
	TNFSF15	0.747342	0.146	0.006	1.17912e-114	1.62443	0.25	0.004	3.71528e-127	2.26955	0.686	0.084	1.72939e-197	3.28608	0.943	0.032	0	7.9274
	NFKBIA	1.52782	0.741	0.143	0	1.94674	0.583	0.055	3.94342e-281	1.93257	0.675	0.277	4.58287e-144	2.3775	0.828	0.126	0	7.78463
	CXCL10					2.91212	0.67	0	0	3.11105	0.825	0.002	0	1.59783	0.338	0	0	7.621
	ISG20	1.727	0.497	0.012	0	2.20228	0.408	0.001	1.20166e-246	1.9476	0.416	0	1.47981e-108	1.71641	0.399	0.001	0	7.5933
	MX1	1.58146	0.543	0.044	0	2.09571	0.433	0.008	8.23178e-243	1.87534	0.436	0.076	7.43549e-100	1.65439	0.45	0.042	0	7.2069
	CCL2	1.73171	0.67	0.069	0	2.12908	0.61	0.044	0	2.18918	0.841	0.133	1.44227e-275	1.11297	0.581	0.299	0	7.16293
	TNFAIP2	1.3418	0.417	0.036	0	1.92353	0.609	0.059	5.19761e-295	1.80769	0.659	0.333	7.09002e-123	2.05739	0.709	0.101	0	7.13041
	IL23A	1.72021	0.462	0.006	0	1.57333	0.239	0.001	5.50363e-127	1.63554	0.315	0.014	5.73956e-74	1.88027	0.468	0.006	0	6.80934
	KYNU	1.10562	0.539	0.117	1.19148e-295	1.84597	0.479	0.037	1.02307e-221	1.62882	0.516	0.321	1.26038e-73	2.2071	0.704	0.063	0	6.78751
	ATP2B1	1.47402	0.476	0.04	0	1.88538	0.517	0.048	4.90089e-235	1.32377	0.511	0.371	5.50692e-50	1.96078	0.712	0.14	0	6.64395
	IER3	0.947516	0.762	0.311	0	1.93547	0.607	0.062	7.68397e-291	1.81968	0.683	0.253	4.55972e-141	1.91803	0.806	0.223	0	6.6207
	DNAAF1	1.50663	0.383	0.009	0	1.61172	0.228	0.001	9.87311e-124	1.56819	0.283	0	1.71256e-66	1.91879	0.463	0	0	6.60534
	TXN	1.53137	0.898	0.293	0	1.91712	0.815	0.16	0	1.49657	0.95	0.59	1.06227e-234	1.56566	0.788	0.357	0	6.51072
	PLEK	0.659306	0.306	0.093	4.08783e-94	1.80973	0.631	0.092	3.39284e-274	1.55748	0.776	0.456	3.38097e-128	2.3056	0.939	0.301	0	6.33212
	TNFAIP3	0.862702	0.236	0.03	6.40286e-138	1.73136	0.295	0.005	1.82622e-152	1.50049	0.306	0.076	1.22093e-56	2.19604	0.604	0.01	0	6.29059
	CD40	0.797536	0.227	0.028	8.1239e-132	1.94369	0.402	0.014	1.37754e-206	2.15955	0.644	0.211	1.24961e-149	1.35486	0.419	0.087	0	6.25563
	CKB	2.00475	0.622	0.015	0	1.45868	0.218	0.003	1.4288e-110	1.89829	0.477	0.062	8.47965e-111	0.890418	0.222	0.053	1.94207e-289	6.25214
	TRAF1	0.802931	0.163	0.003	1.51209e-141	1.7112	0.28	0.001	3.44695e-154	1.70036	0.358	0.024	3.04567e-84	2.00431	0.518	0.001	0	6.21879
	IL1RN	1.7951	0.557	0.018	0	1.6458	0.273	0.005	9.0571e-139	1.5228	0.424	0.062	2.88206e-86	1.22663	0.255	0.008	0	6.19033
	DRAM1	1.11311	0.409	0.061	7.93808e-249	1.38295	0.397	0.058	3.20445e-133	1.72777	0.49	0.255	1.51071e-81	1.90443	0.59	0.067	0	6.12826
	GCH1	0.990037	0.219	0.005	1.52485e-192	1.66547	0.254	0.001	7.20991e-140	1.55	0.307	0.038	1.32918e-66	1.91042	0.468	0.003	0	6.11593
	OASL	0.89967	0.184	0.001	1.8781e-178	1.94253	0.34	0	8.72281e-201	1.56062	0.305	0.006	9.29145e-70	1.65368	0.392	0.002	0	6.0565
	RSAD2	1.44541	0.356	0.005	0	1.74663	0.277	0.001	1.62773e-154	1.82883	0.396	0.012	3.66503e-95	0.696712	0.108	0.004	7.47468e-244	5.71758
	IFIT3	1.06426	0.252	0.01	3.02176e-211	1.6631	0.289	0.007	7.75419e-143	1.83389	0.422	0.129	1.16303e-86	1.1415	0.239	0.019	0	5.70275
	CD83	0.761147	0.472	0.157	7.78823e-155	1.89323	0.492	0.036	1.40871e-234	1.5274	0.58	0.269	1.58068e-87	1.5182	0.644	0.22	0	5.69997
	TNIP1	1.09343	0.293	0.024	2.25813e-216	1.56671	0.317	0.022	1.87513e-134	1.27319	0.31	0.237	8.63561e-37	1.73454	0.562	0.083	0	5.66788
	IDO1	0.801667	0.155	0.001	2.40012e-145	2.1239	0.389	0	2.2996e-236	1.78279	0.374	0	3.80749e-94	0.91544	0.16	0	0	5.6238
	IFIT2	0.754936	0.159	0.009	4.90236e-116	1.70244	0.293	0.005	3.47224e-149	1.94874	0.474	0.1	6.96693e-106	1.19058	0.255	0.022	0	5.5967
	NBN	0.925196	0.248	0.027	2.00503e-154	1.45064	0.291	0.026	4.34592e-112	1.42292	0.383	0.255	1.40044e-49	1.73515	0.54	0.082	0	5.5339
	NFKB1	1.1624	0.362	0.039	2.86488e-248	1.52384	0.276	0.013	2.2552e-123	1.07415	0.27	0.215	2.41764e-26	1.73461	0.485	0.043	0	5.495
	TNIP3	1.31291	0.297	0.001	0	1.25317	0.152	0	3.25557e-80	1.15464	0.18	0	1.25076e-38	1.75605	0.408	0	0	5.47678
	ICAM1	0.763806	0.2	0.022	1.57609e-122	1.49393	0.257	0.011	6.83102e-117	1.47153	0.422	0.187	1.17121e-64	1.74206	0.558	0.089	0	5.47132
	MIR155HG	0.900957	0.197	0.007	2.77415e-163	1.65588	0.265	0.001	3.68902e-143	1.18769	0.206	0.022	7.42761e-40	1.64746	0.391	0.008	0	5.39199
	PARP14	1.196	0.353	0.028	1.47478e-266	1.61531	0.442	0.044	2.7824e-182	1.36846	0.42	0.329	1.31971e-43	1.1686	0.404	0.134	0	5.34837
	BTG1	1.09588	0.813	0.307	0	1.13881	0.655	0.203	5.96301e-171	1.43066	0.67	0.4	2.73719e-89	1.62531	0.86	0.41	0	5.29066
	PSTPIP2	0.914589	0.221	0.015	5.28444e-162	1.46127	0.239	0.007	2.67639e-111	1.23236	0.293	0.143	1.04556e-38	1.63252	0.405	0.021	0	5.24074
	VIM	1.09446	0.999	0.905	0	0.92572	0.991	0.797	0	1.16018	0.998	0.829	0	2.01354	1	0.86	0	5.1939
	SNX10	1.10944	0.316	0.027	1.82494e-226	1.32473	0.23	0.015	1.1186e-92	1.40792	0.381	0.237	1.52507e-49	1.24894	0.282	0.025	0	5.09103
	G0S2	1.13147	0.365	0.041	3.79841e-241	1.61003	0.239	0.001	7.16697e-130	1.46037	0.287	0.016	2.4488e-60	0.877616	0.143	0.001	0	5.07948
	IFI6	0.845402	0.561	0.185	3.13128e-210	1.41173	0.294	0.021	4.76159e-120	1.38112	0.363	0.189	6.77583e-51	1.39023	0.383	0.06	0	5.02848
	RND3	0.900447	0.211	0.014	6.06327e-151	1.3643	0.272	0.025	1.39136e-100	1.15146	0.273	0.078	5.52467e-41	1.60664	0.458	0.058	0	5.02285
	ALCAM	1.39819	0.411	0.029	0	1.4675	0.494	0.078	1.77387e-173	0.961073	0.438	0.337	3.015e-27	1.13281	0.38	0.128	0	4.95956
	WARS	0.736467	0.198	0.032	3.40467e-102	1.55299	0.303	0.017	9.66553e-132	1.21805	0.367	0.247	5.60362e-42	1.43167	0.391	0.057	0	4.93917
	SERPINB9	0.758026	0.158	0.009	2.09655e-117	1.53318	0.236	0.004	2.17301e-118	1.14736	0.201	0.072	2.28086e-32	1.47756	0.344	0.015	0	4.91612
	TNFAIP8	1.26977	0.404	0.041	7.48638e-296	1.09596	0.326	0.063	1.18736e-85	1.02046	0.35	0.345	2.25042e-22	1.48687	0.503	0.117	0	4.87307
	ELOVL7	1.06235	0.233	0.004	2.85894e-215	1.25693	0.161	0.001	1.54461e-82	1.02218	0.16	0.016	1.21414e-29	1.49592	0.317	0	0	4.83738
	MX2	1.13014	0.293	0.015	1.24483e-242	1.43763	0.211	0.004	2.24906e-102	1.25941	0.216	0.06	3.64248e-39	0.956944	0.193	0.019	0	4.78413
	MAP1LC3A	0.992151	0.266	0.025	6.32295e-185	1.27386	0.191	0.006	6.84459e-85	1.15433	0.21	0.096	6.33039e-31	1.34639	0.344	0.035	0	4.76673
	EHD1	0.994048	0.234	0.007	1.79541e-202	1.136	0.145	0.002	1.81408e-69	1.17675	0.228	0.042	3.93121e-39	1.38763	0.317	0.013	0	4.69443
	RIPK2	0.834569	0.25	0.036	2.04487e-135	1.27	0.199	0.012	9.09963e-80	1.05974	0.252	0.189	1.47412e-25	1.48238	0.424	0.063	0	4.64668
	PPP1R15A	0.898178	0.414	0.102	6.44712e-181	0.958459	0.222	0.044	4.42079e-53	1.03847	0.276	0.251	1.47131e-21	1.73462	0.628	0.128	0	4.62973
	IL7R	1.34852	0.426	0.044	9.94198417813424e-319	1.51156	0.217	0.005	2.29227e-108	1.05755	0.56	0.339	8.08086e-53	0.695619	0.238	0.134	4.32928e-124	4.61324
	PTGER4	0.614576	0.114	0.003	4.03616e-94	1.37926	0.192	0.004	9.70407e-93	1.08619	0.184	0.058	6.68582e-30	1.52268	0.363	0.018	0	4.60271
	ITGB8	1.27102	0.308	0.007	4.62028e-288	1.53112	0.224	0.001	3.6305e-118	1.08825	0.177	0.01	9.78831e-34	0.706044	0.109	0	2.86264e-284	4.59643
	DNAJB6	1.21367	0.624	0.141	0	1.26524	0.479	0.098	5.07324e-141	1.05033	0.508	0.442	3.58483e-34	1.03508	0.442	0.205	0	4.56432
	CFLAR	0.461946	0.307	0.127	4.66328e-56	1.55687	0.391	0.041	3.95453e-153	1.19858	0.431	0.382	5.00858e-33	1.30449	0.431	0.108	0	4.52188
	PMAIP1	0.696283	0.146	0.01	1.07632e-100	1.17236	0.154	0.005	8.14421e-70	0.769793	0.142	0.06	5.55272e-15	1.88297	0.517	0.03	0	4.5214
	BIRC3	1.44742	0.357	0.006	0	1.19475	0.149	0.002	1.85085e-71	1.19221	0.195	0.02	1.82446e-37	0.662735	0.103	0.001	2.41596e-255	4.49711
	IFITM3	0.388277	0.675	0.426	1.66294e-79	1.48652	0.48	0.078	5.23921e-167	1.34189	0.505	0.315	2.64127e-61	1.16125	0.591	0.28	0	4.37793
	GRAMD1A	0.773005	0.225	0.032	8.18308e-124	1.19523	0.233	0.028	1.0642e-75	1.16005	0.257	0.207	3.48547e-28	1.21269	0.392	0.102	0	4.34097
	OTUD1	0.824309	0.303	0.058	4.6229e-141	0.775661	0.126	0.019	3.73204e-32	0.516992	0.156	0.251	0.0500009	2.17469	0.727	0.094	0	4.29166
	LYN	1.09411	0.394	0.06	1.87971e-236	1.19258	0.386	0.075	1.40049e-108	0.851645	0.392	0.398	6.69215e-16	1.14165	0.615	0.316	0	4.27999
	MAP3K8	0.969054	0.292	0.038	2.68579e-174	1.07358	0.177	0.017	4.9192e-60	1.12067	0.216	0.165	1.62415e-24	1.09802	0.24	0.024	0	4.26133
	OPTN	0.619354	0.188	0.039	1.44098e-74	1.37395	0.251	0.019	1.00558e-97	1.05225	0.266	0.225	1.74697e-20	1.20294	0.266	0.021	0	4.24849
	USP12	0.875586	0.225	0.021	5.77901e-146	1.23794	0.226	0.021	4.09474e-81	1.32137	0.298	0.237	1.61799e-35	0.81314	0.174	0.035	8.60746e-243	4.24804
	SQOR	1.07297	0.379	0.054	6.93047e-231	1.25292	0.33	0.048	2.34685e-103	0.88768	0.334	0.345	1.20877e-16	0.99849	0.312	0.104	0	4.21206
	ACSL4	1.27657	0.488	0.072	0	1.34664	0.276	0.028	3.6975e-99	0.782919	0.262	0.337	7.16649e-08	0.76475	0.214	0.085	6.81681e-179	4.17088
	DNAJA1	1.05368	0.393	0.068	1.69574e-217	1.02857	0.343	0.079	3.74015e-80	1.01293	0.412	0.388	1.74967e-23	1.02145	0.477	0.234	0	4.11663
	EMP3	0.303738	0.599	0.38	7.18645e-54	1.10507	0.502	0.136	1.5686e-121	1.2006	0.54	0.398	1.04313e-44	1.44628	0.743	0.325	0	4.05569
	ATF5	0.364948	0.125	0.039	4.91481e-31	1.53927	0.351	0.033	4.64459e-139	1.21205	0.327	0.263	1.23775e-32	0.931418	0.324	0.133	3.59268e-287	4.04768
	PHLDA1	1.22352	0.379	0.034	5.31862e-285	1.02205	0.166	0.016	1.3485e-55	0.750946	0.179	0.169	9.49234e-09	1.03076	0.376	0.145	0	4.02728
	B4GALT5					1.26722	0.22	0.014	8.49971e-86	1.1252	0.234	0.169	1.6346e-27	1.57831	0.407	0.037	0	3.97074
	BTG2	0.699021	0.203	0.039	2.16956e-90	0.931713	0.196	0.036	6.46411e-48	0.619389	0.2	0.251	0.000137049	1.70292	0.624	0.147	0	3.95304
	DDX58	0.895182	0.188	0.005	5.51833e-165	1.12766	0.163	0.007	3.01358e-67	1.08678	0.195	0.082	1.67062e-29	0.837836	0.16	0.015	1.73754e-304	3.94746
	MGLL	1.24791	0.353	0.026	6.41012e-277	0.921212	0.195	0.032	3.20235e-49	0.866118	0.246	0.253	4.79876e-15	0.887062	0.226	0.06	4.49912e-275	3.9223
	ARFGAP3	0.864199	0.234	0.024	2.12828e-145	1.18899	0.201	0.019	7.90848e-71	0.539277	0.161	0.245	0.00358313	1.30943	0.383	0.076	0	3.90189
	S100A10	0.557673	0.42	0.176	1.03564e-89	0.610704	0.491	0.216	3.78886e-56	0.920359	0.53	0.38	3.37463e-41	1.79904	0.575	0.085	0	3.88778
	EIF1B	0.499668	0.296	0.118	3.8011e-59	0.927258	0.215	0.044	5.67972e-49	1.08496	0.344	0.319	7.1876e-24	1.37003	0.501	0.155	0	3.88191
	IFIH1	0.770904	0.173	0.014	1.87616e-116	1.29014	0.185	0.007	6.30511e-81	0.97081	0.218	0.215	9.14095e-18	0.842411	0.189	0.043	1.85083e-244	3.87427
	PLSCR1	0.64024	0.417	0.153	1.76167e-111	1.28809	0.243	0.025	2.29973e-85	1.09106	0.3	0.261	6.75286e-24	0.839293	0.321	0.156	9.6687e-224	3.85869
	HERC5	0.846325	0.205	0.019	1.28239e-132	1.44324	0.213	0.006	1.95892e-102	1.00789	0.199	0.131	3.29007e-22	0.559742	0.117	0.039	2.56005e-109	3.85719
	AMPD3	0.724279	0.219	0.037	8.17404e-104	1.22273	0.207	0.015	2.18578e-79	0.99712	0.214	0.183	8.66256e-20	0.906288	0.203	0.032	0	3.85041
	RNF144B	0.756818	0.168	0.012	1.10498e-118	1.03227	0.157	0.013	1.93143e-54	1.01475	0.183	0.12	1.99169e-22	1.04484	0.199	0.012	0	3.84868
	IRAK2	0.695853	0.148	0.01	9.59635e-103	1.00769	0.121	0.003	1.14682e-55	0.859072	0.132	0.036	1.04638e-19	1.27693	0.257	0.005	0	3.83954
	B4GALT1	0.6604	0.316	0.094	1.69217e-98	1.02241	0.172	0.017	5.66766e-57	0.954249	0.284	0.297	6.46914e-18	1.17771	0.395	0.123	0	3.81477
	MMP1	1.783	0.48	0.004	0	1.2997	0.16	0.001	4.60184e-82	0.720991	0.106	0.024	1.34717e-13					3.80369
	IFI35	1.02361	0.25	0.014	1.34076e-199	1.0756	0.173	0.015	1.05798e-59	1.00299	0.214	0.141	1.64191e-23	0.700437	0.187	0.067	6.54365e-170	3.80263
	PELI1					1.21507	0.199	0.015	1.9353e-76	0.744063	0.171	0.205	1.00242e-08	1.82229	0.525	0.047	0	3.78142
	DDX60L	0.923515	0.259	0.03	1.88521e-158	1.0898	0.193	0.02	1.335e-64	0.948322	0.214	0.191	2.03303e-17	0.811581	0.202	0.054	2.69372e-238	3.77322
	RAP1B	0.673952	0.424	0.153	1.07357e-119	1.16768	0.44	0.099	1.0354e-117	1.09677	0.548	0.452	4.33105e-41	0.825903	0.393	0.221	4.16142e-232	3.76431
	C1orf122	0.774102	0.291	0.065	6.62884e-121	0.786902	0.208	0.05	4.75432e-39	0.927211	0.327	0.329	1.11221e-16	1.27501	0.483	0.158	0	3.76322
	CXCL5	0.939213	0.186	0.001	2.74192e-183	1.20874	0.15	0.001	3.67259e-74	0.678279	0.101	0.016	3.63438e-12	0.926597	0.146	0	0	3.75283
	DUSP5	1.02226	0.237	0.009	3.97373e-200	1.00848	0.119	0.002	1.88065e-54	1.00996	0.19	0.034	3.99436e-30	0.707702	0.13	0.011	2.43737e-239	3.74841
	SRGN	0.498448	0.947	0.759	2.27377e-190	0.779743	0.651	0.284	3.37612e-105	1.25236	0.837	0.498	4.76023e-115	1.20989	0.937	0.713	0	3.74044
	AQP9	0.795094	0.16	0.005	9.08979e-132	1.01491	0.12	0.001	2.06015e-57	0.839156	0.146	0.068	6.48834e-17	1.08951	0.205	0.003	0	3.73868
	HSPA5	1.05882	0.881	0.409	0	0.78012	0.695	0.314	1.00472e-114	0.835385	0.761	0.522	1.88589e-49	1.06398	0.898	0.684	0	3.73831
	EBI3	0.556652	0.11	0.004	1.72505e-82	1.2857	0.201	0.008	4.36076e-86	1.05453	0.172	0.034	2.62232e-30	0.840965	0.153	0.005	0	3.73784
	ANXA5	1.08294	0.889	0.411	0	0.627142	0.725	0.402	1.49174e-85	0.642066	0.783	0.649	9.92314e-30	1.37624	0.911	0.589	0	3.72839
	RDX	0.7987	0.28	0.062	2.28971e-116	1.41674	0.346	0.04	3.63335e-122	0.961396	0.317	0.365	2.96246e-12	0.549388	0.193	0.125	9.15381e-68	3.72623
	OGFRL1	0.993127	0.71	0.248	0	0.913156	0.555	0.21	2.31647e-98	0.822347	0.566	0.5	1.51707e-20	0.994951	0.743	0.493	0	3.72358
	HLA-A	0.467601	0.409	0.188	2.14227e-69	1.10617	0.343	0.07	3.98672e-88	0.901808	0.445	0.39	6.45157e-21	1.24089	0.551	0.224	0	3.71646
	DNAJB9	0.980665	0.337	0.055	1.40304e-186	1.00459	0.245	0.044	7.81942e-62	0.807575	0.264	0.327	3.50322e-08	0.923531	0.357	0.157	6.45004e-298	3.71636
	SLC2A6	0.593212	0.121	0.009	6.82043e-81	1.06725	0.139	0.003	7.17567e-62	0.9884	0.163	0.078	1.08134e-22	1.06151	0.208	0.005	0	3.71037
	SLC39A8	0.803621	0.17	0.01	8.39714e-125	1.30712	0.202	0.011	5.08956e-84	0.652093	0.121	0.12	2.04277e-08	0.940773	0.184	0.015	0	3.70361
	CRIM1	0.797174	0.2	0.022	3.35652e-122	0.786796	0.147	0.029	5.16876e-32	0.755656	0.143	0.203	9.33877e-06	1.36175	0.35	0.052	0	3.70138
	IFIT1	0.700468	0.147	0.009	5.40812e-107	1.23833	0.193	0.012	5.51182e-76	1.33192	0.29	0.151	1.19002e-42	0.427976	0.101	0.046	5.55474e-61	3.6987
	NFKBIZ	0.65372	0.151	0.017	1.95643e-85	0.883459	0.112	0.008	4.41426e-39	0.887313	0.148	0.072	1.60676e-18	1.25206	0.27	0.013	0	3.67655
	CMPK2	0.920144	0.191	0.004	8.60467e-171	1.11027	0.135	0.001	1.07679e-65	0.9669	0.156	0.054	6.15352e-24	0.657045	0.119	0.016	1.14713e-196	3.65436
	CEBPB	0.554354	0.448	0.197	4.12803e-91	1.25792	0.388	0.068	1.57992e-115	0.678439	0.369	0.388	2.4305e-09	1.15448	0.574	0.274	0	3.6452
	TAP1	0.649399	0.127	0.006	1.76327e-95	1.17511	0.154	0.003	1.45757e-72	0.961044	0.155	0.064	7.21325e-23	0.856577	0.162	0.01	0	3.64212
	PNRC1	0.474458	0.436	0.218	1.01979e-67	1.0065	0.479	0.144	2.92458e-101	0.840913	0.522	0.486	5.37561e-18	1.25209	0.697	0.35	0	3.57396
	TNFSF13B	0.610721	0.398	0.144	4.42161e-104	1.1266	0.248	0.042	2.86128e-67	1.12553	0.274	0.235	1.38109e-22	0.687574	0.213	0.101	5.70998e-139	3.55043
	HLA-B	0.658655	0.499	0.197	6.95499e-132	1.0575	0.386	0.091	5.69862e-92	0.835071	0.456	0.408	1.18744e-19	0.992856	0.533	0.285	0	3.54408
	NINJ1	0.717496	0.716	0.348	2.10326e-205	0.859029	0.559	0.211	2.65769e-98	1.15033	0.732	0.512	2.24015e-74	0.809432	0.802	0.632	0	3.53629
	IFNGR2	0.380589	0.194	0.072	1.36868e-36	0.93076	0.215	0.038	3.79196e-54	0.958632	0.362	0.347	2.41985e-22	1.25695	0.493	0.171	0	3.52693
	GBP2	0.802697	0.16	0.002	2.23313e-142	1.1617	0.143	0.002	2.84545e-68	0.862855	0.139	0.02	3.89158e-23	0.697362	0.109	0.001	2.31654e-279	3.52462
	MIR3945HG					1.08278	0.123	0.001	5.42956e-61	1.23376	0.199	0.01	1.96612e-42	1.19557	0.225	0.001	0	3.51212
	CLIC4	0.826212	0.325	0.072	5.92921e-141	1.04416	0.24	0.038	7.07057e-67	0.840837	0.247	0.303	5.99216e-10	0.766034	0.221	0.082	1.62515e-192	3.47724
	PDE4DIP	0.816598	0.432	0.13	1.77291e-156	1.12918	0.339	0.066	2.19168e-89	0.722977	0.3	0.361	2.30428e-06	0.806845	0.174	0.027	4.7044e-267	3.4756
	OAS2	0.849727	0.186	0.009	3.42197e-147	1.0548	0.135	0.005	2.93021e-58	0.779704	0.129	0.046	5.70046e-17	0.780784	0.153	0.017	1.73644e-271	3.46501
	IRF7	0.522377	0.126	0.017	1.0221e-65	1.21216	0.169	0.004	2.09974e-79	0.855524	0.151	0.088	2.40713e-17	0.87344	0.205	0.04	1.07418e-295	3.4635
	DENND5A	0.480641	0.12	0.022	8.56659e-50	0.913859	0.128	0.012	8.87204e-42	0.880036	0.172	0.167	1.17655e-14	1.18332	0.317	0.058	0	3.45785
	USP53					1.22139	0.251	0.027	8.56578e-85	0.751206	0.144	0.169	8.38226e-08	1.48213	0.372	0.033	0	3.45473
	BTG3	0.49617	0.137	0.027	1.59968e-51	0.986301	0.124	0.005	1.8153e-50	0.85404	0.141	0.084	1.05518e-15	1.10092	0.217	0.012	0	3.43743
	INSIG1	0.462345	0.558	0.293	6.38936e-88	0.922669	0.335	0.083	5.90084e-71	0.610232	0.37	0.404	7.71825e-07	1.41725	0.493	0.126	0	3.41249
	PDE4B	0.797668	0.239	0.038	1.30679e-119	0.837769	0.101	0.007	6.24555e-36	0.791181	0.121	0.076	1.49996e-13	0.983737	0.183	0.007	0	3.41035
	STX11	0.44035	0.156	0.046	1.26215e-41	1.09351	0.144	0.004	2.25554e-64	0.959981	0.191	0.106	5.21634e-24	0.871142	0.16	0.005	0	3.36499
	MCL1	0.351369	0.239	0.105	1.48863e-34	0.838718	0.157	0.029	3.46228e-37	0.748822	0.202	0.303	9.56307e-06	1.4195	0.487	0.125	0	3.3584
	PPIF	0.773906	0.286	0.062	6.0796e-122	0.846178	0.142	0.021	9.16342e-38	0.76312	0.174	0.215	1.20501e-08	0.946099	0.24	0.06	0	3.3293
	UBE2Z	0.630842	0.186	0.038	2.88809e-78	1.0301	0.217	0.032	1.18606e-61	0.562698	0.189	0.321	0.0706113	1.08873	0.327	0.095	0	3.31237
	SDC4	0.558113	0.119	0.011	5.43664e-73					1.09471	0.199	0.084	4.38983e-29	1.65672	0.406	0.013	0	3.30954
	TLR2	0.359198	0.139	0.046	1.10889e-30	0.856289	0.213	0.045	4.08932e-46	0.918589	0.261	0.255	1.50307e-16	1.17134	0.337	0.081	0	3.30542
	P2RX7					1.03389	0.172	0.019	3.88907e-56	1.13143	0.27	0.215	3.16186e-25	1.13978	0.295	0.062	0	3.3051
	SAMD9L	0.770426	0.153	0.005	3.77118e-124	1.1155	0.145	0.003	1.19424e-65	0.811147	0.153	0.072	7.93038e-17	0.598377	0.103	0.012	1.01129e-174	3.29545
	EIF2AK2	0.914206	0.233	0.026	3.52331e-145	1.02568	0.171	0.025	7.26359e-49	0.666654	0.187	0.265	2.74487e-05	0.686331	0.188	0.077	1.23726e-143	3.29287
	NFE2L2	0.734683	0.443	0.154	4.18524e-135	0.806791	0.365	0.117	6.11947e-61	0.550336	0.398	0.47	0.00482582	1.19349	0.612	0.284	0	3.2853
	TXNRD1	1.3439	0.577	0.099	0	0.821837	0.287	0.081	7.25586e-51	0.328623	0.362	0.46	1	0.788445	0.347	0.199	1.229e-190	3.28281
	SLC43A3	0.513305	0.117	0.016	4.09348e-59	0.954837	0.141	0.013	1.06525e-46	0.848245	0.162	0.165	5.56899e-13	0.937139	0.209	0.035	0	3.25353
	PSME2	0.728096	0.294	0.076	3.3982e-109	0.938768	0.242	0.049	2.60809e-55	0.903166	0.315	0.309	3.96913e-18	0.655798	0.33	0.213	8.69647e-132	3.22583
	PIM3	0.364059	0.138	0.042	5.50172e-33	0.762401	0.116	0.014	7.36492e-33	0.581039	0.14	0.189	6.55302e-05	1.48687	0.446	0.075	0	3.19437
	SLC25A37	0.277581	0.104	0.036	5.11876e-20	0.867803	0.193	0.04	2.93753e-43	0.703824	0.149	0.227	0.00323228	1.31136	0.443	0.115	0	3.16057
	IFI44	0.723413	0.162	0.013	3.0074e-109	1.04237	0.121	0.005	2.53772e-51	0.667759	0.152	0.088	6.21872e-13	0.726209	0.149	0.027	2.20543e-211	3.15975
	OAS3	0.725063	0.146	0.006	3.56752e-116	0.891778	0.106	0.003	2.93901e-44	0.737987	0.111	0.044	2.67368e-14	0.795108	0.153	0.018	3.94769e-271	3.14994
	SELENOS	0.746897	0.361	0.106	3.76605e-121	0.842778	0.21	0.054	8.35724e-39	0.729427	0.256	0.341	4.56941e-05	0.82885	0.311	0.148	3.07849e-218	3.14795
	MMP14	0.594721	0.221	0.055	1.26021e-76	0.872671	0.236	0.056	9.68875e-49	0.617264	0.23	0.349	1	1.05783	0.406	0.164	0	3.14249
	STAT1	0.835031	0.238	0.033	5.29072e-132	1.08088	0.197	0.022	1.12318e-63	0.685102	0.212	0.291	2.18183e-06	0.540114	0.167	0.089	7.94691e-84	3.14113
	ARF4	0.735902	0.397	0.136	8.5719e-122	0.702481	0.267	0.089	2.60201e-37	0.729128	0.324	0.378	9.51416e-09	0.9729	0.433	0.214	0	3.14041
	IFI27	1.00312	0.289	0.034	2.8512e-177	1.14785	0.124	0.001	1.22701e-61	0.986567	0.17	0.026	9.51207e-25					3.13754
	AZIN1	0.65757	0.286	0.078	4.17306e-95	0.916843	0.208	0.038	1.80476e-50	0.37445	0.192	0.343	1	1.18578	0.421	0.141	0	3.13464
	CDV3	0.677426	0.484	0.187	2.45037e-132	0.867891	0.361	0.111	3.17902e-64	0.71406	0.498	0.488	2.38455e-12	0.851913	0.445	0.264	1.8305e-253	3.11129
	REL	0.641626	0.23	0.059	1.99466e-78	0.861726	0.154	0.028	4.76636e-37	0.754906	0.207	0.313	0.000497351	0.851072	0.237	0.079	3.67861e-240	3.10933
	TANK	0.327147	0.171	0.07	8.99504e-27	1.11541	0.212	0.025	6.62549e-67	0.712572	0.209	0.303	2.48067e-05	0.916293	0.24	0.066	1.66392e-283	3.07142
	ATP13A3	1.29365	0.471	0.057	0	0.616066	0.129	0.036	6.33595e-20	0.639279	0.2	0.315	0.111968	0.519692	0.162	0.092	2.42042e-73	3.06868
	HES4	0.323686	0.156	0.058	3.79766e-27	0.98583	0.109	0.002	4.75545e-50	0.842444	0.117	0.002	8.73789e-23	0.909756	0.164	0.001	0	3.06172
	ZC3H12C	0.560604	0.132	0.02	2.94261e-64	1.15993	0.164	0.007	1.90901e-70	0.728906	0.137	0.163	1.2727e-06	0.611667	0.154	0.059	3.49561e-123	3.06111
	ADA	1.22608	0.413	0.045	2.89154e-297	1.04107	0.17	0.014	2.17396e-60	0.774028	0.19	0.173	4.57935e-12					3.04118
	PTPN12	0.309119	0.123	0.04	8.84319e-26	0.998854	0.187	0.023	2.11927e-55	0.531194	0.177	0.313	1	1.18617	0.34	0.081	0	3.02534
	MARCKS	0.597268	0.564	0.263	4.15984e-122	0.966564	0.705	0.303	3.73654e-140	0.569072	0.778	0.635	1.22685e-26	0.840851	0.865	0.7	0	2.97375
	PEA15	0.480781	0.195	0.06	3.15293e-51	0.778195	0.228	0.059	4.57912e-41	0.663306	0.258	0.353	0.000509131	1.04909	0.374	0.135	0	2.97137
	ATF3					1.14968	0.169	0.009	1.65556e-66	0.763329	0.189	0.175	1.68179e-08	1.05233	0.245	0.043	0	2.96534
	KLF6					0.817863	0.25	0.071	3.38224e-44	0.750393	0.297	0.359	3.89741e-05	1.38963	0.633	0.248	0	2.95789
	EPSTI1	0.980106	0.244	0.019	6.29318e-173	1.02554	0.115	0.001	2.93444e-56	0.94872	0.153	0.038	1.67676e-23					2.95436
	IL4I1					1.2221	0.155	0.001	3.92713e-77	0.960273	0.197	0.108	6.98227e-23	0.713535	0.146	0.03	5.83434e-199	2.89591
	MAP4K4	0.840057	0.312	0.065	4.64824e-139	1.13703	0.272	0.046	6.285e-76	0.380208	0.184	0.335	1	0.528283	0.221	0.161	1.13605e-59	2.88558
	CPM	0.333199	0.102	0.03	1.90831e-26	0.833241	0.121	0.013	7.15974e-37	0.492071	0.165	0.285	1	1.22659	0.322	0.059	0	2.8851
	S100A11	0.342683	0.984	0.903	3.76529e-149	0.751796	0.964	0.715	3.62693e-186	0.717216	0.988	0.873	2.51719e-115	1.05481	0.984	0.89	0	2.8665
	MTHFD2	0.503946	0.324	0.131	1.49947e-65	0.661658	0.22	0.07	4.79275e-31	0.678814	0.297	0.363	5.34419e-05	1.00927	0.458	0.228	0	2.85369
	RAPGEF2					0.985698	0.139	0.009	6.90552e-53	0.855618	0.142	0.124	3.14048e-14	0.969164	0.206	0.025	0	2.81048
	CSTB	0.506441	0.907	0.663	2.56637e-176	0.695079	0.852	0.536	3.36018e-116	0.473523	0.946	0.795	8.69971e-58	1.10828	0.956	0.781	0	2.78332
	TLNRD1	0.547196	0.159	0.032	7.01385e-64	0.906074	0.122	0.009	1.67154e-43	0.742065	0.134	0.159	5.91112e-08	0.583424	0.144	0.055	6.9601e-116	2.77876
	ARL8B	0.7572	0.364	0.106	1.98826e-126	0.737409	0.241	0.074	5.12079e-37	0.754382	0.29	0.38	3.83688e-05	0.523993	0.246	0.172	4.16575e-70	2.77298
	PTPRE	0.512938	0.174	0.048	3.16559e-53	0.785344	0.196	0.047	2.34678e-37	0.677362	0.27	0.289	5.33353e-08	0.78068	0.257	0.115	6.11388e-190	2.75632
	UFM1	0.758942	0.273	0.065	1.08374e-108	0.616428	0.141	0.044	6.38921e-19	0.533165	0.18	0.327	1	0.844695	0.307	0.148	1.92239e-212	2.75323
	RNF213	0.863982	0.315	0.064	3.78977e-146	0.996226	0.358	0.086	4.7461e-81	0.548361	0.367	0.432	0.0234638	0.339646	0.288	0.278	1.66224e-15	2.74822
	FLNA	0.452486	0.151	0.041	4.06567e-44	0.656303	0.143	0.033	1.27942e-25	0.487743	0.162	0.241	1	1.15134	0.257	0.02	0	2.74787
	FNDC3B	0.816666	0.231	0.031	8.27617e-129	0.750328	0.139	0.023	1.40102e-33	0.561189	0.152	0.261	0.972805	0.609688	0.142	0.05	1.27021e-125	2.73787
	RHOQ	0.540591	0.234	0.075	5.18287e-64	0.835596	0.217	0.058	5.17902e-40	0.599539	0.278	0.402	0.972552	0.761816	0.394	0.246	1.17797e-190	2.73754
	PHLDA2	0.786066	0.183	0.014	1.07371e-122					1.0444	0.184	0.06	1.31018e-26	0.894799	0.153	0.006	0	2.72527
	UBE2E1	0.513057	0.178	0.051	7.14493e-55	0.888592	0.197	0.036	1.86806e-46	0.514657	0.179	0.317	1	0.808286	0.261	0.106	3.23023e-219	2.72459
	LYRM4	0.527851	0.147	0.034	5.19654e-55	0.776622	0.107	0.013	4.78154e-30	0.66653	0.11	0.147	3.4053e-06	0.748824	0.171	0.045	5.70494e-194	2.71983
	LAP3	0.696834	0.336	0.1	1.21176e-110	1.01039	0.296	0.066	2.16489e-68	0.600039	0.332	0.394	1.31082e-06	0.411075	0.318	0.288	9.59995e-31	2.71834
	OSGIN2	0.452782	0.135	0.032	6.00598e-43	0.831779	0.161	0.03	1.3913e-37	0.588302	0.149	0.267	1	0.83277	0.247	0.092	6.72553e-224	2.70563
	HLA-C	0.601868	0.436	0.172	9.40519e-106	0.823485	0.292	0.093	2.12159e-47	0.619116	0.365	0.408	0.000100623	0.637294	0.379	0.272	5.21231e-121	2.68176
	SEC61G	0.664722	0.542	0.232	1.60388e-137	0.687926	0.373	0.142	1.30305e-48	0.656966	0.367	0.424	2.57079e-06	0.653328	0.547	0.44	8.56909e-146	2.66294
	SRC					0.945701	0.113	0.001	8.37169e-53	0.79195	0.131	0.118	3.27302e-13	0.912204	0.188	0.021	0	2.64985
	SEC61B	0.747472	0.591	0.239	6.26792e-178	0.710808	0.338	0.125	2.01223e-44	0.591248	0.389	0.456	0.000207221	0.599567	0.496	0.402	8.43958e-114	2.6491
	ABL2	0.53572	0.137	0.025	5.85966e-58	0.697583	0.104	0.017	7.77281e-25	0.425266	0.107	0.207	1	0.99017	0.239	0.052	0	2.64874
	TYMP					0.914097	0.381	0.111	5.20871e-74	0.864576	0.425	0.41	9.51807e-19	0.86464	0.559	0.354	0	2.64331
	CSF3	0.868726	0.171	0	5.47119e-168					0.820481	0.115	0	8.3496e-23	0.953362	0.169	0	0	2.64257
	OAS1	0.497163	0.167	0.04	3.01626e-56	0.777666	0.122	0.015	1.27194e-33	0.826024	0.176	0.175	1.55552e-13	0.535622	0.133	0.054	2.46767e-99	2.63647
	MSANTD3	0.505507	0.132	0.024	6.07312e-56	0.774874	0.107	0.009	1.32876e-33	0.699583	0.149	0.131	2.70129e-09	0.654912	0.114	0.014	2.82235e-192	2.63488
	SP110	0.478388	0.101	0.016	1.89359e-46	0.940309	0.113	0.007	1.81065e-41	0.77477	0.132	0.173	4.79627e-08	0.435403	0.129	0.081	1.5971e-45	2.62887
	EDN1					0.969436	0.102	0.001	4.69348e-49					1.65787	0.38	0.006	0	2.6273
	SH3GLB1	0.271276	0.24	0.133	1.95211e-19	0.780843	0.254	0.075	1.20761e-40	0.61059	0.314	0.416	0.0368116	0.958456	0.427	0.209	0	2.62117
	SPAG9					1.05873	0.32	0.07	1.31092e-77	0.714227	0.289	0.39	0.000204869	0.827862	0.296	0.136	2.41082e-218	2.60082
	NRP2	0.746924	0.28	0.066	1.90003e-111	0.771676	0.228	0.068	4.66541e-37	0.692814	0.295	0.375	0.000687075	0.377935	0.216	0.189	3.50364e-24	2.58935
	DYNLT1	0.623887	0.417	0.156	9.94709e-108	0.774019	0.221	0.057	2.55304e-39	0.718305	0.266	0.343	5.42331e-07	0.472484	0.226	0.167	2.93411e-51	2.58869
	PTP4A1	0.521803	0.158	0.036	1.6613e-56	0.792839	0.131	0.023	4.29519e-31	0.447026	0.126	0.269	1	0.817547	0.233	0.089	4.07855e-207	2.57921
	FAM129A	0.681798	0.146	0.014	2.4417e-92	0.797314	0.131	0.022	2.10378e-32	0.631608	0.18	0.247	0.00290538	0.437632	0.161	0.113	7.01939e-42	2.54835
	ADAM17					0.795113	0.154	0.027	6.82033e-36	0.764085	0.171	0.263	4.35598e-06	0.987589	0.27	0.079	0	2.54679
	SAR1A	0.399319	0.167	0.057	3.91871e-36	0.801374	0.17	0.032	7.1734e-38	0.450297	0.174	0.299	0.483989	0.891914	0.273	0.1	2.81402e-261	2.5429
	STAT2	0.482597	0.149	0.038	1.03065e-47	0.81159	0.165	0.033	5.38401e-37	0.513068	0.151	0.265	1	0.735346	0.189	0.058	6.70866e-194	2.5426
	DDX21	0.708973	0.185	0.028	3.73196e-90	0.590799	0.116	0.033	5.94086e-16	0.359608	0.191	0.305	1	0.866726	0.323	0.158	1.19408e-226	2.52611
	SERPINB1	0.712134	0.388	0.128	2.86018e-119	0.925219	0.299	0.077	4.88178e-60	0.577117	0.288	0.378	0.000707222	0.308571	0.241	0.238	8.31664e-10	2.52304
	ZNFX1	0.539338	0.126	0.015	5.23328e-69	0.803462	0.122	0.016	1.24794e-34	0.483756	0.125	0.259	1	0.671876	0.168	0.06	9.85635e-153	2.49843
	SLC7A11	1.1524	0.303	0.021	2.00104e-234	0.96144	0.161	0.019	3.67817e-48	0.384009	0.148	0.217	1					2.49784
	TMSB10	0.388995	0.992	0.94	3.78265e-209	0.847162	0.95	0.638	5.42656e-209	0.525586	0.985	0.871	3.0136e-74	0.733119	0.992	0.959	0	2.49486
	HLA-E	0.754488	0.52	0.191	2.51024e-162	0.852672	0.341	0.105	7.59851e-60	0.588544	0.376	0.434	0.016588	0.290732	0.355	0.363	7.20884e-08	2.48644
	NUB1	0.337618	0.114	0.038	1.74361e-24	0.904737	0.2	0.038	1.37635e-46	0.856415	0.219	0.297	3.0846e-09	0.367278	0.137	0.107	1.42449e-23	2.46605
	MMP10	1.6671	0.454	0.005	0					0.782715	0.11	0.006	5.43097e-19					2.44982
	IL2RA	0.788928	0.162	0.007	1.52777e-127					0.832338	0.125	0.066	1.49619e-14	0.826107	0.162	0.023	9.18926e-263	2.44737
	CHST2	0.631085	0.119	0.004	2.40731e-95					0.780803	0.111	0.04	3.90847e-16	1.03277	0.192	0.002	0	2.44465
	RILPL2	0.293628	0.191	0.087	8.34986e-24	0.671431	0.127	0.025	4.70545e-26	0.721481	0.179	0.225	5.51702e-07	0.757006	0.215	0.078	3.88809e-192	2.44355
	FDX1	0.296848	0.139	0.056	4.86595e-21	0.892425	0.158	0.026	6.16311e-40	0.468748	0.176	0.297	1	0.779821	0.205	0.07	3.12641e-194	2.43784
	CSF2	1.22666	0.265	0.001	3.92611e-269					1.20327	0.172	0	8.92775e-37					2.42993
	EDEM1	0.551043	0.181	0.046	3.15059e-60	0.656299	0.115	0.021	2.51681e-24	0.562227	0.111	0.211	0.114854	0.654558	0.153	0.05	6.31868e-146	2.42413
	SDF2L1	0.9711	0.515	0.135	9.91733e-235	0.761736	0.329	0.112	2.0225e-49	0.690009	0.394	0.424	1.47127e-08					2.42284
	APOL6	0.703114	0.147	0.013	4.42592e-95	0.895974	0.149	0.019	5.56638e-43	0.816048	0.176	0.239	2.08972e-08					2.41514
	EIF5	0.73619	0.475	0.165	7.98299e-148	0.743271	0.313	0.11	7.11337e-44	0.375938	0.358	0.474	1	0.551268	0.421	0.338	3.87064e-87	2.40667
	LRRC59	0.514276	0.149	0.029	8.6005e-60	0.701614	0.117	0.023	2.36479e-25	0.506744	0.142	0.239	0.253841	0.671761	0.224	0.111	7.95047e-139	2.39439
	CD48	0.626433	0.116	0.007	2.41544e-84	0.930794	0.106	0.003	1.15357e-45	0.834947	0.121	0.04	2.0558e-17					2.39217
	SGTB					1.08739	0.247	0.04	1.2235e-68	0.659832	0.231	0.301	0.00013781	0.637544	0.172	0.071	2.16246e-128	2.38477
	SEC22B	0.703273	0.29	0.078	1.80941e-102	0.400872	0.18	0.081	5.23208e-12	0.384856	0.189	0.386	1	0.883369	0.256	0.09	2.52688e-251	2.37237
	IL15RA	0.718947	0.133	0	4.34004e-126					0.791288	0.112	0.018	1.02695e-19	0.844335	0.144	0.005	0	2.35457
	PPP4R2	0.300571	0.105	0.039	1.21203e-18	0.726214	0.14	0.028	1.20543e-28	0.527835	0.157	0.271	1	0.775536	0.2	0.066	1.09816e-199	2.33016
	CYCS	0.904288	0.417	0.099	3.53747e-187	0.444332	0.226	0.108	2.81546e-14	0.371858	0.302	0.412	1	0.609051	0.443	0.347	1.3908e-111	2.32953
	H3F3B	0.468722	0.811	0.525	4.11421e-137	0.598636	0.433	0.197	2.6847e-44	0.601444	0.582	0.564	1.30854e-10	0.637958	0.63	0.52	2.60963e-171	2.30676
	SELENOK	0.538564	0.459	0.206	8.72295e-91	0.608284	0.217	0.075	3.56384e-26	0.527027	0.259	0.378	1	0.629311	0.316	0.22	3.3805e-102	2.30319
	RCAN1					0.818143	0.122	0.014	2.26876e-36	0.998621	0.242	0.169	2.92577e-25	0.483412	0.106	0.038	1.26025e-87	2.30018
	MBNL1	0.510953	0.186	0.051	1.17423e-55	0.720888	0.2	0.057	9.11049e-33	0.413662	0.238	0.392	1	0.64906	0.258	0.156	2.81801e-114	2.29456
	LRP12					0.742065	0.103	0.015	7.20771e-26	0.822028	0.152	0.171	1.27374e-10	0.727394	0.176	0.052	1.26857e-187	2.29149
	NABP1					0.689492	0.282	0.094	1.07077e-39	0.769302	0.348	0.317	1.06876e-12	0.832239	0.209	0.057	2.20993e-246	2.29103
	TRIM22	0.626179	0.131	0.011	4.55731e-85	0.687238	0.13	0.026	6.75995e-26	0.446456	0.129	0.177	0.0156444	0.517125	0.127	0.05	1.76572e-94	2.277
	PNPLA8	0.502287	0.176	0.05	8.45001e-51	0.544758	0.131	0.038	2.58063e-17	0.521894	0.114	0.259	1	0.704221	0.216	0.098	2.6459e-148	2.27316
	ID2	0.924074	0.413	0.095	4.0212e-188	0.624323	0.113	0.028	6.93508e-19	0.415113	0.189	0.291	1	0.298468	0.156	0.144	1.48764e-10	2.26198
	MED13	0.371918	0.106	0.028	1.21473e-30	0.742418	0.134	0.024	1.80924e-30	0.467544	0.108	0.275	1	0.676115	0.193	0.081	6.32477e-145	2.25799
	SLC7A2	0.626402	0.127	0.007	1.07584e-90					0.916888	0.143	0.078	4.23361e-19	0.709256	0.115	0.003	1.70999e-261	2.25255
	HCK	0.716696	0.171	0.017	2.25597e-107	0.530415	0.118	0.03	3.20513e-17	0.53925	0.135	0.283	1	0.456293	0.16	0.099	5.47957e-57	2.24265
	LITAF	0.408419	0.366	0.178	5.91732e-52	0.857184	0.313	0.082	7.21466e-61	0.686113	0.454	0.448	8.91545e-11	0.276544	0.328	0.35	0.00339895	2.22826
	ARRDC3					0.712078	0.11	0.02	1.18739e-24	0.378802	0.126	0.273	1	1.12041	0.29	0.063	0	2.21129
	TIMP1	0.899737	0.848	0.443	0	0.353773	0.34	0.183	1.21285e-17	0.662499	0.565	0.478	2.76172e-22	0.292285	0.369	0.393	0.000317929	2.20829
	BAZ1A					0.746407	0.138	0.026	1.92369e-30	0.860098	0.175	0.241	9.79514e-08	0.591983	0.166	0.086	2.67169e-90	2.19849
	GLRX					0.548917	0.273	0.11	2.6164e-27	0.835284	0.529	0.448	9.04383e-27	0.810772	0.489	0.313	6.18937e-244	2.19497
	COX17	0.664469	0.337	0.116	1.72817e-91	0.506119	0.198	0.077	3.31779e-18	0.46957	0.249	0.392	1	0.530019	0.268	0.214	5.37243e-53	2.17018
	STK17A	0.734207	0.159	0.015	1.94806e-103					0.659845	0.132	0.169	2.5568e-06	0.760004	0.162	0.03	6.00828e-231	2.15406
	NCF2					0.933552	0.292	0.066	3.55526e-65	0.612707	0.419	0.452	2.37445e-06	0.594385	0.275	0.183	1.60793e-96	2.14064
	UXS1	0.802858	0.179	0.012	4.19649e-129					0.688582	0.126	0.159	2.49785e-06	0.626497	0.132	0.033	5.30441e-153	2.11794
	FAM177A1					0.827116	0.148	0.029	4.6568e-32	0.703116	0.214	0.255	7.06998e-08	0.586284	0.147	0.065	6.5508e-99	2.11652
	MAP2K3	0.614733	0.173	0.031	8.34175e-78					0.659451	0.144	0.189	1.58656e-05	0.833509	0.186	0.035	2.44022e-271	2.10769
	NECTIN2	0.414542	0.103	0.021	2.08035e-40	0.715724	0.108	0.014	5.31027e-29	0.552946	0.109	0.149	0.000559815	0.417447	0.105	0.051	7.16237e-58	2.10066
	B2M	0.368693	0.985	0.919	9.51775e-159	0.627639	0.966	0.75	9.92374e-151	0.46271	0.987	0.865	3.526e-70	0.617035	0.98	0.954	0	2.07608
	BID	0.468709	0.232	0.084	2.41051e-51	0.485137	0.152	0.054	1.76069e-15	0.710496	0.233	0.307	1.00306e-05	0.399246	0.184	0.143	1.09969e-33	2.06359
	FNIP2					0.802368	0.153	0.026	4.90854e-37	0.404667	0.182	0.285	1	0.848176	0.259	0.106	2.14062e-218	2.05521
	MATK					0.700982	0.146	0.035	4.91609e-26	0.387936	0.143	0.215	1	0.950022	0.35	0.144	0	2.03894
	DNAJC3	0.702788	0.292	0.082	1.10623e-97	0.584061	0.183	0.062	6.74989e-22	0.480946	0.194	0.345	1	0.267168	0.173	0.174	3.83722e-05	2.03496
	NUMB	0.317622	0.113	0.041	1.98021e-21	0.462189	0.119	0.04	2.71692e-12	0.365507	0.13	0.287	1	0.889213	0.229	0.06	9.28238e-279	2.03453
	NFKB2	0.575802	0.152	0.022	1.50618e-74					0.630503	0.115	0.098	9.15191e-09	0.826204	0.167	0.021	5.11537e-287	2.03251
	CCRL2	0.406469	0.103	0.021	6.76334e-38					0.688502	0.135	0.141	4.43444e-08	0.935628	0.185	0.021	0	2.0306
	LY6E	0.377977	0.183	0.07	8.81075e-34	0.741936	0.121	0.019	4.95661e-30	0.422949	0.136	0.193	1	0.461957	0.196	0.139	2.34493e-52	2.00482
	ACTR3	0.756639	0.408	0.128	9.97024e-136	0.485121	0.32	0.148	8.58744e-26	0.400594	0.369	0.486	1	0.345199	0.344	0.335	3.59283e-17	1.98755
	GBP1					1.02654	0.115	0	1.89534e-59	0.9609	0.14	0	7.41573e-29					1.98744
	UGCG	0.407549	0.185	0.063	1.27193e-39	0.521493	0.111	0.031	3.58224e-15	0.390436	0.148	0.257	1	0.657773	0.21	0.111	4.21239e-120	1.97725
	PIK3AP1	0.457019	0.114	0.023	2.84579e-44	0.758159	0.239	0.07	1.34318e-38					0.757571	0.343	0.201	1.96674e-175	1.97275
	TMEM123	0.537167	0.352	0.144	1.1163e-71	0.524259	0.297	0.127	4.59291e-27	0.412371	0.297	0.42	1	0.496591	0.274	0.212	4.38027e-58	1.97039
	RBM17	0.362484	0.14	0.051	1.89477e-27	0.681336	0.137	0.033	1.03445e-24	0.354752	0.134	0.301	1	0.562939	0.205	0.125	2.25851e-81	1.96151
	RAB8B	0.363249	0.147	0.049	6.511e-31	0.671916	0.139	0.03	4.06849e-26	0.428611	0.157	0.303	1	0.491501	0.152	0.087	1.14244e-64	1.95528
	IL12B									1.1289	0.168	0	1.45587e-35	0.821657	0.121	0	0	1.95056
	PSMA3	0.703105	0.289	0.071	1.87664e-109	0.481648	0.164	0.066	2.71749e-14	0.501879	0.216	0.361	1	0.26033	0.19	0.198	0.00314753	1.94696
	SLC11A2	0.419612	0.14	0.04	2.94681e-39	0.598221	0.12	0.03	1.55558e-19	0.476285	0.177	0.333	1	0.448635	0.14	0.089	6.10532e-48	1.94275
	OSBPL8	0.894197	0.431	0.11	1.1607e-181	0.481793	0.178	0.077	1.17866e-13					0.551984	0.257	0.181	1.51608e-73	1.92797
	CHMP4B	0.416379	0.259	0.105	1.05859e-47	0.568353	0.167	0.057	1.03092e-19	0.409391	0.197	0.363	1	0.530481	0.22	0.145	1.26873e-71	1.9246
	ABI1	0.300601	0.158	0.071	8.46745e-20	0.67634	0.208	0.062	4.47282e-31	0.484996	0.213	0.373	1	0.443164	0.213	0.17	1.67156e-37	1.9051
	PLCG2					0.693902	0.541	0.246	7.73697e-67	0.891126	0.344	0.376	1.99654e-13	0.316094	0.404	0.408	1.65882e-11	1.90112
	FNDC3A					0.558103	0.149	0.046	1.95168e-19	0.40284	0.156	0.341	1	0.931379	0.354	0.152	2.06397e-301	1.89232
	GCLM	0.644665	0.172	0.03	2.74682e-79					0.648689	0.144	0.241	0.077164	0.587195	0.144	0.057	1.19463e-110	1.88055
	EIF1	0.452152	0.973	0.846	1.00726e-192	0.638009	0.713	0.398	1.78867e-81	0.491313	0.822	0.725	7.05619e-20	0.282851	0.813	0.818	1.12723e-25	1.86432
	CDKN2A					0.719602	0.108	0.015	9.18838e-27	0.552309	0.11	0.167	0.00568808	0.588338	0.134	0.04	5.67814e-131	1.86025
	CCR7	0.890633	0.18	0.002	1.48346e-168	0.968338	0.104	0	8.05104e-53									1.85897
	KDELR2	0.444616	0.296	0.125	3.91173e-53	0.501945	0.166	0.067	1.12988e-14	0.43723	0.2	0.375	1	0.468804	0.36	0.313	2.20405e-49	1.8526
	UBE2L6	0.594693	0.186	0.042	8.46748e-73	0.732136	0.12	0.017	1.17855e-29	0.519771	0.132	0.213	0.00717479					1.8466
	SPP1	0.658399	0.981	0.803	0					0.343693	0.998	0.841	1.63537e-203	0.835049	1	0.997	0	1.83714
	CD55	0.565589	0.184	0.044	2.28928e-65					0.342987	0.089	0.179	1	0.92762	0.191	0.031	4.18249e-307	1.8362
	TIMM17A	0.512207	0.162	0.04	1.83356e-55	0.451081	0.104	0.033	2.57049e-11	0.458092	0.127	0.285	1	0.396157	0.139	0.103	3.01469e-31	1.81754
	JUNB					0.663589	0.136	0.031	4.68813e-25	0.391107	0.169	0.311	1	0.761421	0.429	0.265	1.56485e-213	1.81612
	ATF4	0.435779	0.249	0.097	1.45541e-47	0.57084	0.217	0.077	4.85182e-25	0.307166	0.194	0.375	1	0.483771	0.342	0.283	4.06071e-58	1.79756
	ADAR	0.576031	0.156	0.028	9.95495e-69	0.516011	0.138	0.045	1.96391e-16	0.365321	0.128	0.317	1	0.335147	0.152	0.132	9.1411e-17	1.79251
	RASSF8	0.484061	0.128	0.023	1.33437e-51	0.862351	0.111	0.008	2.29371e-39	0.436714	0.085	0.155	1					1.78313
	GPR84									0.817306	0.139	0.094	1.9568e-14	0.954835	0.213	0.034	0	1.77214
	POMP	0.323731	0.375	0.195	2.29675e-41	0.436532	0.238	0.115	1.05018e-14	0.531108	0.401	0.49	0.0937659	0.472052	0.409	0.372	1.84688e-44	1.76342
	PPA1					0.689951	0.104	0.018	2.4352e-23	0.610589	0.135	0.191	0.00137192	0.4623	0.113	0.058	3.05654e-58	1.76284
	FGF2	0.843235	0.166	0.002	7.49654e-153									0.903076	0.152	0	0	1.74631
	RAB10	0.447992	0.224	0.087	2.75579e-44	0.522207	0.218	0.084	3.21529e-21	0.371952	0.276	0.426	1	0.400486	0.254	0.225	2.86371e-27	1.74264
	HERPUD1	0.295083	0.492	0.29	1.44162e-44	0.571199	0.376	0.17	1.39753e-35	0.552905	0.464	0.484	0.000295675	0.311787	0.491	0.503	3.52027e-12	1.73097
	SMCO4	0.459018	0.104	0.013	7.62022e-52					0.666572	0.13	0.193	5.59191e-05	0.605059	0.158	0.064	3.34256e-118	1.73065
	SERPINA1	0.646756	0.25	0.063	3.54541e-90					0.480828	0.117	0.169	0.326042	0.591507	0.139	0.041	1.05192e-137	1.71909
	ATF7IP2	1.33853	0.328	0.019	1.27838e-272					0.379509	0.077	0.141	1					1.71803
	SERPINB8	0.3414	0.102	0.028	5.79084e-27					0.567562	0.11	0.143	0.000205329	0.784336	0.182	0.042	1.94387e-229	1.6933
	PDIA3	0.55082	0.418	0.177	1.20467e-86	0.360385	0.243	0.123	3.56694e-13	0.356186	0.283	0.42	1	0.425364	0.314	0.28	1.60795e-34	1.69275
	ARID5B	0.290051	0.201	0.094	8.58671e-23	0.889633	0.145	0.023	2.794e-38					0.50567	0.196	0.136	1.42394e-58	1.68535
	PLK3									0.683598	0.103	0.088	6.60349e-10	0.974213	0.205	0.016	0	1.65781
	DUSP6	0.542834	0.115	0.012	4.43578e-67									1.09554	0.269	0.05	0	1.63837
	SAT1					0.703893	0.774	0.428	1.70708e-108	0.44912	0.748	0.604	1.33722e-20	0.48459	0.78	0.725	2.0785e-117	1.6376
	MMP12	0.755618	0.151	0.004	1.63408e-127					0.876939	0.155	0.06	7.32399e-17					1.63256
	CDC42SE1	0.304818	0.156	0.068	1.33887e-21	0.356785	0.15	0.068	1.03498e-08	0.425503	0.168	0.325	1	0.540001	0.218	0.15	4.5814e-70	1.62711
	RAB18	0.380827	0.137	0.044	1.69687e-32	0.506117	0.105	0.028	1.78757e-14	0.288073	0.141	0.353	1	0.431897	0.159	0.111	7.57331e-42	1.60691
	XBP1	0.29542	0.218	0.101	3.07105e-26	0.423988	0.152	0.063	1.38027e-11	0.37296	0.175	0.345	1	0.509909	0.328	0.259	7.55559e-69	1.60228
	CASP4	0.343813	0.156	0.067	1.20204e-23	0.501595	0.115	0.036	3.4564e-13	0.422743	0.163	0.309	1	0.316114	0.162	0.148	6.36375e-13	1.58427
	SIRPA	0.381811	0.174	0.069	1.09174e-31	0.454945	0.135	0.05	1.98475e-12	0.352206	0.205	0.355	1	0.391255	0.235	0.202	1.34751e-28	1.58022
	SNX9	0.969567	0.377	0.073	2.10454e-193									0.597073	0.173	0.087	9.7974e-100	1.56664
	XRN1					0.733089	0.133	0.024	1.56778e-30	0.421434	0.133	0.255	1	0.407522	0.108	0.065	8.11581e-42	1.56205
	SNN					0.627148	0.101	0.02	1.41242e-20	0.580889	0.175	0.245	1.77625e-05	0.34384	0.15	0.122	4.0168e-22	1.55188
	MFSD2A									0.635537	0.119	0.12	4.47709e-06	0.909528	0.183	0.016	0	1.54506
	DOT1L									0.507926	0.078	0.104	0.0014998	1.02845	0.217	0.02	0	1.53637
	SASH1					0.800868	0.158	0.027	2.26477e-37	0.305335	0.091	0.257	1	0.428937	0.118	0.067	1.47886e-51	1.53514
	UBE2A					0.675753	0.163	0.044	2.51422e-26	0.382475	0.177	0.325	1	0.474488	0.172	0.116	4.0096e-51	1.53272
	GRAMD2B					0.932002	0.109	0.004	4.61587e-44	0.595161	0.105	0.131	5.58631e-05					1.52716
	HSP90B1	0.565657	0.72	0.387	1.26108e-152	0.348569	0.433	0.256	2.95604e-20	0.286518	0.478	0.508	1	0.322957	0.555	0.568	1.80062e-14	1.5237
	CCL15									1.51663	0.263	0.002	1.92857e-60					1.51663
	SRP19	0.41458	0.146	0.046	7.26162e-36	0.504936	0.126	0.038	8.20219e-15	0.332966	0.111	0.263	1	0.262288	0.125	0.122	0.000181578	1.51477
	IRF1					0.811891	0.128	0.017	2.93995e-35	0.702618	0.134	0.165	4.391e-07					1.51451
	ANXA2	0.466641	0.688	0.388	5.73445e-116	0.255959	0.515	0.338	2.52191e-17					0.783926	0.599	0.429	2.10905e-268	1.50653
	MORF4L2	0.498327	0.199	0.062	7.54598e-53	0.369737	0.11	0.039	2.77129e-09					0.632083	0.211	0.115	2.29256e-111	1.50015
	RFTN1	0.363798	0.117	0.036	7.04649e-29	0.782771	0.114	0.012	7.63309e-35	0.346462	0.113	0.207	1					1.49303
	RNF145	0.584475	0.268	0.083	4.456e-75	0.497402	0.127	0.044	3.01868e-13	0.406266	0.114	0.293	1					1.48814
	PNP	0.519667	0.227	0.068	2.18123e-63					0.414775	0.093	0.163	1	0.531119	0.124	0.049	8.0271e-95	1.46556
	TFEC	0.300289	0.103	0.038	5.39342e-18	0.49112	0.151	0.052	1.24175e-15	0.375848	0.169	0.359	1	0.287191	0.146	0.135	8.49509e-10	1.45445
	NRBP1					0.478685	0.153	0.06	7.30611e-14	0.452229	0.178	0.351	1	0.519386	0.231	0.16	1.14347e-68	1.4503
	YWHAZ	0.36812	0.408	0.213	3.74814e-49	0.412887	0.304	0.154	1.64227e-18					0.668082	0.503	0.376	4.75017e-164	1.44909
	RAB21	0.507466	0.206	0.066	1.78576e-53	0.360373	0.115	0.043	7.03682e-09	0.253416	0.117	0.309	1	0.326996	0.132	0.108	4.69006e-19	1.44825
	MT1E	1.43487	0.551	0.072	0													1.43487
	DNAJB11	0.467625	0.197	0.062	4.38354e-50	0.406311	0.116	0.04	6.5626e-11	0.287967	0.124	0.333	1	0.268847	0.129	0.119	1.2482e-08	1.43075
	PDCD5	0.325309	0.216	0.095	1.29004e-29	0.309764	0.158	0.077	5.76637e-07	0.471796	0.176	0.321	1	0.320709	0.226	0.22	4.58999e-10	1.42758
	SQSTM1	0.28054	0.683	0.459	2.47484e-56	0.553896	0.495	0.251	1.42142e-44					0.592851	0.733	0.629	5.06741e-187	1.42729
	PSMA2					0.405179	0.142	0.06	3.66559e-10	0.653249	0.173	0.243	2.17927e-05	0.350386	0.192	0.167	4.39236e-20	1.40881
	EMP1					0.508603	0.116	0.038	5.30751e-13	0.282634	0.125	0.213	1	0.602243	0.121	0.03	2.36833e-141	1.39348
	STARD4	0.466043	0.259	0.102	3.05926e-50	0.495893	0.12	0.037	2.20986e-14					0.427666	0.139	0.085	8.29197e-49	1.3896
	JUN					0.379413	0.105	0.045	1.39803e-06	0.496006	0.162	0.273	1	0.505549	0.208	0.143	2.30006e-62	1.38097
	ZNRF2					0.54744	0.102	0.028	5.35273e-15	0.288103	0.077	0.231	1	0.540774	0.156	0.076	2.82751e-88	1.37632
	KDM6B									0.296084	0.059	0.104	1	1.07043	0.233	0.023	0	1.36651
	PLEKHF2									0.303437	0.087	0.211	1	1.06285	0.309	0.078	0	1.36629
	GFPT1	0.416761	0.118	0.028	3.82771e-39	0.548374	0.115	0.035	3.95464e-15					0.399173	0.147	0.108	6.29638e-33	1.36431
	EIF5A	0.382436	0.278	0.123	2.85656e-42					0.416916	0.27	0.402	1	0.562764	0.339	0.258	2.94203e-83	1.36212
	NMI	0.353062	0.119	0.033	3.53715e-31					0.653621	0.116	0.177	0.000972623	0.355348	0.101	0.062	1.18348e-34	1.36203
	HNRNPC	0.604993	0.482	0.195	1.52733e-117	0.376991	0.233	0.119	2.1305e-12					0.37246	0.343	0.326	1.91188e-22	1.35444
	ASAP1	0.435238	0.142	0.04	1.60374e-39	0.594264	0.178	0.062	8.8117e-21					0.320884	0.217	0.206	7.64427e-12	1.35039
	GOLT1B	0.359765	0.112	0.033	1.04829e-28					0.425131	0.106	0.247	1	0.561369	0.159	0.076	2.27167e-94	1.34627
	ZFAND2A									0.614111	0.109	0.179	0.00260823	0.729622	0.171	0.052	8.77448e-178	1.34373
	TSLP	1.33333	0.288	0.002	2.57529e-294													1.33333
	USP15	0.264029	0.104	0.042	2.07986e-16	0.362112	0.113	0.05	1.57804e-06	0.406	0.128	0.325	1	0.282856	0.121	0.103	3.1045e-12	1.315
	NUPR1	-0.810954	0.187	0.358	4.55204e-83	0.902999	0.569	0.213	2.39698e-103	0.917669	0.733	0.488	5.74363e-59	0.304978	0.247	0.241	8.17158e-11	1.31469
	MSN	0.347075	0.202	0.084	5.96061e-32	0.613947	0.234	0.084	3.64317e-28					0.352975	0.29	0.275	3.98527e-18	1.314
	VCP	0.586396	0.255	0.074	7.07409e-78	0.374036	0.187	0.087	2.95684e-11					0.346723	0.269	0.255	6.33187e-17	1.30716
	TMED5	0.471444	0.205	0.067	5.66099e-50	0.364111	0.131	0.051	3.77196e-10					0.47123	0.203	0.145	1.6071e-52	1.30679
	HK2	0.387558	0.113	0.03	1.61153e-32					0.335928	0.085	0.193	1	0.582764	0.104	0.018	7.34016e-149	1.30625
	MACF1					0.483261	0.206	0.089	1.58318e-16	0.259484	0.161	0.384	1	0.561106	0.231	0.155	3.66641e-77	1.30385
	CSF1									0.793182	0.231	0.133	1.61787e-16	0.498315	0.108	0.043	1.02567e-82	1.2915
	PDGFA									0.547011	0.082	0.127	0.00742828	0.742942	0.189	0.063	1.38653e-185	1.28995
	ZC3HAV1									0.42779	0.105	0.241	1	0.849519	0.235	0.074	4.42316e-250	1.27731
	SFPQ	0.42158	0.166	0.053	1.54085e-40	0.401234	0.12	0.05	3.29448e-08					0.446525	0.249	0.2	2.22878e-44	1.26934
	DESI1	0.421996	0.127	0.032	2.55169e-40					0.365157	0.099	0.209	1	0.444899	0.131	0.071	3.62284e-60	1.23205
	RIT1	0.435994	0.19	0.065	2.66703e-42	0.36395	0.131	0.06	4.34927e-07					0.43081	0.179	0.128	1.77079e-43	1.23075
	GNG2	0.436505	0.125	0.029	3.59529e-42					0.34866	0.07	0.147	1	0.444144	0.126	0.064	1.49399e-63	1.22931
	P2RX4	0.363247	0.128	0.045	8.70993e-28	0.584008	0.128	0.035	3.70975e-19	0.280368	0.14	0.295	1					1.22762
	SEC31A	0.302341	0.149	0.063	1.57853e-21	0.45266	0.134	0.052	2.64108e-11					0.471502	0.223	0.159	5.28874e-57	1.2265
	MAFF	0.448875	0.109	0.021	7.83543e-43									0.775595	0.17	0.037	1.67466e-224	1.22447
	COQ10B	0.330838	0.107	0.037	4.43586e-22					0.473385	0.099	0.205	1	0.418764	0.119	0.069	3.79643e-48	1.22299
	PIM2	0.621353	0.134	0.013	3.74693e-82									0.586848	0.105	0.016	2.72506e-160	1.2082
	FTH1					0.273617	1	1	2.81245e-191					0.928774	1	1	0	1.20239
	PSMA5	0.515504	0.231	0.079	1.83022e-57	0.341745	0.115	0.055	2.47865e-05	0.330482	0.17	0.343	1					1.18773
	SMS	0.455995	0.569	0.301	2.26399e-90	0.446514	0.233	0.111	9.75634e-16	0.279443	0.346	0.496	1					1.18195
	GLS	0.41916	0.127	0.033	4.67808e-40									0.759287	0.205	0.083	3.69651e-165	1.17845
	UBE2J1	0.465288	0.107	0.018	1.56321e-48	0.712401	0.111	0.021	1.58147e-24									1.17769
	SLC41A2									0.619138	0.103	0.127	0.000102079	0.558357	0.114	0.027	1.70509e-129	1.17749
	SGK1					0.360569	0.146	0.066	1.1288e-08					0.816307	0.392	0.221	2.63236e-228	1.17688
	ELL2	0.462191	0.208	0.07	3.33948e-48	0.327209	0.104	0.045	1.57393e-05					0.387038	0.122	0.086	3.715e-32	1.17644
	CXCL11									1.16949	0.179	0	1.54151e-38					1.16949
	DOCK4					0.275666	0.143	0.074	4.46633e-05	0.343625	0.14	0.333	1	0.549111	0.188	0.102	1.07697e-89	1.1684
	LPXN	0.583031	0.171	0.035	2.30533e-70									0.582477	0.138	0.047	1.32263e-122	1.16551
	BMT2									0.446141	0.09	0.211	1	0.719162	0.166	0.05	2.89259e-173	1.1653
	USP14	0.34518	0.142	0.054	5.17244e-26	0.323735	0.111	0.048	6.45951e-06					0.495672	0.208	0.142	2.10361e-59	1.16459
	PLEKHO1					0.85493	0.221	0.055	1.32396e-43	0.307587	0.261	0.422	1					1.16252
	NR3C1					0.356945	0.102	0.037	2.22494e-08					0.798918	0.297	0.146	6.90959e-199	1.15586
	BCL6									0.441004	0.072	0.149	1	0.709582	0.153	0.035	3.36896e-193	1.15059
	SEC61A1	0.436386	0.117	0.024	2.23807e-45					0.282273	0.088	0.263	1	0.424979	0.153	0.107	7.08189e-42	1.14364
	EIF4G1	0.369134	0.115	0.03	2.30722e-33	0.359633	0.103	0.04	7.29685e-08					0.409252	0.173	0.13	5.36794e-38	1.13802
	CHMP5	0.499149	0.295	0.12	3.93471e-57	0.338985	0.118	0.048	1.27419e-07	0.292386	0.168	0.357	1					1.13052
	IRF8					0.350724	0.109	0.046	6.25745e-07	0.382974	0.155	0.281	1	0.396374	0.242	0.223	3.21367e-22	1.13007
	UPP1	0.265025	0.137	0.061	8.08146e-17					0.864238	0.211	0.187	7.17478e-16					1.12926
	YWHAG	0.42821	0.14	0.044	2.56792e-37	0.332388	0.102	0.046	2.88096e-05					0.360004	0.181	0.153	6.681e-23	1.1206
	CTSS	0.37967	0.534	0.3	4.49676e-65	0.294217	0.483	0.301	2.30681e-19					0.445729	0.603	0.569	9.81012e-57	1.11962
	NQO1	0.448095	0.104	0.018	7.22759e-46									0.66448	0.144	0.045	1.68466e-146	1.11257
	RHOC					0.25843	0.124	0.066	0.00229869	0.536296	0.172	0.243	0.0194739	0.314527	0.153	0.131	1.66215e-16	1.10925
	RASSF5									0.521121	0.103	0.179	0.0515905	0.583934	0.122	0.036	2.17397e-124	1.10506
	CTNNB1					0.308271	0.217	0.115	3.46959e-09	0.431835	0.237	0.396	1	0.363557	0.206	0.186	4.08966e-19	1.10366
	ARF1	0.38018	0.357	0.177	6.68926e-47	0.298107	0.216	0.116	1.33245e-08					0.413093	0.4	0.367	2.13526e-36	1.09138
	TRIP10									0.486205	0.086	0.104	0.00275381	0.604829	0.14	0.045	3.90529e-132	1.09103
	KPNA4	0.391333	0.152	0.051	3.14136e-34	0.309569	0.107	0.046	6.97894e-06					0.387388	0.155	0.114	1.37208e-32	1.08829
	CXCL9									1.08697	0.142	0	2.72209e-29					1.08697
	RELB									0.448343	0.092	0.137	0.144841	0.637485	0.16	0.057	6.35226e-143	1.08583
	MCTP1									0.538183	0.122	0.225	0.896897	0.541464	0.122	0.041	9.56091e-112	1.07965
	CCL1									1.07451	0.248	0.044	2.22741e-36					1.07451
	PILRA	0.38079	0.271	0.127	3.08211e-36					0.418764	0.247	0.396	1	0.273792	0.186	0.18	9.12461e-08	1.07335
	PIK3R5	0.319916	0.115	0.039	1.08213e-23					0.284431	0.098	0.247	1	0.468125	0.153	0.091	7.41507e-61	1.07247
	ARL5B									0.509539	0.091	0.145	0.0255066	0.562597	0.119	0.034	1.97464e-121	1.07214
	LGALS3					0.44601	0.45	0.24	5.91608e-31	0.320597	0.593	0.568	1.60055e-06	0.300198	0.481	0.493	1.19847e-10	1.06681
	FMNL2					0.298143	0.103	0.049	0.000312409	0.320657	0.089	0.257	1	0.445106	0.137	0.083	2.63448e-52	1.06391
	STAT5A									0.569738	0.105	0.191	0.0625989	0.492511	0.116	0.045	1.96224e-87	1.06225
	TNIP2									0.593417	0.104	0.175	0.00241665	0.467861	0.103	0.035	1.72725e-86	1.06128
	P4HB	0.288932	0.253	0.132	4.1123e-24	0.279025	0.198	0.112	9.03044e-06					0.490963	0.402	0.343	3.21276e-62	1.05892
	NPTN	0.445451	0.173	0.056	7.92907e-43					0.262588	0.138	0.349	1	0.349107	0.142	0.113	6.84169e-23	1.05715
	MDM2	0.40236	0.173	0.06	3.22754e-36	0.361823	0.118	0.049	5.9712e-08					0.285328	0.119	0.105	1.22753e-10	1.04951
	YWHAQ					0.290413	0.113	0.055	0.000443861	0.265581	0.16	0.353	1	0.490866	0.243	0.178	4.91232e-61	1.04686
	HYOU1	0.492524	0.132	0.024	5.1858e-57									0.554006	0.165	0.088	2.34121e-86	1.04653
	RAB5A	0.305954	0.15	0.061	4.72616e-23	0.373145	0.126	0.045	9.03915e-11					0.367357	0.119	0.081	5.11503e-32	1.04646
	LSS									0.437488	0.082	0.193	1	0.607981	0.114	0.019	4.09556e-166	1.04547
	ERBIN					0.465092	0.117	0.038	1.51243e-12					0.580208	0.212	0.126	8.13807e-91	1.0453
	TMOD3	0.266078	0.125	0.055	6.49948e-16	0.5147	0.117	0.039	6.4065e-13					0.262473	0.124	0.114	9.25308e-08	1.04325
	NKX3-1													1.04173	0.189	0.001	0	1.04173
	DTX3L	0.525507	0.105	0.009	3.83106e-63					0.513088	0.1	0.183	0.68059					1.0386
	NSMAF									0.36147	0.084	0.243	1	0.671471	0.185	0.079	1.07696e-137	1.03294
	SURF4	0.331586	0.119	0.04	3.03687e-25					0.274806	0.094	0.287	1	0.425183	0.184	0.147	1.10403e-32	1.03158
	YME1L1	0.331235	0.161	0.065	1.21349e-25	0.376207	0.108	0.042	7.18029e-08					0.323556	0.166	0.145	9.82147e-16	1.031
	RAP2C									0.451981	0.096	0.183	1	0.569217	0.118	0.035	3.66163e-121	1.0212
	KPNB1	0.419209	0.196	0.077	8.00167e-37	0.323208	0.183	0.094	1.24336e-07					0.277715	0.29	0.304	0.000389033	1.02013
	HUWE1					0.562142	0.104	0.025	2.45295e-17					0.457861	0.139	0.082	3.8289e-57	1.02
	IFRD1									0.358191	0.084	0.209	1	0.660819	0.189	0.084	1.55843e-134	1.01901
	LACC1	0.266136	0.141	0.062	4.22268e-17	0.27952	0.172	0.093	1.41481e-05					0.467503	0.196	0.146	5.18238e-44	1.01316
	TP53INP2									0.323411	0.054	0.139	1	0.687445	0.135	0.023	4.48073e-196	1.01086
	IBTK	0.438995	0.136	0.032	3.26595e-45					0.251324	0.093	0.323	1	0.318528	0.129	0.103	4.07587e-19	1.00885
	AC010980.2													1.00837	0.187	0.005	0	1.00837
	PPIB	0.253554	0.459	0.285	1.57695e-31	0.350208	0.259	0.134	5.98454e-13	0.398139	0.309	0.424	1					1.0019
	TOP1	0.395478	0.194	0.073	3.42515e-35	0.304455	0.109	0.052	0.000148347	0.300247	0.132	0.353	1					1.00018
	ZBTB10									0.373663	0.056	0.114	1	0.624577	0.123	0.026	1.40847e-158	0.99824
	EIF2S2	0.429624	0.326	0.141	3.71833e-53					0.301147	0.267	0.436	1	0.256303	0.352	0.384	0.831589	0.987074
	SGPP2													0.985966	0.179	0.001	0	0.985966
	PPP1R18					0.362938	0.138	0.061	4.37115e-08	0.317706	0.174	0.375	1	0.305049	0.244	0.242	1.33819e-09	0.985692
	OLR1	0.534814	0.132	0.019	1.89402e-65					0.450277	0.074	0.106	0.647962					0.985092
	CDC42	0.332019	0.432	0.241	6.8772e-44	0.30388	0.295	0.167	1.95979e-11					0.345348	0.38	0.382	2.94981e-14	0.981248
	FSD1L	0.979853	0.211	0.003	1.31248e-194													0.979853
	NFAT5									0.437903	0.096	0.221	1	0.541062	0.129	0.049	2.48155e-102	0.978965
	TNC													0.976848	0.175	0	0	0.976848
	ZC3H12A													0.974412	0.18	0.003	0	0.974412
	TUBA1C					0.409098	0.144	0.06	1.42902e-10	0.271883	0.245	0.386	1	0.288793	0.268	0.277	8.89493e-06	0.969775
	LCP2									0.31816	0.061	0.185	1	0.6491	0.164	0.058	4.57554e-145	0.96726
	MAP1LC3B					0.426731	0.265	0.124	1.47428e-18					0.537422	0.396	0.33	1.18845e-70	0.964153
	CLIC1					0.330699	0.433	0.254	4.1527e-20	0.617164	0.579	0.554	4.48332e-11					0.947862
	TMED2	0.367306	0.209	0.084	4.5689e-35	0.262289	0.126	0.062	0.000128474					0.306744	0.188	0.175	5.59344e-12	0.936339
	SOCS3													0.932179	0.17	0.003	0	0.932179
	MIR22HG									0.310221	0.06	0.145	1	0.615132	0.113	0.022	1.39847e-152	0.925353
	ITGA5									0.366447	0.054	0.131	1	0.549019	0.112	0.029	4.46715e-120	0.915466
	EIF3J	0.555636	0.208	0.066	7.92163e-54									0.358324	0.15	0.135	3.16953e-14	0.913959
	NRIP3									0.324906	0.1	0.159	1	0.586732	0.107	0.018	1.46434e-156	0.911638
	PSMA4	0.36536	0.155	0.061	1.40145e-26	0.541998	0.14	0.048	8.82311e-16									0.907358
	HSPA1A	0.44821	0.116	0.019	6.08115e-50					0.455095	0.1	0.167	1					0.903305
	NBPF19									0.292566	0.067	0.175	1	0.609596	0.108	0.015	4.42702e-178	0.902162
	RAB7B									0.413461	0.124	0.233	1	0.486235	0.143	0.078	5.05188e-69	0.899696
	RUNX1									0.397259	0.064	0.125	1	0.498672	0.143	0.073	2.23647e-74	0.895932
	SUSD6									0.306888	0.069	0.215	1	0.588962	0.14	0.053	4.23671e-115	0.89585
	ZNF267	0.303043	0.151	0.061	1.83321e-22					0.591817	0.116	0.249	1					0.89486
	FERMT3	0.460537	0.16	0.049	4.25528e-43									0.42846	0.323	0.287	9.0375e-36	0.888997
	FERMT2	0.38192	0.109	0.028	1.24747e-33					0.505823	0.08	0.102	0.00225675					0.887743
	SERPINB2	0.884481	0.178	0.001	2.21312e-173													0.884481
	SEC24A					0.516847	0.101	0.027	1.35543e-14					0.359352	0.128	0.103	1.22072e-21	0.876199
	NLRP3													0.872574	0.194	0.042	2.27375e-267	0.872574
	CCR5									0.273505	0.05	0.118	1	0.597475	0.107	0.015	3.98208e-170	0.87098
	NR4A3													0.867814	0.161	0.011	0	0.867814
	GPR132													0.860948	0.174	0.022	3.20069e-306	0.860948
	HSPA13									0.372589	0.069	0.203	1	0.4855	0.135	0.075	2.0064e-64	0.858089
	PTPN1	0.435024	0.129	0.033	5.76508e-41					0.422776	0.109	0.245	1					0.8578
	FAM107B	0.468181	0.242	0.092	3.79541e-48					0.386819	0.107	0.217	1					0.855
	RAB7A	0.267133	0.277	0.148	1.85136e-24	0.296947	0.191	0.095	9.03609e-09					0.290521	0.275	0.288	5.3089e-05	0.854601
	FOSL2	0.262458	0.154	0.071	3.89471e-17					0.590507	0.092	0.112	0.000149269					0.852965
	OSTC	0.303129	0.307	0.158	1.67592e-32	0.2567	0.132	0.072	0.00153077	0.288756	0.179	0.361	1					0.848585
	KTN1					0.430603	0.166	0.076	2.34907e-10					0.416856	0.243	0.234	1.31273e-17	0.847459
	ACOD1													0.844188	0.142	0	0	0.844188
	FOXF1													0.842876	0.143	0	0	0.842876
	MAFB	0.45665	0.276	0.112	7.57682e-50									0.38464	0.502	0.49	6.23534e-28	0.84129
	SSB					0.506044	0.184	0.077	4.86112e-15	0.334331	0.196	0.39	1					0.840376
	CD82	0.469569	0.113	0.017	1.94961e-51					0.370305	0.084	0.197	1					0.839875
	ELOA									0.315516	0.094	0.267	1	0.516939	0.125	0.056	1.73074e-81	0.832455
	TAB2					0.53439	0.104	0.025	3.39245e-16					0.296713	0.134	0.121	3.98991e-11	0.831103
	TENT2					0.449949	0.15	0.056	1.46508e-13	0.376302	0.164	0.353	1					0.826251
	AFF4									0.254578	0.087	0.323	1	0.569909	0.194	0.107	1.12532e-91	0.824487
	SERP1	0.485133	0.44	0.214	5.14671e-73	0.334892	0.23	0.117	2.50051e-11									0.820026
	PGM3									0.366963	0.065	0.175	1	0.452198	0.113	0.049	1.04348e-72	0.819161
	ETS2	0.557762	0.156	0.027	1.71774e-70									0.26021	0.118	0.102	1.53002e-10	0.817972
	DTX2									0.390486	0.069	0.139	1	0.427144	0.124	0.069	5.71393e-56	0.81763
	GOLGA4	0.345028	0.141	0.056	1.37364e-22	0.464576	0.133	0.052	3.10837e-11									0.809604
	RELA									0.293561	0.084	0.201	1	0.515663	0.14	0.064	4.08215e-87	0.809224
	SAMSN1	0.847437	0.479	0.153	1.50241e-171	0.366912	0.229	0.109	1.48363e-13					-0.412912	0.114	0.309	5.21754e-145	0.801437
	TBC1D9	0.401361	0.134	0.037	7.48575e-38					0.39822	0.096	0.207	1					0.799581
	ZP3	0.7945	0.149	0.001	6.59418e-136													0.7945
	SP100	0.409059	0.213	0.078	1.33078e-42	0.382546	0.152	0.066	4.04253e-10									0.791605
	N4BP1									0.338525	0.093	0.257	1	0.452545	0.128	0.069	4.29949e-59	0.791071
	JAK1					0.365539	0.107	0.044	3.54916e-07					0.423891	0.214	0.173	2.55812e-35	0.78943
	CYLD					0.4615	0.101	0.03	1.45687e-11	0.326905	0.081	0.239	1					0.788405
	MAML2									0.316803	0.102	0.241	1	0.468019	0.117	0.057	7.03807e-67	0.784823
	SRI									0.276302	0.134	0.269	1	0.50394	0.187	0.12	1.02887e-63	0.780243
	AHR	0.459379	0.108	0.017	1.68893e-51					0.317958	0.082	0.207	1					0.777337
	UGP2					0.493521	0.146	0.056	1.7325e-13	0.282261	0.194	0.396	1					0.775783
	BIRC2	0.414481	0.156	0.052	4.65764e-35					0.35819	0.077	0.225	1					0.772671
	BZW1	0.354527	0.269	0.13	1.56171e-33									0.41504	0.255	0.217	1.27196e-32	0.769568
	MMP19	0.768979	0.197	0.019	2.38753e-121													0.768979
	GARS					0.493705	0.105	0.032	6.29917e-13					0.27384	0.142	0.132	1.34005e-08	0.767545
	CYB5R3									0.268096	0.092	0.251	1	0.489362	0.173	0.112	1.26684e-58	0.757457
	AKR1B1					0.751989	0.262	0.081	2.10197e-41									0.751989
	USP18									0.7497	0.105	0.004	8.12886e-20					0.7497
	HNRNPAB	0.435005	0.138	0.036	1.14638e-42									0.312528	0.226	0.211	2.54392e-14	0.747532
	UBE2D1	0.475385	0.151	0.037	2.06068e-49					0.269871	0.076	0.253	1					0.745256
	LUCAT1													0.744204	0.121	0.003	8.07148e-287	0.744204
	STK40									0.334324	0.115	0.277	1	0.403883	0.137	0.089	2.05938e-42	0.738207
	CMTM6					0.421097	0.171	0.073	1.13476e-12	0.305606	0.204	0.404	1					0.726702
	DUSP1													0.725039	0.17	0.053	1.32132e-178	0.725039
	ZFAND6	0.252185	0.151	0.07	4.83627e-17									0.472084	0.168	0.111	3.29506e-53	0.724269
	PRRC2C	0.321791	0.235	0.116	3.23807e-26	0.401184	0.215	0.097	1.11519e-14									0.722975
	SDCBP					0.394871	0.577	0.351	8.38743e-34					0.322605	0.839	0.842	5.90239e-40	0.717476
	CDKN2B													0.716598	0.119	0.006	1.33689e-258	0.716598
	RNF19A									0.454561	0.097	0.209	1	0.258181	0.104	0.084	2.19469e-13	0.712742
	PPP1R15B									0.288452	0.087	0.233	1	0.421855	0.123	0.074	4.0781e-47	0.710307
	RP2	0.355727	0.112	0.035	4.25938e-26									0.350934	0.105	0.074	2.85194e-26	0.706661
	BET1	0.413178	0.113	0.029	9.01521e-36					0.290099	0.053	0.191	1					0.703278
	SBDS					0.310383	0.111	0.052	5.92632e-05					0.390278	0.202	0.169	2.80827e-27	0.70066
	RNF149									0.325581	0.093	0.273	1	0.37308	0.117	0.077	7.81169e-36	0.698661
	TUBB2A									0.692311	0.134	0.094	7.89336e-11					0.692311
	DPH3	0.30232	0.151	0.064	1.13747e-21									0.389315	0.118	0.078	5.25306e-35	0.691635
	HSP90AA1	0.333163	0.515	0.297	6.26057e-52									0.349364	0.654	0.665	6.53955e-22	0.682526
	LBH	0.680681	0.129	0.004	2.39998e-103													0.680681
	CCL7									0.680252	0.117	0.028	6.2811e-12					0.680252
	EIF4E									0.267726	0.087	0.225	1	0.411279	0.116	0.069	9.48788e-44	0.679004
	NR1H3									0.678437	0.132	0.179	1.0422e-05					0.678437
	TUBB4B									0.389292	0.164	0.301	1	0.288065	0.186	0.179	7.37699e-09	0.677357
	DNTTIP2	0.381908	0.114	0.033	2.01269e-29									0.292274	0.108	0.084	1.98196e-16	0.674181
	FAM3C									0.301214	0.066	0.215	1	0.367263	0.106	0.066	1.20494e-33	0.668477
	GRINA	0.332714	0.226	0.106	5.60084e-29	0.335439	0.164	0.079	4.79581e-08									0.668153
	ACSL3	-0.399401	0.097	0.147	5.18794e-12	0.329472	0.126	0.06	7.77771e-06	0.391723	0.182	0.353	1	0.342552	0.156	0.134	1.82254e-18	0.664346
	HNRNPK	0.381999	0.25	0.107	2.37181e-39									0.272627	0.339	0.364	0.00719715	0.654626
	ZNF277									0.285779	0.073	0.195	1	0.367864	0.116	0.073	1.75923e-35	0.653643
	C1orf21	0.652244	0.119	0.004	7.52573e-97													0.652244
	EIF4G2	0.38697	0.316	0.151	2.93697e-41	0.257493	0.217	0.129	1.1946e-05									0.644463
	SUB1					0.362951	0.237	0.121	5.23205e-12	0.279255	0.312	0.46	1					0.642206
	DEK					0.256516	0.175	0.092	4.64524e-06					0.381192	0.302	0.291	4.10221e-18	0.637708
	METRNL									0.313586	0.117	0.265	1	0.321227	0.179	0.157	9.84867e-17	0.634813
	TAPBP	0.30659	0.131	0.049	6.16743e-23					0.326018	0.125	0.321	1					0.632607
	MARCKSL1	0.630149	0.158	0.019	9.19031e-88													0.630149
	IFITM2					0.282569	0.116	0.064	0.0114581	0.344666	0.14	0.315	1					0.627235
	HSPA1B													0.624809	0.132	0.033	7.47776e-153	0.624809
	GTF2B	0.343925	0.107	0.033	7.2553e-25					0.280316	0.087	0.237	1					0.624241
	GNS	0.356496	0.158	0.057	1.75853e-30	0.263398	0.148	0.074	9.23425e-06									0.619894
	MAGT1	0.313092	0.126	0.049	1.95722e-21									0.305003	0.114	0.094	5.11558e-15	0.618095
	XAF1	0.617802	0.113	0.006	1.56003e-81													0.617802
	SLC25A24					0.30741	0.118	0.054	3.00053e-05					0.305414	0.16	0.145	6.16969e-12	0.612824
	CAPN2	0.344743	0.103	0.025	1.47841e-31					0.267437	0.06	0.191	1					0.61218
	PNPT1									0.608249	0.09	0.114	1.95439e-06					0.608249
	RBM3	0.348736	0.31	0.159	1.56732e-35	0.252257	0.152	0.083	0.000404508									0.600993
	CASP1	0.313133	0.238	0.113	4.29969e-29					0.284625	0.139	0.277	1					0.597758
	ZFP36													0.596784	0.24	0.147	4.66933e-99	0.596784
	SNRPD1	0.278621	0.144	0.064	7.94061e-18					0.316812	0.113	0.285	1					0.595434
	PSMA1					0.306021	0.124	0.063	0.000244487	0.288187	0.153	0.353	1					0.594208
	GNB1	0.26892	0.191	0.1	1.79791e-17	0.324774	0.176	0.089	1.33326e-07									0.593694
	RHOG					0.32591	0.168	0.082	5.52643e-08	0.259704	0.196	0.39	1					0.585614
	FOXN2					0.581635	0.107	0.025	3.39803e-18									0.581635
	ZFYVE16													0.575741	0.254	0.168	2.01613e-87	0.575741
	MPZL1	0.574341	0.169	0.037	2.43623e-65													0.574341
	RAB1A	0.288332	0.215	0.1	1.99558e-25	0.279692	0.145	0.076	9.07882e-05									0.568024
	SNRPG	0.270484	0.272	0.147	2.26497e-23					0.293573	0.191	0.361	1					0.564057
	IFI44L	0.562742	0.137	0.02	3.5843e-67													0.562742
	TRAM1	0.282904	0.195	0.091	1.0216e-22	0.276069	0.178	0.094	1.60996e-06									0.558973
	S100A6									0.297269	0.676	0.582	4.91916e-12	0.259999	0.214	0.239	1	0.557268
	SRSF5	0.279092	0.195	0.096	4.0107e-20									0.277379	0.216	0.216	1.37038e-06	0.556471
	RNF19B													0.553628	0.119	0.04	4.32363e-107	0.553628
	DDX60	0.551376	0.103	0.005	5.577e-76													0.551376
	PARP9									0.550519	0.104	0.161	0.0259797					0.550519
	BCL2													0.550376	0.105	0.023	9.21544e-130	0.550376
	CPEB4	0.542965	0.156	0.035	2.42466e-58													0.542965
	ETF1					0.27237	0.101	0.05	0.00283855					0.263569	0.164	0.163	6.7382e-05	0.535939
	HIVEP1													0.535585	0.107	0.032	7.30615e-109	0.535585
	ST3GAL1	0.534363	0.183	0.047	8.8734e-60													0.534363
	NRAS									0.28262	0.078	0.251	1	0.250843	0.106	0.095	4.46322e-08	0.533463
	PID1	0.522903	0.124	0.019	6.40259e-59													0.522903
	SLC15A3	0.250253	0.103	0.042	1.60023e-14					0.272619	0.213	0.384	1					0.522872
	RPS6KA3	0.520673	0.137	0.025	1.65463e-59													0.520673
	PLA2G7					0.520529	0.269	0.121	4.19241e-22									0.520529
	TICAM1													0.517606	0.103	0.025	2.4933e-120	0.517606
	PPP2CB									0.25011	0.098	0.311	1	0.258919	0.149	0.148	8.89514e-05	0.509029
	DDX5													0.508416	0.454	0.384	4.54551e-75	0.508416
	ANXA1									0.508202	0.373	0.448	0.0250483					0.508202
	PRDX1	0.889255	0.767	0.33	7.97761e-303									-0.392784	0.462	0.731	1.54058e-240	0.496471
	MAPK6	0.487188	0.17	0.05	1.46436e-46													0.487188
	DSE	0.485892	0.123	0.021	2.26653e-53													0.485892
	WNT5A	0.48162	0.101	0.009	1.85861e-60													0.48162
	SLC20A1													0.480955	0.11	0.047	1.95082e-76	0.480955
	EFHD2	0.480405	0.323	0.133	5.21424e-63													0.480405
	GAS7					0.469505	0.159	0.062	1.86922e-14									0.469505
	PI4K2B									0.453915	0.075	0.12	0.0252472					0.453915
	FAM129B													0.452876	0.122	0.062	1.88047e-64	0.452876
	IL1R1	0.447184	0.118	0.027	8.15872e-41													0.447184
	MT1F	0.446877	0.179	0.058	1.32168e-43													0.446877
	AMD1	0.444113	0.147	0.044	3.37047e-39													0.444113
	SH2B3													0.442739	0.164	0.109	1.62058e-48	0.442739
	CAST													0.441881	0.236	0.198	5.77322e-33	0.441881
	RRAGC					0.437548	0.106	0.035	4.47392e-11									0.437548
	DDIT4	0.432138	0.106	0.022	8.2659e-39													0.432138
	VASP													0.429653	0.165	0.113	1.24827e-46	0.429653
	TMEM106A													0.428992	0.127	0.078	1.36319e-45	0.428992
	G3BP1	0.426094	0.143	0.043	6.24349e-37													0.426094
	RBMS1					0.425165	0.112	0.042	2.49591e-09									0.425165
	NUS1	0.414361	0.137	0.041	3.42999e-36													0.414361
	XIAP	0.411737	0.131	0.038	1.07057e-34													0.411737
	ITGAV	0.410825	0.115	0.027	7.66746e-38													0.410825
	TALDO1	0.408467	0.415	0.203	9.61368e-61													0.408467
	HLA-DRA													0.408373	0.204	0.173	1.45226e-28	0.408373
	HDGF													0.408323	0.206	0.17	1.00679e-30	0.408323
	RAC2	0.404393	0.233	0.092	8.44536e-43													0.404393
	KIF5B	0.402325	0.209	0.086	1.90063e-34													0.402325
	TPM3													0.400128	0.474	0.463	1.39934e-27	0.400128
	THAP2	0.396521	0.104	0.017	8.05317e-42													0.396521
	ATP2A2	0.396401	0.2	0.074	1.97297e-39													0.396401
	DDX24	0.396091	0.176	0.065	1.81632e-33													0.396091
	TDP2													0.396068	0.133	0.09	2.28567e-37	0.396068
	RTN4					0.394737	0.284	0.136	1.32481e-18									0.394737
	MT1X	0.393999	0.293	0.125	3.7175e-48													0.393999
	CCL13					0.389262	0.23	0.121	4.781e-11									0.389262
	PDXK													0.387211	0.237	0.208	1.37238e-26	0.387211
	MANF					0.384952	0.186	0.086	1.33125e-11									0.384952
	CCDC50	0.381282	0.148	0.051	7.15397e-32													0.381282
	EIF5B	0.380962	0.128	0.045	3.37239e-26													0.380962
	PITPNB													0.380068	0.121	0.082	6.66093e-33	0.380068
	HNRNPA2B1													0.374034	0.458	0.443	5.84025e-27	0.374034
	UBA6													0.370871	0.107	0.066	2.48174e-36	0.370871
	NAPA					0.370867	0.134	0.055	1.60381e-09									0.370867
	SYNCRIP	0.367535	0.144	0.048	1.05861e-31													0.367535
	YWHAE	0.366142	0.329	0.164	1.09708e-40													0.366142
	MXD1													0.365923	0.11	0.071	2.98681e-33	0.365923
	TARS	0.363419	0.13	0.042	3.67703e-29													0.363419
	CLEC5A	0.359759	0.16	0.055	2.23605e-32													0.359759
	SEL1L	0.358863	0.143	0.052	7.75855e-28													0.358863
	SH3BP5	0.354079	0.102	0.026	1.28177e-29													0.354079
	RBM8A	0.351478	0.196	0.078	1.56597e-31													0.351478
	PSMD7	0.351162	0.197	0.089	7.47779e-28													0.351162
	CDC37													0.350722	0.14	0.111	8.65465e-25	0.350722
	MAFG													0.350659	0.105	0.068	5.33361e-33	0.350659
	IQGAP1	0.349961	0.278	0.13	3.10173e-36													0.349961
	TIPARP	0.349835	0.13	0.043	1.17459e-26													0.349835
	S100A8	0.664735	0.219	0.05	1.17542e-84									-0.314988	0.027	0.119	1.69453e-83	0.349748
	PDIA6	0.348882	0.366	0.19	4.20624e-41													0.348882
	ARCN1	0.347569	0.126	0.037	1.05349e-30													0.347569
	ASPH	0.34666	0.109	0.031	4.75639e-28													0.34666
	ARHGEF2													0.346478	0.121	0.086	4.90027e-29	0.346478
	PDIA4	0.346119	0.224	0.099	2.53348e-31													0.346119
	MIER1													0.345342	0.12	0.092	2.28844e-21	0.345342
	UBC													0.343533	0.891	0.886	8.5201e-69	0.343533
	RAN	0.342377	0.373	0.201	1.63224e-39													0.342377
	ELOVL5	0.341658	0.136	0.05	9.38178e-26													0.341658
	TMEM165	0.341122	0.132	0.046	2.28922e-26													0.341122
	SMARCA5	0.339469	0.159	0.064	1.34258e-25													0.339469
	RHEB					0.337156	0.142	0.068	5.02073e-07									0.337156
	DPP4	0.336406	0.135	0.05	1.76145e-25													0.336406
	CYP1B1	0.690908	0.464	0.165	6.01782e-133					-0.616595	0.321	0.53	2.36411e-12	0.261693	0.187	0.199	0.0469794	0.336006
	DDX3X	0.335346	0.145	0.062	9.08079e-22													0.335346
	SPCS3	0.334678	0.262	0.12	1.81725e-34													0.334678
	CHIT1									0.333412	0.277	0.145	1.35329e-11					0.333412
	IER2													0.333405	0.187	0.17	4.04613e-16	0.333405
	HNRNPH1													0.332448	0.16	0.135	9.65975e-19	0.332448
	STK10													0.332398	0.124	0.094	3.6752e-24	0.332398
	CKS2													0.331865	0.15	0.123	3.90588e-20	0.331865
	PKM	0.327967	0.3	0.156	1.10482e-31													0.327967
	PNRC2													0.327084	0.132	0.103	1.32642e-20	0.327084
	MAPKAPK2	0.32601	0.112	0.033	1.12046e-27													0.32601
	FAM49B	0.325302	0.174	0.072	1.21842e-27													0.325302
	SRP54													0.324169	0.11	0.084	2.71805e-20	0.324169
	CYTOR	0.322069	0.111	0.036	2.45418e-24													0.322069
	AKIRIN1	0.31781	0.101	0.032	3.87098e-23													0.31781
	TMBIM1													0.314427	0.17	0.151	2.16121e-15	0.314427
	GNG5					0.311065	0.3	0.172	1.02302e-11									0.311065
	UBE2H	0.308553	0.116	0.038	1.10025e-23													0.308553
	USO1	0.307224	0.117	0.046	1.82063e-19													0.307224
	CCDC82													0.306702	0.101	0.073	3.0395e-20	0.306702
	IER3IP1	0.306059	0.134	0.052	3.92922e-22													0.306059
	SELENOT	0.305417	0.164	0.076	5.93073e-20													0.305417
	MOB1A					0.304044	0.192	0.096	4.32273e-09									0.304044
	OSER1													0.302933	0.135	0.115	1.31686e-14	0.302933
	SGK3					0.301517	0.112	0.057	0.000744912									0.301517
	TRIP12	0.300178	0.131	0.053	2.21113e-20													0.300178
	UBB	0.299674	0.593	0.358	4.19844e-60													0.299674
	ARHGDIA	0.298621	0.208	0.098	2.00972e-24													0.298621
	RAB13													0.298078	0.25	0.264	0.00124931	0.298078
	PSME1					0.296257	0.184	0.101	4.91696e-06									0.296257
	GOLGA3													0.295892	0.108	0.086	1.41159e-16	0.295892
	NAA50	0.295204	0.104	0.035	4.38681e-20													0.295204
	TMED7	0.295049	0.132	0.05	1.30003e-21													0.295049
	SPPL2A	0.294783	0.112	0.04	8.4392e-21													0.294783
	RPN1	0.293948	0.14	0.061	5.95282e-19													0.293948
	AK6													0.292724	0.112	0.092	2.95705e-14	0.292724
	SEC11C	0.291727	0.163	0.066	6.84987e-24													0.291727
	ADRM1													0.290387	0.188	0.18	1.36275e-09	0.290387
	ZNF207													0.289292	0.162	0.154	2.07559e-08	0.289292
	HSPH1													0.286844	0.156	0.149	8.92508e-08	0.286844
	COPB2	0.285861	0.133	0.055	2.96892e-19													0.285861
	BAG1					0.285631	0.132	0.066	0.000102577									0.285631
	RRBP1					0.281913	0.113	0.053	9.45225e-05									0.281913
	SLC6A6													0.280995	0.112	0.096	1.30549e-11	0.280995
	HSPA9	0.279201	0.18	0.086	2.94303e-19													0.279201
	TCEA1													0.278007	0.312	0.331	0.0011512	0.278007
	UBE2D3					0.275885	0.238	0.135	5.24206e-08									0.275885
	GNAI3													0.273792	0.125	0.109	3.03649e-11	0.273792
	DDA1													0.271598	0.11	0.092	2.30938e-12	0.271598
	ANXA7	0.271512	0.156	0.074	8.54166e-18													0.271512
	MTMR14													0.270474	0.11	0.09	3.11352e-13	0.270474
	COPB1	0.270212	0.186	0.09	1.10611e-19													0.270212
	TNFRSF1B	0.268168	0.298	0.163	8.67538e-25													0.268168
	ERLEC1	0.267245	0.124	0.055	6.75554e-16													0.267245
	DERL2	0.266145	0.147	0.062	3.17739e-19													0.266145
	CRELD2	0.265265	0.115	0.044	4.69943e-18													0.265265
	RAB2A	0.262713	0.208	0.112	9.54964e-17													0.262713
	ARL8A													0.261132	0.152	0.15	1.27507e-05	0.261132
	EIF1AX	0.260752	0.14	0.065	9.51206e-16													0.260752
	PPP4C													0.260669	0.244	0.251	0.000169409	0.260669
	MYL12A													0.260086	0.515	0.545	0.000232115	0.260086
	EIF4A1													0.259845	0.2	0.198	2.12921e-06	0.259845
	LMAN1	0.258065	0.114	0.05	2.73691e-14													0.258065
	GCLC	0.531362	0.123	0.021	5.22346e-58					-0.275084	0.113	0.392	8.39757e-07					0.256278
	ZC3H15	0.256029	0.139	0.065	5.82617e-15													0.256029
	TRA2B	0.254818	0.103	0.04	1.00692e-15													0.254818
	TRA2A	0.253244	0.121	0.052	4.64532e-15													0.253244
	WSB2	0.252243	0.101	0.042	6.163e-14													0.252243
	PSMD11													0.252181	0.112	0.102	1.76239e-07	0.252181
	CALU	0.251239	0.189	0.093	4.76336e-18													0.251239
	TFRC	0.25075	0.118	0.053	2.48155e-14													0.25075
	TERF2IP	0.250132	0.126	0.056	5.63899e-15													0.250132
	GM2A	0.696893	0.365	0.12	6.0516e-111									-0.505267	0.123	0.356	3.80297e-203	0.191626
	S100A9	0.620281	0.751	0.402	1.56946e-185									-0.522964	0.277	0.584	4.03797e-285	0.0973171
	MTRNR2L12	-1.22595	0.8	0.984	0									1.25237	0.732	0.428	0	0.0264149
	MYH9	0.317426	0.135	0.052	1.45479e-23					-0.292338	0.103	0.386	1.68719e-06					0.0250882
	PLTP									0.36635	0.111	0.245	1	-0.3437	0.257	0.487	1.15791e-140	0.0226495
	C6orf62	0.311075	0.267	0.129	1.45566e-30					-0.315909	0.171	0.484	1.3104e-11					-0.00483345
	CALM1	0.614284	0.73	0.393	6.9408e-168									-0.625196	0.432	0.785	0	-0.0109116
	ADI1	0.318793	0.233	0.11	4.16938e-28									-0.363652	0.107	0.272	6.85478e-110	-0.0448595
	CD59	0.281368	0.172	0.08	1.50679e-19					-0.335264	0.141	0.442	8.95395e-11					-0.0538952
	BST2									0.302485	0.21	0.402	1	-0.365564	0.241	0.471	1.48819e-149	-0.0630784
	FCGR2A	0.297989	0.471	0.271	9.86634e-44									-0.383085	0.242	0.501	2.6665e-181	-0.0850965
	GYPC									0.344181	0.243	0.4	1	-0.457189	0.279	0.562	2.10206e-231	-0.113007
	C1QB					0.288893	0.217	0.119	5.33591e-08	0.300969	0.534	0.57	1	-0.770627	0.272	0.668	0	-0.180765
	DYNLL1	0.464376	0.532	0.274	1.7033e-84	-0.275086	0.179	0.195	1					-0.417666	0.249	0.514	9.59139e-195	-0.228376
	NIN									-0.250031	0.017	0.247	9.98584e-10					-0.250031
	ZNF609									-0.250037	0.006	0.229	3.70919e-17					-0.250037
	LARP7													-0.250123	0.044	0.129	3.49534e-52	-0.250123
	MRPL15													-0.250463	0.076	0.183	1.90675e-58	-0.250463
	SUMO1													-0.250598	0.074	0.181	3.09021e-57	-0.250598
	RMND5A									-0.250833	0.013	0.243	1.93865e-08					-0.250833
	FADS2									-0.25084	0.008	0.179	1.95371e-11					-0.25084
	RTF1													-0.250988	0.051	0.143	1.22554e-55	-0.250988
	ECI2									-0.251265	0.02	0.219	1.20969e-05					-0.251265
	COX15									-0.251621	0.007	0.191	1.03345e-08					-0.251621
	FES									-0.251724	0.002	0.219	1.52556e-52					-0.251724
	ZBTB40									-0.251785	0.006	0.163	2.77073e-08					-0.251785
	BRI3BP									-0.2521	0.006	0.211	8.13905e-18					-0.2521
	TCF12									-0.252149	0.021	0.277	1.94432e-08					-0.252149
	ISCA1									-0.252253	0.021	0.229	0.000332525					-0.252253
	SEM1													-0.252301	0.221	0.41	8.08759e-88	-0.252301
	DPYSL2													-0.252608	0.081	0.196	1.44437e-60	-0.252608
	PTGR1									-0.253033	0.038	0.295	8.76319e-07					-0.253033
	MRPL36													-0.253269	0.03	0.113	2.3434e-64	-0.253269
	SHISA5									-0.253652	0.021	0.241	8.17226e-07					-0.253652
	SMC6									-0.254082	0.019	0.225	1.54464e-07					-0.254082
	ANXA6													-0.254358	0.064	0.171	1.47526e-62	-0.254358
	MAPK14									-0.254541	0.012	0.231	5.80568e-10					-0.254541
	TMEM8A									-0.254579	0.03	0.273	7.97049e-08					-0.254579
	FAM214A									-0.254755	0.003	0.195	7.95165e-24					-0.254755
	RARS													-0.254775	0.042	0.127	5.60397e-58	-0.254775
	WBP2													-0.254837	0.104	0.231	1.43558e-63	-0.254837
	CAB39													-0.254889	0.037	0.123	2.8292e-62	-0.254889
	ZNF710									-0.254923	0.006	0.225	4.06755e-16					-0.254923
	LPIN2									-0.254925	0.024	0.289	5.03435e-08					-0.254925
	SMARCC2									-0.254993	0.009	0.211	9.90921e-10					-0.254993
	NBDY													-0.255036	0.038	0.121	2.38421e-58	-0.255036
	RPS6KB2									-0.255162	0.019	0.237	1.19417e-07					-0.255162
	SNX4									-0.255359	0.048	0.301	4.97078e-05					-0.255359
	FGFR1OP2									-0.255458	0.044	0.329	2.19668e-08					-0.255458
	CRBN									-0.255461	0.015	0.265	2.37008e-11					-0.255461
	MRPL16									-0.255525	0.015	0.243	3.12112e-09					-0.255525
	CHPT1									-0.255898	0.032	0.245	0.000433223					-0.255898
	MEF2D									-0.256033	0.012	0.209	1.98465e-06					-0.256033
	TMED10													-0.256127	0.097	0.228	2.04075e-68	-0.256127
	VPS29													-0.256164	0.109	0.243	3.47886e-66	-0.256164
	STXBP2													-0.256342	0.039	0.125	3.29346e-62	-0.256342
	PSMD4									-0.256343	0.088	0.363	0.00152841					-0.256343
	RNF135									-0.256765	0.013	0.259	4.39189e-15					-0.256765
	SF3B3									-0.256851	0.02	0.227	2.34687e-05					-0.256851
	AC100810.1									-0.25689	0.024	0.225	0.000636991					-0.25689
	CHID1									-0.257064	0.027	0.273	1.55411e-08					-0.257064
	ZDHHC4									-0.257122	0.011	0.181	2.75471e-07					-0.257122
	THAP11									-0.257171	0.008	0.157	1.4642e-05					-0.257171
	PTGS1									-0.25728	0.012	0.225	6.63167e-14					-0.25728
	SMC1A									-0.257334	0.025	0.281	9.49571e-10					-0.257334
	RNF114													-0.257401	0.05	0.146	5.07707e-62	-0.257401
	ZBTB44									-0.257561	0.004	0.199	5.13897e-18					-0.257561
	PTPRO									-0.257664	0.008	0.245	1.40576e-15					-0.257664
	ITGA4									-0.257997	0.009	0.151	8.79273e-08					-0.257997
	ESYT2									-0.258048	0.013	0.209	2.33315e-06					-0.258048
	BMI1									-0.258187	0.002	0.116	2.19406e-08					-0.258187
	TCEAL3													-0.258213	0.03	0.102	5.72026e-54	-0.258213
	LSM6													-0.258474	0.027	0.103	3.84478e-63	-0.258474
	LARP4B									-0.258823	0.044	0.331	9.39953e-08					-0.258823
	HFE									-0.258995	0.006	0.165	3.61404e-09					-0.258995
	ANAPC7									-0.258998	0.009	0.201	2.36896e-11					-0.258998
	DEF8													-0.259006	0.032	0.112	4.94348e-60	-0.259006
	ENSA													-0.259015	0.091	0.215	3.50869e-65	-0.259015
	CCT7													-0.259145	0.066	0.176	1.07659e-63	-0.259145
	CYBC1									-0.259335	0.015	0.265	9.39894e-11					-0.259335
	DYNC1LI2									-0.259488	0.04	0.309	3.507e-05					-0.259488
	ILK													-0.259788	0.049	0.143	1.88023e-61	-0.259788
	FKBP3													-0.26001	0.047	0.131	9.2289e-53	-0.26001
	HPS4									-0.260193	0.006	0.179	2.18029e-11					-0.260193
	YWHAB													-0.26039	0.298	0.513	5.94425e-109	-0.26039
	CREB1									-0.260408	0.029	0.279	2.35989e-06					-0.260408
	NSD2									-0.260434	0.009	0.175	1.32335e-06					-0.260434
	ANAPC15									-0.260482	0.017	0.215	2.28794e-05					-0.260482
	SUCLG2									-0.260793	0.029	0.281	3.52359e-09					-0.260793
	FAM210B									-0.260958	0.01	0.221	6.18335e-12					-0.260958
	CDKN1C									-0.261452	0.01	0.169	1.15186e-10					-0.261452
	PPIL3									-0.261606	0.007	0.179	5.57877e-11					-0.261606
	VPS53									-0.261702	0.022	0.253	4.0168e-09					-0.261702
	PFDN1													-0.262029	0.056	0.157	5.50355e-63	-0.262029
	CERK									-0.262509	0.003	0.163	4.44543e-14					-0.262509
	MBNL3									-0.262613	0.003	0.143	4.44894e-11					-0.262613
	DDX18													-0.262943	0.071	0.186	8.7964e-64	-0.262943
	TIMM10													-0.262954	0.03	0.104	1.23166e-57	-0.262954
	CLEC4A									-0.262972	0.014	0.203	1.07803e-08					-0.262972
	CARM1													-0.263089	0.023	0.101	1.37465e-69	-0.263089
	C3orf62									-0.263232	0.007	0.211	1.34688e-14					-0.263232
	AHCYL1									-0.263275	0.059	0.339	4.34257e-08					-0.263275
	DNM1									-0.263539	0.013	0.213	1.38297e-11					-0.263539
	ABHD14B									-0.263593	0.01	0.209	7.70254e-10					-0.263593
	SSU72													-0.263647	0.076	0.192	3.81597e-65	-0.263647
	WDR82									-0.263795	0.038	0.331	4.54351e-11					-0.263795
	DMXL2									-0.263845	0.069	0.361	3.88264e-09					-0.263845
	PARL									-0.264007	0.021	0.253	7.65341e-09					-0.264007
	REST									-0.264051	0.047	0.323	1.47247e-06					-0.264051
	GTF2F1													-0.264062	0.089	0.217	1.91372e-70	-0.264062
	AKAP6									-0.264828	0.006	0.233	3.98894e-27					-0.264828
	TLR7									-0.264999	0.011	0.173	6.29305e-09					-0.264999
	IQSEC1									-0.265086	0.009	0.229	1.2247e-13					-0.265086
	TRPS1									-0.265324	0.012	0.267	2.23983e-17					-0.265324
	CCDC91									-0.265523	0.017	0.215	0.000216556					-0.265523
	G3BP2									-0.265901	0.072	0.38	8.79657e-10					-0.265901
	XPOT									-0.265962	0.015	0.237	1.38125e-10					-0.265962
	EXOC6									-0.266009	0.008	0.177	2.39231e-08					-0.266009
	KRT10													-0.266647	0.059	0.158	6.80662e-58	-0.266647
	CAMK1									-0.266795	0.066	0.327	4.43395e-06					-0.266795
	SRP9									-0.266875	0.09	0.402	3.80396e-08					-0.266875
	CDS2													-0.267456	0.041	0.131	2.18573e-64	-0.267456
	KAT7									-0.267663	0.013	0.209	1.10443e-07					-0.267663
	KXD1									-0.267847	0.038	0.291	2.29651e-06					-0.267847
	ARID1A									-0.268002	0.022	0.281	1.24874e-11					-0.268002
	MRPS5													-0.268242	0.035	0.121	2.46317e-64	-0.268242
	NUBP2									-0.268367	0.013	0.183	3.36678e-05					-0.268367
	ALDH6A1									-0.268414	0.016	0.225	2.73991e-08					-0.268414
	SGPP1													-0.268434	0.034	0.123	8.28654e-68	-0.268434
	ADORA3									-0.26857	0.001	0.193	4.87323e-69					-0.26857
	RAB1B									-0.268674	0.054	0.341	5.3109e-09					-0.268674
	RNH1													-0.268709	0.156	0.325	3.62499e-85	-0.268709
	MFF									-0.268764	0.024	0.273	3.77406e-07					-0.268764
	MAPK3									-0.26881	0.006	0.223	6.78391e-19					-0.26881
	HMGCL									-0.269109	0.012	0.221	1.72656e-11					-0.269109
	DOCK8									-0.26931	0.046	0.325	1.97165e-09					-0.26931
	PYURF									-0.269325	0.038	0.303	1.12202e-07					-0.269325
	SGPL1									-0.269519	0.028	0.271	8.91391e-08					-0.269519
	GATAD1													-0.269727	0.037	0.125	2.33884e-65	-0.269727
	TMEM192									-0.269825	0.013	0.271	1.21909e-15					-0.269825
	NT5DC1									-0.269907	0.019	0.237	5.13747e-08					-0.269907
	RPRD2									-0.270135	0.006	0.219	4.75714e-18					-0.270135
	PPTC7									-0.270235	0.034	0.253	0.00194665					-0.270235
	CTR9									-0.270437	0.016	0.249	2.36369e-11					-0.270437
	CERS6													-0.270514	0.03	0.114	5.60171e-69	-0.270514
	PLP2	-0.270749	0.096	0.121	0.0242762													-0.270749
	ALKBH5									-0.270891	0.02	0.263	6.10574e-08					-0.270891
	VASH1									-0.270966	0.005	0.213	5.8796e-24					-0.270966
	SPIN1									-0.271215	0.014	0.277	5.93788e-16					-0.271215
	SCIMP									-0.27143	0.005	0.187	1.60442e-16					-0.27143
	CCDC152									-0.27153	0.009	0.127	8.72099e-06					-0.27153
	RCOR3									-0.271556	0.007	0.231	1.77491e-19					-0.271556
	PPP1CB									-0.271598	0.098	0.428	9.1197e-10					-0.271598
	DDX54									-0.27215	0.009	0.191	1.58309e-08					-0.27215
	CTSH	-0.272484	0.138	0.168	0.00769023													-0.272484
	TBC1D22A									-0.272994	0.012	0.237	2.59075e-12					-0.272994
	SETX									-0.273422	0.095	0.406	2.40483e-10					-0.273422
	DNAJB1									-0.273701	0.039	0.273	0.000434562					-0.273701
	APLP2													-0.273793	0.224	0.426	1.87275e-104	-0.273793
	BLNK									-0.274032	0.004	0.237	2.68669e-29					-0.274032
	OAT									-0.274146	0.047	0.335	2.86822e-08					-0.274146
	RSF1									-0.274668	0.044	0.335	2.95932e-11					-0.274668
	ZMIZ1									-0.274757	0.042	0.287	1.23048e-05					-0.274757
	PPP4R3B									-0.274776	0.026	0.283	9.12015e-10					-0.274776
	UFL1									-0.275075	0.021	0.263	4.87636e-09					-0.275075
	LYRM7									-0.275144	0.009	0.197	4.72813e-11					-0.275144
	TTC37													-0.275185	0.032	0.116	3.59777e-67	-0.275185
	NDUFAF3													-0.27525	0.061	0.17	8.91463e-67	-0.27525
	TMEM167A									-0.275466	0.088	0.373	6.80635e-05					-0.275466
	NARF									-0.275517	0.012	0.221	4.4634e-12					-0.275517
	HPS3									-0.276031	0.009	0.255	6.8689e-18					-0.276031
	IDS									-0.276263	0.03	0.293	1.03428e-12					-0.276263
	TLR4					0.277923	0.193	0.108	5.22653e-06					-0.554253	0.064	0.27	9.07078e-222	-0.27633
	RAB3IL1									-0.276356	0.007	0.185	1.71983e-10					-0.276356
	IMP3									-0.276771	0.014	0.247	6.18537e-12					-0.276771
	RGS2									-0.276917	0.003	0.131	2.03187e-15					-0.276917
	SOS2									-0.277076	0.016	0.297	4.65776e-18					-0.277076
	MARF1									-0.277107	0.014	0.249	1.63928e-10					-0.277107
	IVD									-0.277175	0.009	0.235	1.13474e-14					-0.277175
	DOCK11									-0.277456	0.012	0.251	1.19677e-14					-0.277456
	CLNS1A									-0.277592	0.026	0.253	5.15659e-07					-0.277592
	KIF20B									-0.277744	0.001	0.133	5.24382e-25					-0.277744
	CLPX									-0.277859	0.018	0.249	3.76023e-10					-0.277859
	HIF1A													-0.278062	0.226	0.44	2.82752e-112	-0.278062
	CBX6									-0.278192	0.023	0.297	3.30881e-13					-0.278192
	ENOPH1													-0.278286	0.024	0.102	5.92614e-73	-0.278286
	MKLN1									-0.278304	0.03	0.295	1.22576e-09					-0.278304
	LPP									-0.278402	0.036	0.317	3.38821e-13					-0.278402
	GLB1													-0.278526	0.024	0.11	2.34569e-80	-0.278526
	PLEKHJ1													-0.278605	0.032	0.12	5.02191e-74	-0.278605
	SLC16A10									-0.278606	0.021	0.173	1.62606e-07					-0.278606
	ARFGEF1									-0.278659	0.027	0.275	1.52166e-06					-0.278659
	TMEM176A									-0.278668	0.046	0.261	7.91081e-08					-0.278668
	MAT2B									-0.278846	0.048	0.347	6.7826e-09					-0.278846
	FKBP4									-0.279053	0.02	0.205	0.000378502					-0.279053
	PNN									-0.279117	0.042	0.329	1.73276e-11					-0.279117
	KIAA1143									-0.279173	0.01	0.233	2.39033e-12					-0.279173
	ZZEF1									-0.279416	0.013	0.259	3.47408e-17					-0.279416
	TMCO1													-0.279475	0.039	0.14	1.80833e-77	-0.279475
	CD99													-0.279741	0.131	0.292	1.70792e-86	-0.279741
	NBR1									-0.280166	0.033	0.307	2.64576e-09					-0.280166
	KIF1C									-0.280175	0.015	0.223	2.93087e-08					-0.280175
	NOTCH1									-0.280795	0.007	0.231	5.0772e-20					-0.280795
	ANAPC13									-0.280868	0.025	0.227	0.00014721					-0.280868
	C9orf78									-0.281059	0.042	0.311	1.0739e-07					-0.281059
	RTCB													-0.281086	0.066	0.18	2.26816e-71	-0.281086
	RNF125									-0.281673	0.002	0.217	8.95447e-54					-0.281673
	DDRGK1													-0.281906	0.03	0.117	6.91861e-74	-0.281906
	TOR1AIP1									-0.281919	0.024	0.303	2.58928e-10					-0.281919
	PMPCB													-0.282132	0.034	0.125	4.18058e-71	-0.282132
	GABARAP	-0.2822	0.073	0.103	0.000161572													-0.2822
	CMTM7									-0.282204	0.01	0.251	2.13369e-18					-0.282204
	CD163L1									-0.282371	0.014	0.231	1.02898e-14					-0.282371
	NME1													-0.282468	0.052	0.148	7.76619e-65	-0.282468
	TBC1D14									-0.282539	0.003	0.211	4.59012e-30					-0.282539
	PURA									-0.282618	0.015	0.287	2.51463e-16					-0.282618
	CHCHD7													-0.282821	0.069	0.187	3.2941e-71	-0.282821
	MLXIP									-0.282876	0.013	0.283	1.92276e-19					-0.282876
	SCAMP5									-0.283252	0.002	0.155	2.53075e-21					-0.283252
	CCPG1									-0.283517	0.047	0.309	9.55283e-11					-0.283517
	TRABD													-0.283759	0.035	0.122	1.29756e-69	-0.283759
	CBR1									-0.283957	0.037	0.247	9.69715e-05					-0.283957
	AP1S1									-0.284318	0.03	0.251	7.68859e-05					-0.284318
	SERINC3													-0.284335	0.06	0.175	2.92343e-76	-0.284335
	PUM1									-0.28434	0.042	0.341	1.99015e-12					-0.28434
	PDS5B									-0.284515	0.013	0.273	3.74307e-15					-0.284515
	NFU1													-0.284883	0.023	0.102	1.69762e-74	-0.284883
	CPNE1													-0.284891	0.034	0.124	1.15138e-73	-0.284891
	PTBP3									-0.285159	0.098	0.414	1.11848e-12					-0.285159
	EIF3M													-0.285279	0.115	0.267	2.90318e-83	-0.285279
	DNAJC13									-0.285293	0.023	0.285	5.9031e-12					-0.285293
	MOB3B									-0.285318	0.005	0.187	5.10952e-17					-0.285318
	ADA2									-0.285549	0.08	0.329	1.56662e-08					-0.285549
	TNFAIP8L2									-0.285624	0.011	0.231	1.16478e-12					-0.285624
	VMA21													-0.286479	0.035	0.128	1.54035e-76	-0.286479
	FBXO7													-0.286647	0.051	0.158	1.04e-73	-0.286647
	PER3									-0.286966	0.005	0.211	8.48431e-27					-0.286966
	LCORL									-0.287053	0.017	0.273	1.18245e-14					-0.287053
	GYG1									-0.287927	0.026	0.227	0.00169564					-0.287927
	COA4													-0.288323	0.025	0.107	2.06914e-75	-0.288323
	NUP133									-0.288387	0.004	0.11	6.41553e-08					-0.288387
	GSR													-0.28841	0.069	0.188	1.98479e-74	-0.28841
	CHMP4A													-0.288456	0.056	0.163	1.36115e-72	-0.288456
	NUMA1									-0.288509	0.025	0.297	3.93873e-10					-0.288509
	RAD17									-0.288598	0.007	0.193	4.05802e-11					-0.288598
	ITGAE									-0.28895	0.017	0.199	0.000714213					-0.28895
	ISCA2									-0.289047	0.017	0.227	9.54684e-07					-0.289047
	NSMCE2													-0.28919	0.028	0.114	2.11181e-74	-0.28919
	DARS									-0.289194	0.038	0.307	2.02019e-08					-0.289194
	SNAP29													-0.289213	0.036	0.133	4.69427e-78	-0.289213
	LYRM2													-0.289844	0.025	0.11	1.47842e-76	-0.289844
	MINDY2									-0.289901	0.016	0.263	1.46258e-15					-0.289901
	SPAST									-0.290104	0.011	0.173	2.74154e-07					-0.290104
	MRPL54													-0.290477	0.091	0.227	4.19167e-80	-0.290477
	BTBD1									-0.290565	0.031	0.277	3.3307e-07					-0.290565
	RNF13													-0.290702	0.112	0.274	2.73539e-92	-0.290702
	RXRA									-0.290747	0.013	0.299	3.82047e-22					-0.290747
	ICMT									-0.29086	0.009	0.219	4.57216e-14					-0.29086
	RSL24D1													-0.290863	0.072	0.19	8.18407e-72	-0.290863
	NSD3													-0.29106	0.043	0.147	5.65702e-77	-0.29106
	NDUFS4													-0.291244	0.056	0.169	5.27735e-77	-0.291244
	TRIM44									-0.29161	0.036	0.313	5.8609e-11					-0.29161
	TOB1									-0.291691	0.01	0.225	2.29483e-13					-0.291691
	TXNDC12													-0.292068	0.021	0.103	1.44775e-83	-0.292068
	LGALS8									-0.292248	0.025	0.305	6.31528e-12					-0.292248
	RNF166									-0.292575	0.002	0.205	2.62242e-29					-0.292575
	ADIPOR1									-0.292804	0.061	0.363	5.11843e-09					-0.292804
	NQO2													-0.292879	0.029	0.117	8.2349e-77	-0.292879
	GPR155									-0.292983	0.007	0.245	1.39694e-26					-0.292983
	RAD51AP1									-0.293121	0.017	0.217	1.46991e-08					-0.293121
	TNFRSF14													-0.293174	0.028	0.12	4.89645e-83	-0.293174
	APH1A													-0.293183	0.11	0.267	3.05508e-92	-0.293183
	KCNMA1									-0.293289	0.031	0.285	2.82841e-10					-0.293289
	AP2A1									-0.293501	0.022	0.277	1.87697e-10					-0.293501
	SCAMP4													-0.293742	0.022	0.106	3.03843e-84	-0.293742
	FECH									-0.294527	0.01	0.233	6.09944e-13					-0.294527
	FAM204A									-0.294777	0.037	0.289	3.97178e-07					-0.294777
	WBP1L									-0.295341	0.015	0.247	2.24238e-09					-0.295341
	CHD1									-0.295726	0.021	0.263	6.05662e-11					-0.295726
	HSDL2									-0.29586	0.019	0.275	2.81716e-12					-0.29586
	SEC62													-0.295958	0.122	0.282	6.0984e-88	-0.295958
	LMAN2													-0.296055	0.104	0.243	4.21581e-78	-0.296055
	SMIM7													-0.296083	0.042	0.139	2.07839e-73	-0.296083
	SPECC1									-0.296355	0.013	0.285	2.10473e-21					-0.296355
	IDH3G													-0.296387	0.031	0.125	1.89304e-82	-0.296387
	CRELD1									-0.29685	0.007	0.133	3.18943e-05					-0.29685
	RPP30									-0.297367	0.011	0.181	3.83285e-06					-0.297367
	STXBP3									-0.29742	0.037	0.301	5.98733e-07					-0.29742
	MOSPD2									-0.297529	0.023	0.297	2.43005e-13					-0.297529
	CPSF2													-0.297557	0.022	0.103	1.44523e-80	-0.297557
	CCDC107													-0.297814	0.018	0.102	1.51526e-90	-0.297814
	CCT6A													-0.298655	0.104	0.253	4.17273e-85	-0.298655
	RPN2													-0.298845	0.122	0.291	8.78804e-97	-0.298845
	TP53INP1									-0.299103	0.012	0.281	3.38207e-18					-0.299103
	ACADM													-0.299414	0.018	0.106	5.02997e-95	-0.299414
	RRAS									-0.299841	0.051	0.305	9.43076e-06					-0.299841
	UNC50													-0.299871	0.024	0.111	2.11039e-84	-0.299871
	ZNF24									-0.300195	0.038	0.295	6.26776e-06					-0.300195
	ZMYND11									-0.300222	0.016	0.259	1.13104e-11					-0.300222
	SNRNP70									-0.300238	0.058	0.351	8.21314e-08					-0.300238
	MEA1													-0.300274	0.025	0.101	1.21869e-73	-0.300274
	HNRNPUL2													-0.300492	0.026	0.117	2.9909e-87	-0.300492
	PGD									-0.300508	0.142	0.446	2.27059e-12					-0.300508
	PSAP													-0.30054	0.587	0.786	7.45051e-164	-0.30054
	TWSG1													-0.300584	0.021	0.111	5.06991e-90	-0.300584
	NUDC									-0.30069	0.036	0.275	2.70716e-07					-0.30069
	EVI5									-0.300761	0.021	0.301	5.37234e-18					-0.300761
	TADA3									-0.301079	0.017	0.227	5.75029e-09					-0.301079
	TLE3									-0.301923	0.004	0.187	3.47933e-19					-0.301923
	HEATR5A									-0.302428	0.012	0.235	1.49643e-11					-0.302428
	TBL1X									-0.302577	0.012	0.249	1.62201e-16					-0.302577
	NSF									-0.3026	0.019	0.265	4.15567e-12					-0.3026
	CCAR1									-0.302879	0.033	0.311	8.13327e-11					-0.302879
	C12orf57													-0.303104	0.044	0.141	4.08897e-73	-0.303104
	CITED2									-0.303346	0.043	0.327	1.28416e-12					-0.303346
	MRPL52													-0.3035	0.098	0.237	1.02926e-79	-0.3035
	SIRT2													-0.303939	0.031	0.128	1.40664e-86	-0.303939
	BMF									-0.304232	0.005	0.255	4.26313e-26					-0.304232
	FNBP1									-0.30487	0.042	0.321	2.71075e-07					-0.30487
	CALCOCO1									-0.30488	0.007	0.227	6.30388e-20					-0.30488
	ZCCHC9									-0.305022	0.026	0.261	1.22683e-06					-0.305022
	TCEAL8									-0.305211	0.022	0.269	2.10681e-10					-0.305211
	MRPL33													-0.305223	0.054	0.164	2.66042e-76	-0.305223
	EVA1B													-0.305454	0.053	0.161	8.10228e-77	-0.305454
	MED29													-0.305461	0.022	0.109	1.40919e-89	-0.305461
	GAA													-0.305625	0.026	0.114	1.76676e-85	-0.305625
	UBE2M													-0.306306	0.115	0.267	1.50831e-87	-0.306306
	POU2F1									-0.30642	0.009	0.229	1.0817e-16					-0.30642
	CORO7													-0.307327	0.032	0.125	1.09554e-83	-0.307327
	BRD3									-0.307339	0.005	0.217	6.55483e-23					-0.307339
	MRPL21													-0.307351	0.024	0.11	1.56672e-81	-0.307351
	AVPI1									-0.30742	0.003	0.187	8.7801e-29					-0.30742
	LSM10													-0.3078	0.022	0.107	5.19791e-87	-0.3078
	SUCLG1													-0.308705	0.022	0.109	9.72372e-89	-0.308705
	HECTD1									-0.308786	0.033	0.327	8.59807e-14					-0.308786
	ARPIN									-0.308824	0.009	0.249	3.87338e-20					-0.308824
	SPOP									-0.309069	0.015	0.255	1.61104e-12					-0.309069
	ZNF217									-0.309252	0.013	0.239	2.19394e-12					-0.309252
	EP300									-0.309595	0.044	0.339	1.46446e-10					-0.309595
	TRAF7									-0.309639	0.013	0.217	7.24039e-11					-0.309639
	CDC40									-0.309639	0.018	0.279	3.89204e-12					-0.309639
	PRPF6													-0.309808	0.032	0.124	6.89073e-82	-0.309808
	ARRDC2									-0.309859	0.009	0.165	8.45873e-07					-0.309859
	SRRM2									-0.309903	0.11	0.426	4.45864e-12					-0.309903
	BNIP2									-0.309904	0.08	0.388	1.20474e-09					-0.309904
	GPATCH11									-0.309935	0.018	0.239	1.85107e-08					-0.309935
	HACD3									-0.310427	0.032	0.261	1.59683e-06					-0.310427
	IGBP1													-0.310569	0.025	0.112	1.77161e-86	-0.310569
	TAOK1									-0.311115	0.062	0.367	1.38594e-10					-0.311115
	ARF5													-0.311982	0.035	0.13	5.6319e-85	-0.311982
	BEX3	-0.312046	0.109	0.14	0.00017644													-0.312046
	CNDP2													-0.312334	0.069	0.192	9.15455e-82	-0.312334
	COMMD1													-0.312348	0.024	0.112	3.66995e-86	-0.312348
	KIAA0232									-0.312833	0.03	0.285	1.49613e-08					-0.312833
	BOLA3													-0.312934	0.027	0.11	8.89985e-77	-0.312934
	EI24													-0.313019	0.039	0.142	8.99236e-84	-0.313019
	MRPL28													-0.313721	0.025	0.11	2.36663e-84	-0.313721
	SREK1IP1													-0.313925	0.048	0.16	1.75035e-82	-0.313925
	COX7A2L													-0.314495	0.086	0.229	9.76886e-92	-0.314495
	A1BG													-0.314708	0.039	0.132	1.83537e-74	-0.314708
	ZDHHC3									-0.315464	0.018	0.265	7.53754e-12					-0.315464
	ZMYM2									-0.315528	0.007	0.281	3.85894e-30					-0.315528
	ARL5A									-0.315744	0.015	0.237	2.87644e-11					-0.315744
	UBE2W													-0.315997	0.034	0.129	5.8386e-85	-0.315997
	VGLL4									-0.316414	0.012	0.235	2.45835e-12					-0.316414
	FRMD4B													-0.31644	0.037	0.135	7.29668e-81	-0.31644
	KIAA0100									-0.316588	0.025	0.299	5.55277e-14					-0.316588
	CREBL2													-0.316752	0.064	0.186	3.52985e-85	-0.316752
	DBP									-0.316934	0.002	0.241	3.34624e-46					-0.316934
	FGD4									-0.316994	0.005	0.235	4.21832e-24					-0.316994
	SMC3													-0.317201	0.024	0.112	1.79822e-87	-0.317201
	ZSCAN16-AS1													-0.317443	0.035	0.134	7.46681e-83	-0.317443
	HP1BP3									-0.31771	0.068	0.396	5.81635e-16					-0.31771
	UBL5													-0.317855	0.329	0.574	5.67998e-150	-0.317855
	FNTA													-0.318145	0.033	0.131	2.42816e-86	-0.318145
	OGA									-0.318418	0.027	0.275	7.33903e-10					-0.318418
	TNPO1	0.316528	0.129	0.045	1.04986e-25					-0.333988	0.098	0.39	1.61153e-06	-0.301153	0.059	0.178	1.85469e-81	-0.318613
	HSPA4									-0.318633	0.067	0.365	1.24814e-09					-0.318633
	TBC1D5									-0.318894	0.014	0.285	2.55958e-17					-0.318894
	IFI27L2									-0.319013	0.059	0.297	0.000135888					-0.319013
	BUD23													-0.319357	0.028	0.124	1.53225e-91	-0.319357
	HPS5									-0.319392	0.023	0.285	3.4383e-10					-0.319392
	MICU2									-0.3194	0.023	0.253	2.71947e-06					-0.3194
	SAFB									-0.319534	0.029	0.309	2.66355e-12					-0.319534
	PGBD5									-0.32031	0.003	0.233	4.65562e-37					-0.32031
	SNRPF													-0.320418	0.074	0.204	2.43848e-85	-0.320418
	GZF1									-0.320692	0.009	0.205	2.03408e-11					-0.320692
	CACUL1									-0.320854	0.045	0.353	3.23824e-13					-0.320854
	CCDC25									-0.321139	0.015	0.229	1.76485e-08					-0.321139
	FDPS	-0.321381	0.175	0.202	0.00275887													-0.321381
	TSPYL1									-0.321385	0.033	0.289	1.19024e-08					-0.321385
	UBN1									-0.321537	0.025	0.287	2.28664e-11					-0.321537
	SSNA1													-0.321579	0.051	0.162	1.55972e-83	-0.321579
	AKR7A2									-0.321985	0.023	0.265	2.90133e-10					-0.321985
	DRAP1													-0.322112	0.101	0.248	1.13506e-87	-0.322112
	RCN2									-0.322184	0.014	0.215	1.22865e-08					-0.322184
	FCHO2									-0.322329	0.032	0.325	3.31538e-15					-0.322329
	KDSR													-0.322744	0.04	0.142	1.43045e-85	-0.322744
	PAFAH1B2									-0.323104	0.052	0.337	1.59816e-07					-0.323104
	SPAG7													-0.323423	0.057	0.175	3.59982e-87	-0.323423
	GNB4													-0.324103	0.059	0.182	1.67776e-88	-0.324103
	PEX2													-0.324342	0.018	0.102	9.64344e-95	-0.324342
	C1QBP													-0.324637	0.054	0.17	3.1933e-88	-0.324637
	MAEA									-0.324703	0.019	0.235	3.36355e-10					-0.324703
	KMT2C									-0.325051	0.041	0.361	5.58431e-18					-0.325051
	STK4													-0.325253	0.046	0.159	1.95253e-89	-0.325253
	PHF14									-0.325649	0.008	0.237	1.04643e-16					-0.325649
	RPL38													-0.325836	0.753	0.91	7.21945e-230	-0.325836
	N4BP2L2									-0.326206	0.073	0.38	6.7859e-15					-0.326206
	RNASEH2B									-0.326615	0.015	0.273	1.02165e-13					-0.326615
	PUM2									-0.326628	0.022	0.291	4.29347e-14					-0.326628
	GNA13									-0.326719	0.067	0.363	5.96865e-08					-0.326719
	DMXL1									-0.326876	0.052	0.375	6.51365e-17					-0.326876
	MRPS12													-0.326899	0.036	0.138	4.30407e-90	-0.326899
	SDCCAG8									-0.327076	0.033	0.337	8.73293e-15					-0.327076
	TCF25													-0.327671	0.134	0.309	1.10875e-105	-0.327671
	GPATCH2L									-0.327718	0.043	0.349	4.63682e-16					-0.327718
	LSM3													-0.32842	0.031	0.127	2.38579e-86	-0.32842
	TMEM126B													-0.328477	0.02	0.103	8.42344e-92	-0.328477
	CLPP													-0.328576	0.028	0.124	1.81376e-92	-0.328576
	NEFH									-0.328618	0.006	0.163	1.46419e-12					-0.328618
	RAPGEF1									-0.328619	0.076	0.363	4.62064e-09					-0.328619
	NDUFA6													-0.328664	0.124	0.297	3.06358e-105	-0.328664
	ENTR1									-0.328911	0.004	0.231	6.96979e-32					-0.328911
	POLR3GL									-0.329079	0.016	0.249	2.0414e-11					-0.329079
	COX7A2													-0.329112	0.237	0.463	9.53843e-134	-0.329112
	MTF2									-0.329158	0.007	0.215	7.04496e-17					-0.329158
	SSH1									-0.329343	0.02	0.295	1.29663e-18					-0.329343
	EPB41L4A-AS1													-0.329478	0.029	0.13	1.36018e-94	-0.329478
	WDR26									-0.32977	0.063	0.376	1.42875e-14					-0.32977
	CCR1													-0.329901	0.057	0.188	4.82566e-98	-0.329901
	ACBD5									-0.330091	0.041	0.307	1.75623e-07					-0.330091
	MRPL22													-0.330263	0.026	0.121	4.74452e-92	-0.330263
	TANGO2									-0.330507	0.009	0.253	1.2487e-18					-0.330507
	ZKSCAN1									-0.33066	0.029	0.313	1.46319e-15					-0.33066
	CCDC69									-0.330797	0.013	0.227	4.03817e-11					-0.330797
	HDAC3									-0.331151	0.012	0.229	1.54766e-13					-0.331151
	SHKBP1													-0.331171	0.017	0.106	4.76394e-105	-0.331171
	SFMBT2									-0.331176	0.009	0.201	4.07778e-13					-0.331176
	DNAJC8													-0.331416	0.088	0.242	5.72073e-101	-0.331416
	CLTB													-0.331564	0.036	0.141	1.81164e-93	-0.331564
	CCDC124													-0.331618	0.027	0.121	4.55887e-94	-0.331618
	MMADHC													-0.33168	0.071	0.201	1.37818e-88	-0.33168
	TCAIM									-0.331702	0.02	0.277	4.59838e-11					-0.331702
	STX4	-0.332014	0.114	0.149	6.11789e-06													-0.332014
	SLU7									-0.332059	0.058	0.365	9.53354e-10					-0.332059
	SDHD													-0.33233	0.06	0.184	8.14402e-92	-0.33233
	EXOC4									-0.33235	0.015	0.263	3.12659e-13					-0.33235
	UQCRFS1													-0.332352	0.122	0.295	7.28849e-107	-0.332352
	CENPB									-0.332389	0.015	0.253	2.32986e-11					-0.332389
	SLC23A2									-0.332395	0.013	0.303	1.37679e-27					-0.332395
	WDR91									-0.332543	0.003	0.257	1.30654e-52					-0.332543
	ARID5A													-0.332549	0.051	0.172	5.91828e-95	-0.332549
	RGL1													-0.3326	0.016	0.103	6.66046e-106	-0.3326
	NDFIP1													-0.333348	0.078	0.215	1.14973e-92	-0.333348
	STMP1													-0.333805	0.073	0.21	5.00417e-94	-0.333805
	MPEG1									-0.333838	0.022	0.265	1.27387e-13					-0.333838
	CNN2									-0.334117	0.009	0.217	1.09822e-14					-0.334117
	SLC39A1													-0.334386	0.039	0.149	1.5808e-96	-0.334386
	C6orf106									-0.334605	0.037	0.293	3.53725e-09					-0.334605
	GLUD1													-0.334632	0.034	0.142	1.71834e-101	-0.334632
	TSC22D4													-0.334853	0.044	0.159	4.18651e-96	-0.334853
	GBA													-0.335116	0.021	0.117	3.97139e-105	-0.335116
	NSL1									-0.335331	0.013	0.259	1.40241e-17					-0.335331
	UPF3A									-0.335438	0.02	0.273	6.13676e-14					-0.335438
	CLPTM1													-0.335556	0.029	0.127	1.53738e-94	-0.335556
	RHOT1									-0.335557	0.009	0.265	1.26912e-24					-0.335557
	SPIRE1													-0.335691	0.025	0.124	6.89283e-101	-0.335691
	PXN									-0.335707	0.004	0.249	1.06077e-40					-0.335707
	PRKCA									-0.335866	0.009	0.263	1.17236e-23					-0.335866
	TAGLN2													-0.336198	0.14	0.313	4.61629e-103	-0.336198
	FURIN									-0.336309	0.028	0.301	2.61743e-13					-0.336309
	EIF2AK4									-0.336787	0.015	0.227	9.92029e-10					-0.336787
	VTI1B													-0.336847	0.051	0.167	6.09746e-91	-0.336847
	HS2ST1									-0.336869	0.039	0.331	3.71078e-11					-0.336869
	SPTAN1									-0.337235	0.041	0.327	1.72438e-13					-0.337235
	GNB2													-0.337327	0.161	0.347	8.87916e-112	-0.337327
	MRPS18C													-0.338206	0.024	0.115	2.63891e-92	-0.338206
	REPIN1													-0.338221	0.019	0.114	3.28012e-110	-0.338221
	SLC25A19									-0.338254	0.01	0.263	5.78735e-20					-0.338254
	SASH3									-0.338374	0.004	0.139	1.68472e-11					-0.338374
	NTPCR									-0.338415	0.014	0.235	2.20398e-11					-0.338415
	CCDC112									-0.338806	0.009	0.253	2.88255e-19					-0.338806
	ARHGAP45													-0.339042	0.039	0.152	4.43792e-99	-0.339042
	ALDH16A1									-0.339178	0.016	0.261	1.16385e-12					-0.339178
	ZSWIM7									-0.339837	0.015	0.213	7.3027e-09					-0.339837
	STOM													-0.340066	0.029	0.132	4.40834e-102	-0.340066
	SLF2									-0.340123	0.014	0.273	5.11749e-19					-0.340123
	SF3B6													-0.34026	0.1	0.27	1.11033e-113	-0.34026
	MAN1A1													-0.340422	0.047	0.169	5.29251e-100	-0.340422
	OTUD6B-AS1									-0.340882	0.015	0.221	1.77518e-08					-0.340882
	CEP350													-0.341708	0.048	0.173	2.1235e-101	-0.341708
	SMC4									-0.341836	0.01	0.197	3.03416e-10					-0.341836
	CORO1C									-0.341931	0.045	0.331	1.54242e-11					-0.341931
	AUP1													-0.342004	0.072	0.208	1.96608e-95	-0.342004
	GTF3C6													-0.342091	0.086	0.231	7.20764e-96	-0.342091
	MFSD12													-0.342604	0.103	0.267	1.95744e-107	-0.342604
	TULP4									-0.343216	0.016	0.247	9.46114e-11					-0.343216
	PTRHD1													-0.343234	0.036	0.139	1.06755e-91	-0.343234
	LRPPRC													-0.344065	0.029	0.132	7.34638e-101	-0.344065
	PDK4									-0.344378	0	0.197	9.19171e-93					-0.344378
	NDUFB6													-0.344556	0.037	0.145	1.04908e-94	-0.344556
	MPLKIP													-0.345145	0.021	0.111	4.3274e-99	-0.345145
	RALA	-0.345361	0.204	0.237	5.46307e-05													-0.345361
	HMG20B									-0.345655	0.02	0.263	1.18292e-12					-0.345655
	CMSS1	-0.345742	0.081	0.107	0.00261102													-0.345742
	UBTF									-0.345909	0.011	0.247	3.24213e-15					-0.345909
	SHARPIN													-0.345922	0.023	0.115	1.97564e-102	-0.345922
	USP8									-0.34613	0.04	0.347	8.09596e-16					-0.34613
	PINK1									-0.346351	0.017	0.245	8.54342e-14					-0.346351
	PLEKHO2									-0.346473	0.054	0.321	9.3125e-07					-0.346473
	LDLR									-0.346577	0.01	0.231	2.13398e-19					-0.346577
	TSNAX									-0.346762	0.015	0.293	1.62852e-21					-0.346762
	TM6SF1									-0.346767	0.031	0.295	2.35093e-12					-0.346767
	ANKRD12									-0.347031	0.098	0.402	4.97531e-15					-0.347031
	SNRPD3													-0.347567	0.095	0.242	5.99896e-96	-0.347567
	VPS41													-0.347702	0.024	0.124	3.1496e-105	-0.347702
	SPEN									-0.347865	0.02	0.283	7.04084e-15					-0.347865
	FPR3									-0.348309	0.044	0.249	5.48034e-08					-0.348309
	PCBP2									-0.348614	0.182	0.484	2.08906e-14					-0.348614
	DDAH2													-0.349244	0.047	0.172	7.68063e-106	-0.349244
	XPO1													-0.349424	0.03	0.135	7.72734e-102	-0.349424
	TSC22D3									-0.349624	0.003	0.217	6.63328e-33					-0.349624
	ANKRD9									-0.349718	0.019	0.253	2.36538e-12					-0.349718
	CAPG													-0.350651	0.228	0.452	9.32433e-140	-0.350651
	TMBIM4													-0.350721	0.066	0.199	5.57516e-95	-0.350721
	RFC1									-0.351112	0.017	0.253	8.40338e-11					-0.351112
	TTC1													-0.351465	0.041	0.156	6.32453e-100	-0.351465
	CCDC6									-0.351723	0.021	0.293	1.55796e-15					-0.351723
	FAM91A1									-0.352165	0.053	0.373	1.50129e-14					-0.352165
	SUMF2													-0.352227	0.031	0.139	5.27743e-106	-0.352227
	LGALS1					-0.352725	0.79	0.832	1.94573e-11									-0.352725
	COMMD8									-0.353246	0.018	0.261	1.82141e-13					-0.353246
	ZC3H13									-0.353616	0.042	0.335	6.87026e-12					-0.353616
	SESN1									-0.353759	0.005	0.257	9.32087e-34					-0.353759
	SNF8													-0.354035	0.041	0.154	1.22283e-99	-0.354035
	LAMP1													-0.354316	0.106	0.281	3.7903e-120	-0.354316
	TBCB													-0.354532	0.044	0.158	9.49066e-99	-0.354532
	ACAT1													-0.355174	0.022	0.12	6.19729e-109	-0.355174
	LSM14A									-0.355648	0.035	0.295	1.90671e-09					-0.355648
	DCAF7									-0.357275	0.042	0.369	9.88242e-20					-0.357275
	SETD3									-0.357506	0.05	0.365	4.43575e-13					-0.357506
	CIR1													-0.358058	0.063	0.198	3.61483e-99	-0.358058
	XRCC6													-0.358646	0.09	0.253	2.08628e-115	-0.358646
	DHRS7													-0.358794	0.042	0.161	6.80461e-104	-0.358794
	TLN1									-0.359117	0.122	0.41	5.03283e-09					-0.359117
	KIAA1551									-0.359464	0.047	0.293	2.11212e-11					-0.359464
	TRIR													-0.359794	0.212	0.433	3.92149e-138	-0.359794
	DNAJC5													-0.359904	0.041	0.162	3.90892e-109	-0.359904
	ACOT13													-0.359967	0.017	0.11	9.02321e-111	-0.359967
	LSM2													-0.360081	0.03	0.127	1.00675e-97	-0.360081
	FCGR1A													-0.361057	0.059	0.195	5.14796e-107	-0.361057
	NUDT22									-0.361103	0.009	0.189	2.2075e-11					-0.361103
	PRPF31													-0.361228	0.018	0.115	4.92575e-119	-0.361228
	MRPL13													-0.361355	0.02	0.115	1.42146e-111	-0.361355
	ASB8									-0.362139	0.017	0.265	1.23695e-13					-0.362139
	EIF2S3													-0.36298	0.038	0.149	2.85337e-100	-0.36298
	PSMB1													-0.364105	0.143	0.339	1.18517e-125	-0.364105
	LSM8													-0.364265	0.063	0.199	9.05937e-105	-0.364265
	ZBTB1									-0.364381	0.012	0.259	5.96614e-17					-0.364381
	MRPL4													-0.364395	0.016	0.114	8.22032e-127	-0.364395
	RBX1													-0.365288	0.207	0.437	2.45873e-146	-0.365288
	PSMA3-AS1									-0.365527	0.022	0.277	6.13599e-14					-0.365527
	DBNL													-0.365894	0.077	0.229	9.35357e-114	-0.365894
	CTNNAL1									-0.365997	0.07	0.371	3.48278e-11					-0.365997
	PAG1													-0.366044	0.039	0.152	1.77341e-103	-0.366044
	OSBPL11									-0.366353	0.011	0.303	3.76971e-30					-0.366353
	MAP2K2													-0.367117	0.151	0.353	4.69923e-133	-0.367117
	HIST1H1C	-0.367381	0.116	0.16	7.69351e-09													-0.367381
	ABRACL													-0.367586	0.063	0.2	4.07856e-107	-0.367586
	COA3													-0.367656	0.015	0.108	1.15428e-122	-0.367656
	TAOK3									-0.36783	0.073	0.386	1.42819e-12					-0.36783
	PIAS1									-0.367913	0.026	0.331	3.79663e-17					-0.367913
	C7orf50									-0.368192	0.024	0.279	2.61784e-14					-0.368192
	TGFB1													-0.368563	0.095	0.26	8.64655e-118	-0.368563
	EIF4G3									-0.368702	0.018	0.295	9.68902e-19					-0.368702
	ANKRD11									-0.368815	0.049	0.329	1.78439e-12					-0.368815
	SP3									-0.36885	0.027	0.315	2.43682e-14					-0.36885
	NHP2													-0.368889	0.038	0.152	2.62551e-105	-0.368889
	PPP1R12A									-0.369452	0.058	0.369	9.12945e-12					-0.369452
	CRNKL1									-0.369479	0.018	0.221	8.503e-08					-0.369479
	CIB1													-0.369763	0.045	0.165	8.56395e-104	-0.369763
	SNRNP25									-0.369901	0.015	0.225	2.16707e-10					-0.369901
	ERH													-0.370148	0.098	0.258	1.70656e-109	-0.370148
	KMT2E									-0.370767	0.039	0.345	1.97892e-14					-0.370767
	SSR4													-0.371008	0.138	0.327	2.45487e-121	-0.371008
	PPCS									-0.372707	0.024	0.303	5.01697e-15					-0.372707
	MCRIP1													-0.372871	0.041	0.16	6.87586e-109	-0.372871
	LRPAP1													-0.373283	0.03	0.141	2.69658e-112	-0.373283
	AGPS									-0.373865	0.022	0.241	7.72309e-09					-0.373865
	FAM136A									-0.374032	0.015	0.233	2.68589e-09					-0.374032
	REEP5													-0.374057	0.077	0.234	4.65979e-119	-0.374057
	SSBP3									-0.374691	0.01	0.223	9.06286e-12					-0.374691
	C15orf40									-0.374969	0.019	0.211	9.91804e-06					-0.374969
	TMEM179B													-0.37538	0.024	0.126	1.05811e-113	-0.37538
	TK2									-0.375562	0.008	0.247	1.33817e-20					-0.375562
	LMNA	-0.375966	0.137	0.187	3.47179e-10													-0.375966
	SUPT4H1													-0.376211	0.071	0.215	5.17738e-109	-0.376211
	RWDD1													-0.377109	0.072	0.216	1.77154e-104	-0.377109
	GLRX5													-0.37727	0.018	0.112	1.23695e-116	-0.37727
	GRHPR													-0.377431	0.013	0.108	4.29796e-131	-0.377431
	COMT													-0.37757	0.06	0.197	1.27056e-109	-0.37757
	FAM45A									-0.377768	0.025	0.283	5.88859e-13					-0.377768
	LMBRD1													-0.377962	0.01	0.105	9.24955e-142	-0.377962
	ABCG1													-0.378015	0.014	0.11	1.93067e-129	-0.378015
	MMP24OS													-0.378295	0.127	0.31	2.15623e-123	-0.378295
	DBI													-0.379018	0.348	0.611	1.21036e-190	-0.379018
	NCOA4									-0.379229	0.183	0.496	1.74012e-13					-0.379229
	MRPS16													-0.379239	0.041	0.158	2.84904e-107	-0.379239
	MIB1									-0.379287	0.013	0.271	1.22945e-17					-0.379287
	ST8SIA4													-0.379749	0.02	0.122	9.59502e-122	-0.379749
	RNF220									-0.379766	0.011	0.255	4.3574e-17					-0.379766
	MRPL23													-0.380062	0.019	0.121	3.07087e-125	-0.380062
	MRPS25									-0.380092	0.023	0.255	8.27853e-12					-0.380092
	LRRC39									-0.380244	0.009	0.249	4.89525e-28					-0.380244
	GLYR1									-0.381027	0.031	0.315	3.76274e-14					-0.381027
	NT5DC2									-0.38106	0.004	0.207	3.25757e-35					-0.38106
	YPEL2									-0.381454	0.009	0.263	1.67117e-22					-0.381454
	BAIAP2									-0.381671	0.006	0.237	2.07719e-25					-0.381671
	TMEM176B									-0.381808	0.135	0.361	1.98733e-06					-0.381808
	MBNL2									-0.381988	0.005	0.265	3.46754e-36					-0.381988
	WASHC5									-0.382093	0.011	0.225	2.54835e-12					-0.382093
	DOCK10									-0.384388	0.023	0.313	3.15044e-21					-0.384388
	LYPLA1													-0.385021	0.101	0.286	1.24071e-137	-0.385021
	PRKAR2A													-0.385168	0.023	0.134	1.9831e-124	-0.385168
	TGFBR1													-0.385921	0.013	0.107	4.56456e-131	-0.385921
	MRPS15													-0.386131	0.015	0.111	3.04734e-130	-0.386131
	RTRAF													-0.386795	0.095	0.265	4.58863e-125	-0.386795
	LMO4													-0.386874	0.03	0.145	1.40284e-118	-0.386874
	NR1D2									-0.386896	0.009	0.267	2.15805e-24					-0.386896
	SPPL3									-0.387376	0.016	0.279	7.22161e-15					-0.387376
	HAGH													-0.387975	0.032	0.147	8.2781e-120	-0.387975
	NFATC3									-0.388337	0.007	0.297	5.92914e-37					-0.388337
	MRPL19									-0.388861	0.013	0.193	9.56751e-09					-0.388861
	RBL2									-0.389415	0.007	0.249	4.56422e-24					-0.389415
	CBL									-0.390291	0.023	0.309	5.31863e-16					-0.390291
	PIN1													-0.390308	0.017	0.123	3.31648e-138	-0.390308
	ACTN4													-0.390609	0.05	0.183	2.42419e-118	-0.390609
	NAPRT													-0.390631	0.011	0.107	6.59063e-146	-0.390631
	PPP1R9B													-0.391236	0.009	0.107	2.78574e-156	-0.391236
	SRP14													-0.391618	0.308	0.588	2.44826e-208	-0.391618
	TUBB													-0.391626	0.313	0.567	8.20657e-180	-0.391626
	FBL													-0.391817	0.042	0.17	2.37602e-119	-0.391817
	COMMD9													-0.391831	0.016	0.114	2.8016e-129	-0.391831
	PIP4P2									-0.392451	0.006	0.225	2.07584e-23					-0.392451
	FIBP													-0.392728	0.01	0.104	1.66151e-144	-0.392728
	ETNK1									-0.392734	0.049	0.349	3.68967e-12					-0.392734
	SMIM29													-0.392874	0.029	0.142	9.70899e-124	-0.392874
	TMC6													-0.393052	0.014	0.118	6.22424e-144	-0.393052
	HSPB1													-0.393067	0.082	0.241	1.53755e-122	-0.393067
	MTCH2													-0.393103	0.038	0.161	2.68689e-120	-0.393103
	SPRED1									-0.394711	0.026	0.283	5.40559e-16					-0.394711
	DGUOK													-0.39475	0.034	0.156	1.56846e-121	-0.39475
	NDUFV1													-0.395072	0.024	0.134	4.322e-126	-0.395072
	MZT2A													-0.395703	0.021	0.127	1.00972e-127	-0.395703
	PIN4													-0.39616	0.013	0.101	7.4932e-122	-0.39616
	SLC11A1													-0.396312	0.016	0.12	1.20672e-140	-0.396312
	RANBP2													-0.39672	0.042	0.17	2.092e-121	-0.39672
	ITPA													-0.396728	0.042	0.172	4.34415e-125	-0.396728
	CDC123													-0.397638	0.028	0.146	6.92736e-131	-0.397638
	GRK3									-0.397763	0.012	0.287	1.10543e-22					-0.397763
	LBR													-0.397817	0.008	0.105	1.9076e-153	-0.397817
	BCL7C													-0.400571	0.017	0.125	4.99597e-142	-0.400571
	PRKCSH													-0.401162	0.039	0.164	6.00359e-125	-0.401162
	CKAP2									-0.401504	0.006	0.227	2.01736e-25					-0.401504
	SF3B5													-0.401653	0.104	0.287	3.00133e-135	-0.401653
	RREB1									-0.4017	0.005	0.289	7.02114e-50					-0.4017
	NEK7									-0.402057	0.037	0.331	7.59364e-12					-0.402057
	PNISR									-0.402478	0.049	0.359	1.28332e-17					-0.402478
	MRPL17													-0.403136	0.015	0.118	7.28529e-141	-0.403136
	NCL	0.263871	0.296	0.164	7.8637e-24	-0.338268	0.151	0.165	1	-0.329323	0.188	0.492	1.71818e-10					-0.40372
	ISOC2													-0.40396	0.054	0.198	3.09417e-127	-0.40396
	SNX24													-0.404917	0.009	0.104	3.39381e-154	-0.404917
	IGFBP4	0.302113	0.133	0.054	2.89862e-21									-0.707089	0.041	0.27	0	-0.404976
	SMARCA2									-0.405056	0.009	0.299	3.46224e-30					-0.405056
	RABL6									-0.405612	0.016	0.305	3.12306e-21					-0.405612
	LAPTM4B													-0.407539	0.014	0.116	4.6789e-143	-0.407539
	ROCK1									-0.408673	0.084	0.404	2.80326e-13					-0.408673
	NDUFC1													-0.408717	0.06	0.201	1.02219e-117	-0.408717
	ADAM9													-0.409839	0.194	0.433	1.72983e-169	-0.409839
	DNASE2									-0.410092	0.029	0.279	6.21883e-16					-0.410092
	DHRS9									-0.410629	0.007	0.217	4.76769e-23					-0.410629
	DPM3													-0.411097	0.017	0.121	2.9079e-137	-0.411097
	CHCHD5													-0.412115	0.025	0.134	2.58683e-127	-0.412115
	PTGES2													-0.413859	0.005	0.104	3.90378e-180	-0.413859
	PSMG2													-0.414354	0.062	0.21	1.24404e-127	-0.414354
	AHCY													-0.415003	0.022	0.135	3.31805e-139	-0.415003
	ITGB5									-0.41623	0.032	0.297	5.79268e-16					-0.41623
	PTPA													-0.416595	0.008	0.109	2.60618e-171	-0.416595
	GUSB													-0.416831	0.025	0.144	1.48669e-143	-0.416831
	POLR1D													-0.416923	0.064	0.212	1.02711e-124	-0.416923
	MPG													-0.419107	0.014	0.123	9.52221e-159	-0.419107
	PSMC5													-0.419242	0.048	0.185	2.70341e-128	-0.419242
	ZMAT3									-0.419442	0.011	0.259	1.98197e-23					-0.419442
	C1orf43													-0.420217	0.078	0.243	3.34514e-135	-0.420217
	NOSIP													-0.420562	0.029	0.153	8.81338e-142	-0.420562
	SLC48A1									-0.420666	0.019	0.303	3.15225e-25					-0.420666
	GCHFR									-0.420989	0.023	0.263	7.15198e-14					-0.420989
	AKAP13									-0.421829	0.046	0.38	1.89586e-21					-0.421829
	CSK													-0.422177	0.016	0.131	1.34744e-154	-0.422177
	GCNT1									-0.422334	0.003	0.229	3.07685e-47					-0.422334
	RFLNB													-0.422474	0.011	0.115	5.11977e-160	-0.422474
	RCBTB2									-0.422897	0.01	0.275	6.19601e-32					-0.422897
	CAPRIN1									-0.423148	0.057	0.386	1.17671e-16					-0.423148
	NDUFA10													-0.423648	0.04	0.17	2.879e-133	-0.423648
	CMTM3													-0.423974	0.058	0.206	2.67094e-131	-0.423974
	DHRS3													-0.424475	0.005	0.106	1.49701e-195	-0.424475
	POLE3									-0.425645	0.028	0.275	1.40421e-11					-0.425645
	TAF15									-0.426211	0.025	0.287	6.17044e-13					-0.426211
	MSMO1	-0.426997	0.134	0.194	2.05962e-14													-0.426997
	TMEM30A													-0.427261	0.044	0.186	1.04535e-140	-0.427261
	HINT2													-0.428191	0.006	0.104	4.37607e-180	-0.428191
	TRAPPC6A													-0.428466	0.01	0.117	3.03377e-168	-0.428466
	HMGN3													-0.428721	0.034	0.158	4.95609e-131	-0.428721
	DEXI													-0.428986	0.013	0.122	2.69874e-165	-0.428986
	EVI2B													-0.429161	0.013	0.125	2.06134e-164	-0.429161
	RNF141													-0.429289	0.006	0.108	1.20055e-179	-0.429289
	BANF1													-0.429592	0.049	0.194	8.68987e-142	-0.429592
	PAK1									-0.429635	0.012	0.269	3.82232e-20					-0.429635
	SH3GL1													-0.42981	0.03	0.151	4.72065e-138	-0.42981
	EIF4EBP2									-0.42997	0.029	0.347	9.68144e-22					-0.42997
	INPP5D									-0.430622	0.006	0.269	4.00031e-44					-0.430622
	HADHB													-0.430702	0.052	0.204	9.54607e-145	-0.430702
	MRPL14													-0.431495	0.108	0.292	9.47021e-140	-0.431495
	MTRNR2L8	-0.845948	0.245	0.462	2.61557e-112	0.332003	0.107	0.048	1.24629e-05	-0.59086	0.092	0.321	4.96004e-16	0.6713	0.214	0.101	4.16941e-128	-0.433505
	RPL36A	-0.336092	0.553	0.557	4.17614e-06	-0.457655	0.168	0.223	0.000158844	0.359694	0.188	0.337	1					-0.434053
	NUAK1													-0.435029	0.003	0.102	1.15994e-209	-0.435029
	ZNF652									-0.435194	0.005	0.247	7.98003e-32					-0.435194
	FARSA													-0.43559	0.036	0.172	1.75026e-148	-0.43559
	SLC35F6													-0.435715	0.015	0.129	2.96046e-164	-0.435715
	CBX1									-0.435812	0.013	0.305	1.96403e-28					-0.435812
	NUCB1													-0.436059	0.081	0.258	1.0762e-149	-0.436059
	HLA-DMB									-0.436754	0.073	0.339	1.42311e-13					-0.436754
	ECI1													-0.437149	0.017	0.13	5.90689e-159	-0.437149
	IVNS1ABP									-0.437489	0.058	0.361	1.34584e-13					-0.437489
	PA2G4													-0.438049	0.074	0.244	1.60177e-143	-0.438049
	ZYG11B									-0.441988	0.013	0.317	2.42699e-32					-0.441988
	JOSD2													-0.442889	0.038	0.17	7.84766e-142	-0.442889
	COX6A1													-0.443035	0.209	0.471	3.78194e-202	-0.443035
	ITM2C													-0.443373	0.01	0.123	3.0252e-187	-0.443373
	UQCRC1													-0.443877	0.044	0.186	9.17376e-143	-0.443877
	RPL26L1													-0.444273	0.021	0.14	6.7435e-153	-0.444273
	AKIP1													-0.44515	0.006	0.113	1.04768e-197	-0.44515
	RAD23A													-0.445559	0.115	0.317	1.34782e-159	-0.445559
	SHTN1									-0.445832	0.04	0.317	2.59766e-10					-0.445832
	SAT2													-0.445973	0.055	0.208	2.89146e-146	-0.445973
	CENPX													-0.446488	0.021	0.141	3.47828e-155	-0.446488
	TMEM59													-0.447684	0.069	0.236	3.32325e-147	-0.447684
	ZNF524													-0.448821	0.013	0.127	2.32844e-172	-0.448821
	NPC1													-0.44908	0.018	0.14	2.24539e-168	-0.44908
	SIPA1													-0.450301	0.023	0.154	2.39746e-171	-0.450301
	TEX264													-0.451056	0.014	0.133	6.08703e-179	-0.451056
	RAB11FIP1									-0.451162	0.012	0.311	2.6995e-34					-0.451162
	SNRPE													-0.451277	0.082	0.266	2.16734e-155	-0.451277
	WAC-AS1									-0.452657	0.017	0.309	5.22787e-25					-0.452657
	CTDNEP1													-0.452856	0.088	0.278	1.20726e-160	-0.452856
	SNU13													-0.453993	0.091	0.285	1.69455e-163	-0.453993
	LINC01094													-0.454421	0.004	0.111	2.38442e-205	-0.454421
	ZNF581													-0.455541	0.024	0.152	5.45712e-163	-0.455541
	RIN2													-0.455967	0.025	0.154	4.13977e-161	-0.455967
	MRPL20													-0.456378	0.057	0.213	2.36984e-145	-0.456378
	TMEM141													-0.459347	0.013	0.129	1.56775e-177	-0.459347
	RNPEP													-0.46053	0.021	0.153	2.35707e-174	-0.46053
	TPP1													-0.460879	0.093	0.289	3.11727e-166	-0.460879
	SNX29									-0.461341	0.006	0.245	3.33543e-27					-0.461341
	EDF1													-0.462519	0.188	0.437	4.39873e-195	-0.462519
	PPDPF	-0.462696	0.166	0.233	1.27067e-17													-0.462696
	AGO1									-0.46365	0.009	0.283	2.04929e-34					-0.46365
	UROD													-0.465114	0.03	0.166	1.59413e-162	-0.465114
	MRPS6													-0.46516	0.158	0.402	1.17636e-192	-0.46516
	GGCT													-0.465538	0.02	0.139	9.23031e-158	-0.465538
	MVD	-0.465693	0.081	0.141	9.92186e-18													-0.465693
	PLXNB2													-0.467818	0.028	0.168	6.18598e-175	-0.467818
	MPV17													-0.468934	0.024	0.146	2.03097e-157	-0.468934
	QARS													-0.47086	0.028	0.167	7.94732e-175	-0.47086
	PCYOX1									-0.471956	0.009	0.313	8.08699e-45					-0.471956
	TSPAN4													-0.472431	0.028	0.162	2.50526e-166	-0.472431
	HSPE1													-0.472752	0.144	0.381	6.58825e-191	-0.472752
	BSG													-0.474699	0.067	0.248	7.07628e-173	-0.474699
	ZNF148									-0.474724	0.02	0.297	1.62926e-18					-0.474724
	LEPROTL1													-0.477383	0.007	0.121	1.08399e-200	-0.477383
	PHB													-0.477475	0.031	0.172	2.8354e-168	-0.477475
	METTL26													-0.477583	0.028	0.167	1.67621e-170	-0.477583
	TM9SF2													-0.479056	0.036	0.187	2.12925e-170	-0.479056
	LSM5													-0.479408	0.026	0.153	7.91388e-156	-0.479408
	SCNM1													-0.480415	0.032	0.175	4.02482e-170	-0.480415
	AURKAIP1													-0.481006	0.093	0.286	6.86116e-168	-0.481006
	RPA3													-0.481468	0.018	0.14	2.2912e-169	-0.481468
	SLTM									-0.483447	0.055	0.353	1.57621e-13					-0.483447
	HTT									-0.483518	0.021	0.353	7.95607e-28					-0.483518
	COPE													-0.484527	0.209	0.471	2.86831e-214	-0.484527
	NME4													-0.485329	0.01	0.129	2.09726e-203	-0.485329
	MFHAS1													-0.487156	0.069	0.252	3.54503e-172	-0.487156
	COX7B													-0.490342	0.228	0.511	5.08961e-237	-0.490342
	TXNL4A													-0.49086	0.033	0.18	6.67618e-174	-0.49086
	NEU1													-0.493422	0.046	0.212	1.08347e-178	-0.493422
	APPL2									-0.495595	0.004	0.285	3.49941e-60					-0.495595
	S1PR1													-0.496294	0.001	0.119	3.27802e-277	-0.496294
	ASNA1													-0.497717	0.042	0.2	1.3913e-179	-0.497717
	SNX17													-0.497761	0.035	0.185	1.35295e-177	-0.497761
	TM2D2													-0.498438	0.033	0.187	6.50113e-187	-0.498438
	HMGCS1	-0.498653	0.189	0.265	6.06949e-22													-0.498653
	FCGBP					-0.499383	0.154	0.209	0.000114603									-0.499383
	GPAA1													-0.499407	0.016	0.146	3.72726e-197	-0.499407
	OCIAD1													-0.500004	0.042	0.203	3.67091e-181	-0.500004
	FAM173A													-0.501812	0.012	0.136	1.16706e-204	-0.501812
	APOE													-0.502737	0.478	0.773	0	-0.502737
	TPGS1													-0.503244	0.029	0.179	1.84952e-191	-0.503244
	SLC29A1													-0.503469	0.005	0.129	1.31675e-244	-0.503469
	MALAT1	-0.710047	0.989	0.998	0	-0.315271	0.987	0.999	1.27434e-69					0.520977	0.991	0.973	0	-0.504341
	SRRM1													-0.505609	0.071	0.264	2.72509e-185	-0.505609
	CTTNBP2									-0.506714	0.009	0.289	8.7692e-33					-0.506714
	GPI													-0.508352	0.102	0.323	1.74565e-202	-0.508352
	C2													-0.51043	0.091	0.306	6.62082e-202	-0.51043
	RNASEH2C													-0.511206	0.041	0.2	9.18207e-182	-0.511206
	LSM7													-0.512451	0.08	0.276	2.39927e-184	-0.512451
	CPNE3													-0.512886	0.019	0.158	4.88413e-200	-0.512886
	CCSAP									-0.513454	0.006	0.257	4.36833e-43					-0.513454
	TMEM37													-0.514832	0.001	0.121	3.14249e-280	-0.514832
	MRPS33													-0.515464	0.023	0.159	1.00363e-182	-0.515464
	RPL21													-0.515798	0.775	0.959	0	-0.515798
	PIK3IP1									-0.515985	0.002	0.279	2.29263e-72					-0.515985
	NEMF									-0.256781	0.039	0.349	3.66284e-16	-0.260269	0.031	0.112	4.28652e-64	-0.51705
	PTDSS1									-0.252614	0.018	0.241	7.5395e-07	-0.265939	0.038	0.131	1.48587e-68	-0.518553
	CHURC1									-0.252728	0.074	0.367	0.000621998	-0.267137	0.044	0.135	3.32697e-62	-0.519865
	TBXAS1													-0.520565	0.014	0.149	3.70095e-218	-0.520565
	SYNGR2													-0.524372	0.043	0.215	3.80346e-197	-0.524372
	MPST													-0.525971	0.03	0.186	1.66956e-199	-0.525971
	BIN1													-0.526383	0.014	0.151	1.33914e-220	-0.526383
	KIAA1147									-0.527424	0.009	0.289	1.45821e-36					-0.527424
	NASP													-0.527428	0.026	0.176	3.10483e-197	-0.527428
	ATP6V0B													-0.527631	0.248	0.552	2.65975e-282	-0.527631
	CHMP2A													-0.529652	0.094	0.308	1.09197e-200	-0.529652
	RPS20									-0.263836	0.568	0.679	0.214486	-0.266368	0.811	0.937	9.11629e-192	-0.530205
	SPCS1													-0.532135	0.045	0.219	1.14529e-197	-0.532135
	PSMB6													-0.53505	0.09	0.307	8.53518e-211	-0.53505
	KRTCAP2	-0.27279	0.139	0.151	1									-0.26322	0.056	0.161	1.64327e-66	-0.53601
	DUSP3													-0.536462	0.046	0.227	1.30162e-210	-0.536462
	SLIRP													-0.536911	0.065	0.258	8.0079e-198	-0.536911
	LTC4S													-0.537238	0.02	0.161	4.03848e-206	-0.537238
	GLO1									-0.253675	0.064	0.351	5.28846e-06	-0.284588	0.029	0.118	8.59449e-76	-0.538263
	PBRM1									-0.27122	0.047	0.341	9.92946e-11	-0.267688	0.032	0.115	2.32732e-65	-0.538908
	SMIM30													-0.539068	0.088	0.301	2.42225e-208	-0.539068
	PPP2R1A									-0.269172	0.052	0.349	3.67739e-10	-0.271563	0.082	0.207	2.26187e-71	-0.540734
	LPCAT1													-0.541689	0.021	0.172	3.14899e-221	-0.541689
	AGPAT2									-0.25538	0.025	0.231	0.00164838	-0.286872	0.022	0.109	2.64112e-87	-0.542253
	COPS6													-0.543215	0.017	0.16	1.90134e-222	-0.543215
	TMEM258													-0.543641	0.154	0.421	2.27002e-245	-0.543641
	FSTL4													-0.544125	0.005	0.134	4.94723e-262	-0.544125
	PCMTD1									-0.288316	0.058	0.349	2.2797e-09	-0.25613	0.053	0.147	2.72097e-57	-0.544446
	PSMB3													-0.545145	0.115	0.351	7.20427e-221	-0.545145
	LYVE1													-0.545463	0.013	0.154	2.73883e-234	-0.545463
	FARP1									-0.284968	0.068	0.39	2.46696e-09	-0.260771	0.04	0.129	2.97105e-61	-0.545738
	ATP6V0E1													-0.549903	0.276	0.592	5.05807e-307	-0.549903
	PITHD1									-0.551184	0.024	0.315	6.72418e-25					-0.551184
	FAM13A									-0.552005	0.002	0.301	9.97348e-91					-0.552005
	PSMC2									-0.258251	0.061	0.329	4.86747e-05	-0.294097	0.075	0.204	5.6886e-82	-0.552348
	DDT													-0.55242	0.106	0.336	1.26025e-216	-0.55242
	PTPN18													-0.552605	0.009	0.148	4.85954e-249	-0.552605
	JUND	-0.553112	0.206	0.31	4.91016e-35													-0.553112
	MAF1									-0.262276	0.062	0.337	1.13884e-05	-0.292567	0.101	0.243	1.18952e-82	-0.554843
	NUDT1													-0.557608	0.013	0.151	1.72683e-231	-0.557608
	CPVL													-0.558072	0.04	0.22	1.09279e-222	-0.558072
	VCPIP1									-0.30597	0.03	0.289	1.54905e-09	-0.254887	0.045	0.138	1.72153e-61	-0.560857
	MVB12A													-0.561549	0.016	0.165	5.18284e-239	-0.561549
	TUBGCP2									-0.275873	0.029	0.289	3.64582e-08	-0.285896	0.021	0.103	7.45551e-81	-0.561769
	GPSM3									-0.290748	0.122	0.424	8.81877e-07	-0.272663	0.131	0.286	6.21962e-80	-0.563411
	CAP1					-0.312991	0.137	0.152	1	-0.250897	0.197	0.486	6.80675e-09					-0.563888
	PRR13									-0.271333	0.122	0.444	7.54479e-09	-0.294404	0.097	0.241	2.40122e-84	-0.565737
	SPI1													-0.566179	0.219	0.517	4.47662e-286	-0.566179
	YY1									-0.301479	0.102	0.432	1.36627e-14	-0.264742	0.1	0.236	5.09409e-71	-0.56622
	AFG3L2									-0.304605	0.043	0.327	3.46974e-10	-0.262612	0.036	0.121	1.92077e-61	-0.567218
	TMA7					-0.289889	0.22	0.24	1					-0.278356	0.232	0.44	3.69402e-106	-0.568246
	MMP2													-0.569666	0.053	0.252	6.76428e-235	-0.569666
	PREX1									-0.293252	0.023	0.273	5.49289e-11	-0.280767	0.036	0.126	7.66787e-70	-0.574019
	TRMT112													-0.575144	0.098	0.329	4.35243e-230	-0.575144
	GLIPR1	-0.304148	0.093	0.115	0.0329415					-0.273619	0.077	0.382	1.29839e-09					-0.577767
	TRIM28													-0.581039	0.071	0.285	8.01441e-236	-0.581039
	RBM42									-0.257566	0.03	0.273	8.1851e-06	-0.324037	0.044	0.154	2.357e-90	-0.581603
	RETREG2									-0.281543	0.017	0.271	5.47931e-15	-0.301486	0.023	0.112	2.50912e-90	-0.583029
	FGD5-AS1									-0.320373	0.032	0.325	1.05898e-14	-0.264822	0.028	0.108	1.02279e-64	-0.585196
	PDGFC									-0.58537	0.017	0.331	5.91487e-34					-0.58537
	SFT2D1	-0.259228	0.08	0.105	0.0152394									-0.327704	0.048	0.161	3.57736e-88	-0.586932
	MBD3									-0.259661	0.017	0.259	1.69552e-09	-0.327322	0.027	0.118	8.03858e-90	-0.586983
	ACP1									-0.295581	0.074	0.345	0.00034572	-0.292472	0.062	0.178	1.42274e-77	-0.588053
	GAS6													-0.588105	0.021	0.19	3.81323e-257	-0.588105
	NAGK													-0.588263	0.095	0.336	4.19907e-250	-0.588263
	GALNT1									-0.256934	0.082	0.378	9.34821e-08	-0.332363	0.047	0.165	1.80745e-93	-0.589296
	MRPL40													-0.589797	0.021	0.179	1.00184e-240	-0.589797
	LUC7L3									-0.305954	0.056	0.376	1.78641e-13	-0.283954	0.059	0.168	5.56042e-70	-0.589908
	CCDC85B													-0.590076	0.006	0.152	7.63477e-298	-0.590076
	SMIM3													-0.591312	0.016	0.176	2.10029e-262	-0.591312
	PFKL									-0.251081	0.045	0.333	4.68221e-10	-0.340706	0.038	0.154	1.09826e-102	-0.591787
	ENOSF1									-0.268263	0.032	0.311	7.0455e-12	-0.325405	0.027	0.12	1.00266e-90	-0.593668
	CLCN7									-0.253142	0.02	0.293	2.74661e-12	-0.340986	0.032	0.138	5.92475e-99	-0.594128
	TPST2									-0.282328	0.024	0.299	1.74368e-12	-0.313806	0.022	0.111	2.14569e-92	-0.596134
	HDAC2									-0.253138	0.037	0.309	3.01384e-08	-0.344261	0.03	0.133	2.14134e-96	-0.597399
	NDUFA1													-0.599269	0.224	0.557	0	-0.599269
	UBE2R2									-0.34736	0.037	0.303	1.90817e-08	-0.252169	0.03	0.109	1.76796e-61	-0.599529
	HSD17B14													-0.601704	0.032	0.21	3.42199e-245	-0.601704
	LRRC58									-0.297581	0.04	0.331	6.18583e-11	-0.306418	0.028	0.118	1.71201e-81	-0.603999
	NENF									-0.268611	0.076	0.384	3.80908e-09	-0.336425	0.038	0.149	1.0764e-99	-0.605037
	GLOD4									-0.307817	0.022	0.253	2.76055e-09	-0.297714	0.02	0.106	1.18728e-88	-0.605531
	GNAQ									-0.269205	0.024	0.327	7.04058e-18	-0.337992	0.018	0.109	5.20108e-108	-0.607197
	CNOT1									-0.301299	0.041	0.349	1.62098e-14	-0.30682	0.048	0.158	8.90939e-82	-0.608119
	LST1					-0.277699	0.252	0.265	1					-0.331491	0.253	0.487	9.33572e-142	-0.60919
	NAP1L1									-0.609711	0.252	0.592	7.37116e-29					-0.609711
	PPP6R1									-0.268463	0.021	0.293	1.91074e-12	-0.342458	0.031	0.135	1.06734e-100	-0.610921
	MINOS1					-0.300899	0.145	0.156	1					-0.310512	0.198	0.395	1.56578e-107	-0.611411
	CKLF													-0.611757	0.008	0.156	1.79715e-281	-0.611757
	NDUFAB1													-0.611949	0.065	0.293	3.7416e-267	-0.611949
	SND1									-0.321729	0.029	0.295	1.58049e-10	-0.29085	0.049	0.153	4.42513e-74	-0.612579
	NDUFAF8									-0.25543	0.04	0.299	9.7204e-07	-0.36013	0.02	0.113	2.03265e-106	-0.61556
	FKBP15									-0.276955	0.025	0.307	2.41542e-14	-0.339583	0.017	0.106	4.30826e-106	-0.616538
	HCLS1									-0.26726	0.067	0.38	1.32827e-11	-0.349932	0.025	0.124	5.07892e-105	-0.617191
	MCOLN1													-0.618414	0.03	0.217	1.1e-266	-0.618414
	SMIM26													-0.61921	0.057	0.272	8.02435e-259	-0.61921
	ANAPC11													-0.619919	0.091	0.331	2.38996e-255	-0.619919
	CNPY3													-0.620224	0.022	0.203	6.90413e-284	-0.620224
	PSMC4					-0.289062	0.087	0.106	1	-0.331221	0.105	0.384	6.32159e-07					-0.620283
	RTN3									-0.278565	0.081	0.392	5.55483e-11	-0.34207	0.061	0.193	1.10783e-98	-0.620635
	SOD1					-0.257018	0.133	0.145	1					-0.364994	0.183	0.396	2.59489e-135	-0.622012
	SH3BP1									-0.285718	0.02	0.253	1.38878e-09	-0.336474	0.034	0.139	2.46833e-94	-0.622192
	PSMF1									-0.28597	0.044	0.293	2.33541e-05	-0.337319	0.028	0.127	8.12033e-99	-0.623288
	ILF3									-0.363335	0.035	0.313	4.74512e-13	-0.261135	0.047	0.143	1.7061e-63	-0.624469
	PLEKHA2													-0.624522	0.019	0.195	1.68011e-281	-0.624522
	TOMM22									-0.312675	0.037	0.289	2.16639e-06	-0.312353	0.038	0.139	1.70997e-82	-0.625028
	EXOC3									-0.255327	0.012	0.261	1.93721e-16	-0.372349	0.012	0.108	3.7254e-134	-0.627676
	ARL6IP5													-0.628186	0.034	0.23	2.74437e-267	-0.628186
	COMMD4									-0.273297	0.038	0.265	1.67386e-05	-0.354956	0.02	0.116	6.79175e-112	-0.628253
	PFN1					-0.297678	0.552	0.564	1					-0.330792	0.581	0.806	9.90167e-206	-0.62847
	NDUFV3													-0.629535	0.081	0.319	1.43281e-260	-0.629535
	ERGIC3									-0.271682	0.05	0.321	3.96906e-06	-0.358061	0.062	0.201	2.56986e-108	-0.629743
	GUK1	-0.290661	0.248	0.263	0.239839									-0.339183	0.143	0.329	6.98617e-113	-0.629844
	SYF2									-0.261266	0.084	0.392	1.81107e-08	-0.368614	0.095	0.256	6.80932e-109	-0.62988
	IMMT									-0.358587	0.042	0.311	2.90498e-09	-0.271728	0.051	0.154	4.80085e-67	-0.630314
	SF3B1									-0.37157	0.082	0.424	3.72493e-17	-0.259167	0.095	0.221	6.0719e-65	-0.630737
	CWC15									-0.251837	0.054	0.349	6.86786e-08	-0.379842	0.04	0.159	8.84657e-110	-0.631679
	FAM120A									-0.307862	0.053	0.347	3.48281e-10	-0.32427	0.043	0.157	1.98327e-92	-0.632132
	OTOA													-0.632623	0.035	0.228	4.43127e-265	-0.632623
	CFL1									-0.262609	0.594	0.731	0.000209637	-0.370527	0.595	0.833	1.74983e-257	-0.633136
	DPP7													-0.633241	0.072	0.314	7.40437e-289	-0.633241
	ARHGAP4									-0.252626	0.017	0.265	6.12178e-14	-0.383092	0.021	0.131	1.33405e-132	-0.635718
	CAPNS1					-0.276672	0.11	0.122	1					-0.36043	0.132	0.32	2.71653e-124	-0.637102
	HNRNPA1									-0.338515	0.211	0.508	2.29968e-09	-0.301089	0.347	0.578	1.51837e-131	-0.639604
	ITGAX	-0.641471	0.085	0.187	3.30095e-44													-0.641471
	SRPK2									-0.341733	0.022	0.271	6.72805e-09	-0.300603	0.021	0.102	2.27075e-80	-0.642336
	BABAM1									-0.279248	0.021	0.269	1.37538e-10	-0.36403	0.016	0.115	5.23464e-129	-0.643278
	SLC7A7									-0.283344	0.055	0.303	0.000216978	-0.360497	0.043	0.159	9.45923e-103	-0.643841
	SIGIRR									-0.295581	0.013	0.211	2.0138e-07	-0.350825	0.015	0.101	1.59356e-112	-0.646406
	BPTF									-0.357586	0.033	0.355	3.56764e-23	-0.288947	0.038	0.132	2.84846e-71	-0.646533
	NIPBL									-0.396532	0.048	0.359	1.26745e-17	-0.250316	0.085	0.207	3.01831e-65	-0.646848
	KCNK6									-0.394568	0.021	0.321	2.76122e-23	-0.252321	0.033	0.119	2.15966e-64	-0.646889
	SNHG7													-0.649368	0.022	0.205	1.25423e-289	-0.649368
	DNM2									-0.353915	0.041	0.339	1.89392e-13	-0.295816	0.058	0.17	3.5324e-76	-0.64973
	PRPF38B									-0.345905	0.03	0.331	1.33296e-17	-0.304309	0.031	0.124	1.88795e-78	-0.650214
	TRIM38									-0.364762	0.033	0.363	5.78784e-22	-0.286845	0.022	0.104	2.3601e-79	-0.651607
	EAPP									-0.269348	0.023	0.267	1.79083e-09	-0.38229	0.018	0.113	4.47307e-117	-0.651638
	SNRNP200									-0.329611	0.022	0.291	5.47196e-14	-0.322619	0.017	0.105	5.46846e-101	-0.65223
	SLC38A6									-0.328949	0.044	0.357	2.77051e-15	-0.326543	0.031	0.127	6.25285e-87	-0.655492
	AP3B1									-0.350513	0.048	0.371	9.05886e-16	-0.306527	0.032	0.127	1.8424e-83	-0.65704
	MRPL55									-0.284364	0.014	0.241	3.19986e-12	-0.373072	0.011	0.101	1.23765e-133	-0.657436
	GDI2									-0.260225	0.115	0.422	1.66271e-09	-0.398439	0.122	0.316	1.87053e-138	-0.658664
	HELZ									-0.316038	0.021	0.311	4.48162e-17	-0.343456	0.019	0.117	1.49142e-112	-0.659494
	IFT20									-0.322427	0.022	0.285	6.47036e-13	-0.337902	0.018	0.103	8.21381e-100	-0.660329
	POLR2G									-0.282918	0.044	0.321	5.52077e-07	-0.378334	0.023	0.129	1.43568e-121	-0.661252
	SUZ12									-0.370642	0.033	0.341	6.9198e-16	-0.291488	0.033	0.123	1.91579e-73	-0.66213
	SURF1									-0.304171	0.027	0.277	7.17788e-07	-0.358847	0.014	0.107	7.94898e-124	-0.663018
	SNHG8									-0.333403	0.043	0.295	6.50076e-07	-0.32995	0.054	0.176	5.89158e-92	-0.663353
	TPR									-0.389705	0.05	0.365	7.36697e-18	-0.27484	0.058	0.167	6.85126e-69	-0.664545
	LRRFIP1	-0.339723	0.132	0.174	7.94417e-07					-0.328678	0.167	0.476	1.22472e-12					-0.668401
	PHPT1													-0.669155	0.075	0.327	2.16035e-299	-0.669155
	SEMA6B													-0.669788	0.012	0.197	0	-0.669788
	BAG4									-0.276727	0.009	0.259	4.24459e-20	-0.393426	0.015	0.115	7.49291e-133	-0.670153
	GTF2H5									-0.25311	0.049	0.317	2.29799e-06	-0.417347	0.018	0.128	1.16643e-139	-0.670457
	DDX17					-0.348916	0.093	0.118	1	-0.32193	0.099	0.42	1.97881e-15					-0.670846
	DNAJC4									-0.293579	0.02	0.255	4.23531e-10	-0.378701	0.018	0.119	6.03258e-127	-0.67228
	IRF5									-0.313034	0.018	0.283	5.60107e-13	-0.36046	0.015	0.108	1.35087e-124	-0.673493
	CYC1													-0.675546	0.069	0.317	0	-0.675546
	SERF2													-0.675839	0.666	0.928	0	-0.675839
	RPL31					-0.395653	0.394	0.446	0.00020349					-0.281296	0.6	0.814	1.05245e-174	-0.676949
	FEZ2									-0.332601	0.056	0.355	1.87012e-11	-0.345043	0.041	0.151	4.83032e-93	-0.677644
	HNRNPDL	-0.410327	0.154	0.211	1.33943e-11					-0.268166	0.159	0.464	1.12036e-07					-0.678493
	SPARC					-0.336122	0.127	0.141	1	-0.342577	0.196	0.376	0.0324423					-0.678699
	SMIM19									-0.281496	0.028	0.235	0.00103166	-0.397952	0.02	0.12	7.98546e-125	-0.679448
	SKAP2									-0.353357	0.074	0.402	1.3126e-16	-0.327233	0.066	0.2	4.31202e-95	-0.68059
	PLEKHB2									-0.378465	0.138	0.468	5.18059e-15	-0.302813	0.121	0.278	4.45679e-88	-0.681278
	AKR1A1													-0.682547	0.062	0.303	6.21156e-307	-0.682547
	MRPS23									-0.280742	0.017	0.251	2.03863e-10	-0.401967	0.008	0.106	3.65491e-163	-0.682709
	TIMM8B	-0.378723	0.138	0.18	2.69263e-07									-0.304553	0.088	0.222	1.39032e-79	-0.683276
	CXCR4	-0.404697	0.082	0.13	5.7777e-12					-0.278759	0.005	0.165	3.45999e-16					-0.683456
	GAMT													-0.684946	0.017	0.206	0	-0.684946
	DPP9									-0.363957	0.037	0.357	6.65045e-19	-0.323787	0.051	0.169	8.59557e-89	-0.687744
	FAAP20									-0.273909	0.032	0.303	2.98732e-09	-0.413893	0.028	0.148	4.5184e-135	-0.687802
	MKRN1									-0.311412	0.028	0.331	3.30162e-16	-0.376396	0.02	0.127	3.11167e-126	-0.687808
	NDUFB3													-0.688269	0.064	0.299	6.26075e-293	-0.688269
	HPCAL1									-0.258678	0.046	0.323	6.09853e-09	-0.430082	0.021	0.135	3.79088e-145	-0.68876
	CAPZA2									-0.268451	0.193	0.504	7.9147e-10	-0.421004	0.187	0.419	1.05779e-166	-0.689454
	ATOX1													-0.690551	0.248	0.616	0	-0.690551
	MPHOSPH8									-0.321094	0.032	0.349	6.8153e-16	-0.370333	0.025	0.129	1.35878e-111	-0.691427
	PHKB									-0.332995	0.023	0.329	1.78654e-22	-0.358886	0.013	0.105	5.89498e-125	-0.691881
	LY86													-0.693277	0.039	0.253	4.74487e-300	-0.693277
	SMIM15									-0.337063	0.026	0.279	1.22236e-09	-0.356529	0.017	0.109	3.85103e-112	-0.693592
	METTL7A									-0.288135	0.01	0.269	5.94943e-23	-0.407567	0.005	0.102	1.22166e-175	-0.695702
	TCEAL4									-0.339932	0.051	0.339	1.14908e-10	-0.356668	0.029	0.13	5.22236e-98	-0.6966
	ZNF703													-0.696833	0.005	0.186	0	-0.696833
	CSNK2B					-0.337933	0.109	0.133	1					-0.359062	0.144	0.339	2.7711e-123	-0.696994
	DCTN3									-0.254245	0.044	0.313	9.30671e-07	-0.444354	0.023	0.139	9.02257e-144	-0.698598
	ARID4A									-0.290059	0.018	0.299	1.36962e-21	-0.408571	0.016	0.123	1.86302e-140	-0.698629
	SOCS6													-0.69928	0.008	0.188	0	-0.69928
	UBXN6									-0.27438	0.031	0.311	1.33411e-11	-0.426943	0.036	0.167	1.21688e-140	-0.701323
	VDAC3									-0.279817	0.063	0.343	9.00241e-06	-0.423133	0.047	0.189	4.32097e-136	-0.70295
	HMGCR	-0.390805	0.073	0.123	9.0627e-13					-0.312632	0.021	0.297	2.51075e-18					-0.703437
	PRPF8									-0.354513	0.039	0.333	2.24894e-13	-0.350168	0.038	0.15	7.86568e-100	-0.704681
	AAK1									-0.42817	0.073	0.404	7.63318e-19	-0.277319	0.039	0.13	5.22045e-67	-0.705489
	IMPDH2									-0.277083	0.019	0.199	2.00621e-06	-0.428617	0.023	0.139	7.80283e-145	-0.705699
	STOML2									-0.292563	0.022	0.267	4.79508e-11	-0.413147	0.023	0.134	3.19095e-137	-0.70571
	SHMT2									-0.380756	0.023	0.269	4.55752e-10	-0.325117	0.028	0.124	2.25701e-93	-0.705872
	MTSS1									-0.358115	0.057	0.357	7.07407e-12	-0.348849	0.124	0.303	1.11172e-115	-0.706965
	RASA1									-0.298969	0.011	0.245	1.04944e-19	-0.408257	0.011	0.11	8.06122e-152	-0.707225
	PPP1R7									-0.297184	0.032	0.293	3.30743e-11	-0.411738	0.013	0.114	4.23278e-146	-0.708922
	MPC1									-0.309924	0.072	0.388	2.53362e-10	-0.399011	0.043	0.177	5.50536e-127	-0.708935
	ANP32E									-0.443995	0.023	0.279	7.10026e-17	-0.266412	0.028	0.103	1.62775e-63	-0.710406
	TBL1XR1									-0.343006	0.014	0.309	1.0146e-23	-0.367513	0.011	0.101	1.2543e-129	-0.710518
	RAB4A									-0.305146	0.025	0.309	5.29062e-16	-0.406752	0.008	0.105	1.63965e-157	-0.711898
	MRM2									-0.293462	0.006	0.227	8.7354e-22	-0.418622	0.006	0.102	1.85882e-175	-0.712084
	MRPL12									-0.254926	0.023	0.225	3.43641e-07	-0.458527	0.016	0.134	3.13094e-171	-0.713453
	NME3									-0.259112	0.02	0.245	1.18865e-08	-0.454347	0.008	0.119	3.05278e-187	-0.713459
	PTP4A2									-0.448355	0.136	0.48	5.16765e-17	-0.265438	0.144	0.304	4.97442e-78	-0.713793
	PRKCB									-0.395281	0.024	0.289	6.06732e-16	-0.319939	0.028	0.121	9.06555e-90	-0.71522
	NDUFS1									-0.342176	0.046	0.329	1.38412e-12	-0.373152	0.04	0.163	1.2217e-113	-0.715327
	PET100					-0.496448	0.072	0.109	0.00603217	0.293311	0.113	0.343	1	-0.512514	0.096	0.312	1.41577e-200	-0.715651
	SLC36A1									-0.339405	0.014	0.315	7.85449e-28	-0.376401	0.01	0.106	2.03209e-142	-0.715806
	PPP1R14B					-0.339508	0.091	0.113	1					-0.376495	0.133	0.318	6.22994e-123	-0.716003
	KDELR1					-0.297082	0.105	0.121	1					-0.418969	0.128	0.333	1.10051e-150	-0.716051
	NUDCD2									-0.33225	0.024	0.237	4.58095e-06	-0.384215	0.02	0.128	3.35914e-131	-0.716465
	H1FX	-0.33348	0.066	0.105	1.96465e-08									-0.383433	0.018	0.121	1.15121e-131	-0.716912
	FSCN1													-0.71807	0.069	0.336	0	-0.71807
	EMC10									-0.351154	0.046	0.335	1.71148e-10	-0.368592	0.046	0.169	8.93445e-107	-0.719745
	SDHB									-0.357301	0.062	0.382	4.99183e-12	-0.363044	0.044	0.164	9.5225e-106	-0.720345
	CCT8									-0.368326	0.1	0.384	3.3383e-08	-0.352816	0.137	0.322	7.15501e-117	-0.721142
	FOLR2													-0.722064	0.255	0.626	0	-0.722064
	RGS19									-0.302509	0.018	0.251	6.89668e-10	-0.419611	0.016	0.124	1.8211e-150	-0.72212
	GIT2									-0.338171	0.021	0.321	3.64429e-21	-0.384105	0.012	0.11	1.77802e-142	-0.722276
	NCOR1									-0.442127	0.035	0.357	1.50951e-21	-0.280194	0.033	0.124	1.70214e-73	-0.722321
	PPP3R1									-0.457934	0.031	0.373	4.81261e-25	-0.264588	0.047	0.145	2.38199e-66	-0.722522
	MRPS7									-0.30379	0.034	0.285	3.38482e-09	-0.418807	0.02	0.134	4.13963e-149	-0.722597
	AIP									-0.346597	0.022	0.261	5.18078e-11	-0.378341	0.024	0.125	2.51292e-114	-0.724939
	EIF2AK1									-0.339704	0.032	0.309	3.21479e-10	-0.385789	0.024	0.129	4.88118e-120	-0.725493
	MYL6B									-0.305817	0.013	0.177	1.70956e-06	-0.419966	0.009	0.111	2.07722e-167	-0.725783
	ME2					-0.726502	0.052	0.13	1.28346e-16									-0.726502
	LACTB2									-0.273742	0.023	0.281	1.28796e-12	-0.453435	0.021	0.145	6.52416e-164	-0.727178
	RTF2									-0.428511	0.035	0.329	4.69336e-13	-0.299417	0.029	0.117	1.20073e-81	-0.727928
	BOD1L1									-0.455503	0.039	0.371	2.76856e-23	-0.273144	0.039	0.135	8.59567e-70	-0.728647
	APOBEC3C									-0.283002	0.017	0.269	5.45104e-12	-0.445804	0.006	0.112	1.20967e-194	-0.728806
	CD180									-0.273591	0.001	0.183	1.9831e-69	-0.456607	0.001	0.104	1.96962e-240	-0.730198
	TPD52L2									-0.362851	0.054	0.359	1.00008e-13	-0.367912	0.072	0.217	8.80981e-108	-0.730763
	APBB1IP									-0.358561	0.011	0.253	3.00448e-20	-0.37239	0.016	0.111	1.00993e-124	-0.730951
	IARS2									-0.386715	0.041	0.349	4.0499e-16	-0.34487	0.022	0.117	8.67584e-106	-0.731585
	FABP3	-0.731631	0.084	0.212	2.98016e-64													-0.731631
	HSD17B11									-0.351491	0.021	0.265	2.92209e-10	-0.380512	0.015	0.111	1.56573e-129	-0.732004
	IK									-0.330951	0.032	0.327	1.55976e-15	-0.401851	0.034	0.156	1.37647e-123	-0.732803
	ADH5									-0.34433	0.034	0.339	1.84393e-15	-0.388839	0.03	0.143	2.40577e-118	-0.733169
	RALBP1									-0.303313	0.052	0.355	2.46074e-14	-0.430515	0.044	0.181	2.14427e-130	-0.733829
	SAMD1									-0.311908	0.008	0.261	3.87361e-20	-0.42251	0.007	0.112	6.48932e-183	-0.734418
	HEBP1									-0.398384	0.111	0.418	3.95044e-10	-0.336266	0.057	0.183	2.13732e-96	-0.73465
	COPRS									-0.272077	0.051	0.337	3.36178e-08	-0.463292	0.041	0.192	7.50858e-163	-0.735368
	MGST2									-0.275967	0.049	0.313	1.07033e-05	-0.461627	0.023	0.153	6.94261e-167	-0.737594
	ZDHHC12									-0.266117	0.02	0.281	3.91927e-13	-0.472899	0.007	0.118	2.07056e-204	-0.739016
	OSBPL1A									-0.357498	0.034	0.325	5.99136e-15	-0.381865	0.011	0.106	2.33694e-142	-0.739363
	MYCBP2									-0.371009	0.03	0.333	1.95053e-20	-0.37057	0.02	0.119	7.55834e-119	-0.741579
	POLR2L					-0.317045	0.209	0.228	1					-0.424923	0.169	0.41	8.34258e-178	-0.741968
	AES									-0.28393	0.098	0.426	2.02122e-12	-0.458229	0.122	0.334	7.42297e-171	-0.742159
	SLC25A11									-0.302774	0.026	0.277	6.30517e-09	-0.442119	0.015	0.13	1.39494e-169	-0.744893
	HSPD1					-0.457019	0.057	0.101	0.000375757					-0.288727	0.141	0.309	1.03329e-88	-0.745746
	CDKN1A									-0.408675	0.099	0.39	3.04625e-11	-0.338353	0.083	0.228	4.81312e-97	-0.747028
	SNCA	-0.464955	0.077	0.139	3.92414e-19					-0.282629	0.065	0.337	1.73631e-06					-0.747584
	C14orf119									-0.385324	0.042	0.331	1.12293e-10	-0.363419	0.04	0.153	8.75135e-103	-0.748743
	ARPC4									-0.331757	0.123	0.462	6.2366e-16	-0.417225	0.104	0.293	1.31906e-144	-0.748982
	CYBRD1									-0.437382	0.036	0.349	9.66768e-22	-0.314304	0.028	0.119	9.35136e-86	-0.751686
	EPS15									-0.32673	0.078	0.396	9.03478e-14	-0.426044	0.084	0.257	9.26473e-140	-0.752774
	CNOT7									-0.263763	0.029	0.319	2.78187e-13	-0.489212	0.012	0.138	3.07529e-201	-0.752974
	SMIM14									-0.34425	0.021	0.287	1.27306e-16	-0.409343	0.008	0.102	1.00424e-155	-0.753593
	EFCAB14									-0.364001	0.051	0.355	2.10999e-15	-0.39112	0.04	0.168	3.86187e-124	-0.755121
	COL4A3BP									-0.359917	0.056	0.38	3.13588e-18	-0.396228	0.101	0.279	1.61217e-129	-0.756145
	C5AR1	-0.499395	0.156	0.241	4.98718e-25									-0.257488	0.234	0.431	4.56192e-96	-0.756884
	ATP6V0A1									-0.364393	0.035	0.361	2.30772e-24	-0.393361	0.024	0.141	1.13399e-135	-0.757754
	RRAGD									-0.378376	0.036	0.335	1.66444e-16	-0.379727	0.03	0.146	2.15536e-118	-0.758102
	CD81													-0.758561	0.259	0.644	0	-0.758561
	TNFRSF1A									-0.295216	0.031	0.321	3.04901e-15	-0.465221	0.035	0.183	2.42157e-171	-0.760436
	CREB3L2									-0.294794	0.024	0.301	4.85092e-13	-0.466099	0.021	0.152	1.60786e-172	-0.760892
	SLC25A39									-0.403925	0.029	0.313	5.05057e-15	-0.357086	0.023	0.121	2.4196e-110	-0.761012
	SDC3									-0.271751	0.017	0.267	1.05733e-13	-0.49031	0.011	0.137	1.37809e-209	-0.762061
	GATM	-0.298969	0.071	0.106	6.64807e-06					-0.463184	0.05	0.363	2.06553e-17					-0.762153
	ITGAM									-0.436252	0.039	0.319	3.15832e-16	-0.326312	0.017	0.103	1.41114e-101	-0.762564
	DDIT4L									-0.279859	0.159	0.44	3.35018e-08	-0.485578	0.41	0.717	0	-0.765437
	LASP1									-0.33257	0.05	0.375	2.76617e-16	-0.433652	0.048	0.199	2.29404e-149	-0.766222
	REEP4									-0.314883	0.006	0.189	5.59511e-13	-0.454091	0.005	0.111	8.19192e-203	-0.768973
	GALC									-0.302343	0.022	0.291	1.01416e-12	-0.466659	0.007	0.122	8.68995e-206	-0.769002
	SMIM37									-0.271006	0.043	0.321	8.51494e-09	-0.49935	0.022	0.152	1.88539e-173	-0.770356
	CD86									-0.358487	0.057	0.351	5.37094e-14	-0.413398	0.019	0.127	2.03181e-137	-0.771885
	PEPD													-0.773195	0.074	0.364	0	-0.773195
	MPC2									-0.264183	0.121	0.398	0.000124685	-0.509958	0.041	0.204	7.1683e-188	-0.774142
	NEK6									-0.26879	0.035	0.285	3.2811e-08	-0.50574	0.008	0.137	9.85164e-231	-0.77453
	NAGA									-0.255012	0.041	0.327	9.62749e-11	-0.519686	0.022	0.167	1.13098e-204	-0.774699
	TMEM70													-0.774836	0.033	0.265	0	-0.774836
	CSDE1									-0.304232	0.168	0.484	2.39543e-14	-0.470726	0.155	0.397	1.24854e-195	-0.774958
	SUPT16H									-0.448382	0.03	0.317	2.79842e-15	-0.327081	0.026	0.122	2.8921e-94	-0.775463
	HPS1									-0.394629	0.047	0.373	1.27236e-16	-0.38157	0.035	0.153	7.13771e-115	-0.776199
	MYL6					-0.275643	0.548	0.554	1					-0.50169	0.554	0.838	0	-0.777334
	PIK3R1									-0.456791	0.033	0.365	4.16976e-26	-0.322093	0.052	0.168	7.29574e-86	-0.778884
	VPS35									-0.263329	0.061	0.367	6.88986e-11	-0.515572	0.062	0.246	1.69226e-188	-0.778901
	RPP25									-0.290006	0.008	0.259	2.28903e-22	-0.489826	0.006	0.122	7.48191e-222	-0.779831
	TXNDC17									-0.305857	0.092	0.382	1.20589e-06	-0.47406	0.066	0.24	1.21614e-160	-0.779917
	RBMX									-0.316087	0.032	0.307	3.19205e-13	-0.464657	0.026	0.161	7.11034e-167	-0.780744
	NUDT14									-0.332121	0.042	0.293	9.98401e-06	-0.449083	0.019	0.14	8.95455e-167	-0.781204
	IGF2BP3									-0.427601	0.034	0.349	5.35088e-18	-0.357003	0.021	0.12	1.13739e-109	-0.784603
	ATP5MD					-0.379601	0.267	0.284	1					-0.4057	0.295	0.579	5.23628e-215	-0.785301
	STARD7									-0.353998	0.036	0.341	2.93443e-19	-0.432483	0.038	0.177	7.96529e-145	-0.786481
	MRPS18B									-0.386743	0.026	0.281	1.48073e-10	-0.40309	0.02	0.123	8.53131e-131	-0.789834
	SDHC									-0.34786	0.068	0.402	4.78535e-14	-0.445372	0.044	0.187	4.17016e-145	-0.793232
	ZYX	-0.5043	0.067	0.136	1.94167e-25									-0.291332	0.096	0.233	5.61805e-80	-0.795632
	ANAPC16									-0.385727	0.062	0.355	6.1627e-10	-0.410473	0.028	0.145	1.78926e-131	-0.7962
	ATP5MC1									-0.255381	0.049	0.311	3.47478e-06	-0.541387	0.026	0.179	5.29514e-206	-0.796768
	DUT									-0.301988	0.031	0.275	5.41566e-09	-0.494804	0.019	0.151	5.43922e-186	-0.796792
	GIPC1									-0.392606	0.015	0.249	3.29592e-16	-0.404907	0.012	0.114	6.80709e-152	-0.797513
	ZCRB1									-0.348524	0.04	0.349	6.69005e-14	-0.44915	0.027	0.155	2.17889e-150	-0.797674
	COX8A					-0.271165	0.262	0.277	1					-0.529353	0.302	0.618	2.7533e-304	-0.800517
	WASF2									-0.393466	0.125	0.438	6.58907e-12	-0.4074	0.101	0.286	5.00146e-142	-0.800866
	TMEM243									-0.403614	0.022	0.279	1.92204e-15	-0.398365	0.028	0.145	9.77504e-129	-0.801979
	LAIR1													-0.802406	0.018	0.247	0	-0.802406
	TMEM230									-0.272348	0.079	0.378	7.614e-07	-0.531872	0.053	0.229	4.65673e-195	-0.80422
	REX1BD													-0.805261	0.037	0.291	0	-0.805261
	C6orf48									-0.347612	0.055	0.341	7.37039e-12	-0.460401	0.133	0.36	3.19637e-184	-0.808013
	RDH11									-0.437399	0.035	0.341	7.4848e-20	-0.372184	0.022	0.127	1.56438e-118	-0.809583
	TMEM147													-0.809912	0.041	0.301	0	-0.809912
	PGP									-0.301691	0.037	0.321	3.20243e-10	-0.509109	0.029	0.173	2.71013e-183	-0.8108
	DNPH1													-0.810919	0.034	0.281	0	-0.810919
	MT-ATP8	-0.553715	0.065	0.14	3.51781e-29					-0.258703	0.02	0.245	4.53162e-18					-0.812419
	LMO2									-0.332524	0.024	0.257	2.14467e-10	-0.480826	0.006	0.124	1.57851e-222	-0.813351
	RNPEPL1									-0.253608	0.017	0.257	6.1414e-10	-0.561108	0.013	0.157	2.57509e-249	-0.814717
	SLC17A5									-0.344577	0.043	0.339	1.05272e-14	-0.471558	0.051	0.214	2.39987e-165	-0.816135
	SQLE					-0.871189	0.13	0.27	1.70462e-31	-0.298713	0.139	0.41	5.48319e-07	0.352387	0.292	0.278	8.40251e-18	-0.817515
	DCXR									-0.405062	0.046	0.339	2.18693e-14	-0.412821	0.018	0.13	1.60407e-146	-0.817883
	RCSD1									-0.2586	0.052	0.335	4.81331e-08	-0.559426	0.014	0.155	5.51115e-234	-0.818026
	PPP1CA									-0.397757	0.089	0.408	7.86879e-15	-0.420414	0.099	0.283	1.69441e-143	-0.818171
	TFPT									-0.369196	0.025	0.267	7.5798e-11	-0.449674	0.018	0.132	1.67295e-154	-0.81887
	CD28									-0.256005	0.006	0.193	1.35231e-18	-0.564086	0.003	0.14	3.80416e-296	-0.820091
	SDC2									-0.252112	0.098	0.371	2.76002e-06	-0.569825	0.026	0.192	2.18961e-235	-0.821937
	NIPSNAP2									-0.35884	0.061	0.38	4.31731e-13	-0.463476	0.055	0.216	7.591e-156	-0.822316
	CRYL1									-0.459404	0.047	0.357	1.1467e-16	-0.363014	0.011	0.104	2.08576e-134	-0.822418
	PPP2R5C									-0.416448	0.035	0.337	5.58114e-18	-0.406335	0.02	0.13	5.77391e-139	-0.822784
	HSP90AB1					-0.430357	0.28	0.326	0.00813267	-0.393188	0.338	0.629	2.36782e-15					-0.823545
	RNF181					-0.275684	0.098	0.109	1					-0.548945	0.11	0.345	2.41982e-224	-0.824629
	SSBP1					-0.345281	0.086	0.111	1					-0.480773	0.119	0.337	4.20453e-183	-0.826054
	RNF187									-0.450407	0.019	0.299	3.0375e-18	-0.377207	0.016	0.115	1.34353e-128	-0.827613
	FCHSD2									-0.36508	0.022	0.319	4.05733e-20	-0.462547	0.013	0.129	3.53344e-179	-0.827627
	NISCH									-0.361625	0.006	0.255	2.7182e-31	-0.466771	0.002	0.111	3.21839e-237	-0.828396
	RPS21					-0.500588	0.5	0.599	2.30152e-16					-0.32936	0.765	0.923	5.20659e-254	-0.829947
	FAM213A									-0.372613	0.052	0.359	3.31771e-15	-0.457554	0.013	0.132	1.81613e-184	-0.830168
	TMEM251									-0.376425	0.041	0.309	4.31785e-11	-0.454526	0.038	0.184	1.76362e-160	-0.830951
	OSTF1									-0.339556	0.106	0.418	2.7222e-09	-0.493916	0.055	0.218	5.96573e-169	-0.833471
	CTSL					-0.293784	0.226	0.248	1					-0.540009	0.374	0.707	0	-0.833794
	STUB1									-0.332406	0.058	0.367	1.14193e-12	-0.503762	0.04	0.2	2.22168e-183	-0.836168
	RPS6KA1									-0.525399	0.023	0.327	1.5151e-25	-0.311165	0.042	0.144	3.27016e-82	-0.836564
	ATP6V1A									-0.44644	0.08	0.396	1.37258e-16	-0.390497	0.03	0.146	3.531e-121	-0.836938
	LIMS1									-0.329174	0.14	0.43	1.58267e-09	-0.509012	0.086	0.29	3.93351e-190	-0.838186
	GRB2					-0.491982	0.146	0.194	0.000920482	-0.346565	0.221	0.53	3.6619e-12					-0.838548
	CAT									-0.440688	0.04	0.369	2.9555e-24	-0.398303	0.012	0.111	8.05433e-148	-0.838991
	ACAP2									-0.536593	0.044	0.396	1.96371e-28	-0.302563	0.035	0.128	6.65409e-76	-0.839156
	PPT1									-0.264932	0.094	0.355	6.80778e-08	-0.575571	0.028	0.198	2.74129e-235	-0.840503
	PI4K2A									-0.295609	0.033	0.369	5.83573e-23	-0.545197	0.035	0.203	2.59323e-212	-0.840807
	AKAP9									-0.353443	0.037	0.343	8.20976e-19	-0.487511	0.031	0.173	3.03273e-168	-0.840954
	ZFAND5									-0.377152	0.092	0.42	6.78044e-17	-0.463822	0.086	0.274	2.42414e-161	-0.840974
	TMEM14B									-0.280385	0.068	0.38	2.77817e-10	-0.560861	0.023	0.173	4.08091e-217	-0.841246
	TMEM86A									-0.327142	0.004	0.243	3.15854e-30	-0.514612	0.004	0.128	2.02421e-257	-0.841754
	MAPKAPK3									-0.434708	0.018	0.293	1.64486e-17	-0.407891	0.012	0.117	1.06633e-160	-0.842599
	POLR2J									-0.26589	0.07	0.371	2.42279e-09	-0.576808	0.061	0.258	1.35753e-215	-0.842698
	TOMM20					-0.317902	0.085	0.11	1					-0.526396	0.12	0.362	2.85635e-222	-0.844298
	RASSF2									-0.52203	0.026	0.287	1.75809e-17	-0.322506	0.027	0.118	8.52515e-88	-0.844536
	FCGR3A									-0.275628	0.059	0.335	1.07105e-10	-0.568946	0.012	0.159	1.14391e-252	-0.844573
	SNX27									-0.484759	0.046	0.386	5.52303e-22	-0.361185	0.033	0.151	5.49784e-117	-0.845944
	MRPL41									-0.275133	0.08	0.394	5.40868e-09	-0.571469	0.056	0.248	3.5356e-216	-0.846602
	MTHFR									-0.413993	0.011	0.325	3.4062e-46	-0.433043	0.013	0.121	1.69015e-163	-0.847036
	ARHGAP17									-0.390505	0.018	0.285	6.22608e-20	-0.456752	0.009	0.12	6.74337e-190	-0.847257
	WNK1									-0.53781	0.046	0.402	3.78112e-34	-0.31439	0.056	0.177	5.13497e-88	-0.8522
	TPCN1									-0.410974	0.011	0.301	2.43013e-29	-0.442176	0.004	0.11	1.15155e-209	-0.853149
	RNF7									-0.43026	0.069	0.39	9.50131e-13	-0.424061	0.042	0.178	1.55363e-133	-0.854322
	NTAN1	-0.476524	0.069	0.136	1.72012e-22									-0.379587	0.084	0.24	2.64418e-114	-0.856111
	RPL39					-0.42348	0.621	0.666	6.35203e-08					-0.433467	0.835	0.967	0	-0.856946
	RBBP7									-0.446298	0.032	0.349	1.31398e-21	-0.410708	0.019	0.125	4.61005e-138	-0.857006
	GIMAP4									-0.2694	0.021	0.291	9.54076e-15	-0.58922	0.008	0.15	1.28671e-267	-0.85862
	MTIF3									-0.351754	0.027	0.303	7.99464e-12	-0.507128	0.01	0.127	6.04864e-191	-0.858882
	ATG4C									-0.362875	0.004	0.299	4.6885e-59	-0.496107	0.002	0.113	5.26246e-252	-0.858982
	ME1					-0.483395	0.07	0.117	0.000131456	-0.380354	0.06	0.357	1.11803e-13					-0.863749
	NFIC									-0.413312	0.018	0.325	6.91325e-28	-0.450639	0.036	0.175	1.57217e-150	-0.863951
	LCP1									-0.298214	0.223	0.51	9.81846e-08	-0.565895	0.116	0.371	1.32026e-252	-0.864108
	APMAP									-0.442161	0.035	0.341	3.58854e-21	-0.422226	0.011	0.119	1.87495e-167	-0.864387
	EIF3G									-0.266341	0.088	0.396	4.5491e-09	-0.598665	0.131	0.4	4.37279e-272	-0.865006
	UFC1									-0.338778	0.077	0.373	2.64303e-08	-0.528084	0.056	0.234	2.51058e-187	-0.866863
	SEC11A					-0.348208	0.085	0.11	1					-0.519397	0.139	0.387	2.28812e-219	-0.867605
	HNRNPUL1									-0.367582	0.026	0.309	1.0003e-17	-0.501643	0.034	0.193	3.52979e-192	-0.869225
	ZNF106									-0.451726	0.035	0.353	5.53845e-25	-0.417837	0.021	0.136	7.32927e-144	-0.869563
	FOXO3									-0.387701	0.043	0.347	3.59747e-17	-0.482458	0.025	0.162	1.37998e-174	-0.870159
	BTF3					-0.319034	0.199	0.227	1					-0.552615	0.277	0.601	0	-0.871649
	CTDSP2									-0.389081	0.015	0.291	5.11994e-21	-0.485694	0.016	0.143	1.60949e-187	-0.874775
	DPY30									-0.401243	0.028	0.267	2.62095e-10	-0.473741	0.016	0.138	1.34923e-178	-0.874984
	NDUFA12									-0.44223	0.048	0.323	2.76245e-10	-0.435431	0.021	0.131	1.26353e-139	-0.87766
	C20orf27									-0.27131	0.012	0.243	3.00355e-16	-0.606433	0.004	0.15	1.52782022639236e-310	-0.877743
	GABARAPL1	-0.432906	0.067	0.125	6.55713e-18					-0.445283	0.029	0.325	8.449e-20					-0.878188
	RPL17	-0.383392	0.24	0.294	5.9307e-12	-0.497199	0.063	0.106	0.000162637									-0.880591
	PRKACA									-0.473405	0.026	0.291	2.52419e-17	-0.407886	0.033	0.156	3.19294e-133	-0.881291
	HADH									-0.284601	0.013	0.267	1.39259e-16	-0.5981	0.007	0.156	1.61292e-298	-0.882701
	STX10									-0.356583	0.013	0.235	1.92829e-13	-0.526222	0.006	0.133	5.31851e-243	-0.882805
	RASSF4									-0.326293	0.1	0.428	3.04574e-14	-0.556863	0.031	0.193	1.60909e-211	-0.883156
	UQCC2									-0.294012	0.045	0.327	2.49429e-09	-0.589958	0.027	0.19	8.91545e-226	-0.88397
	TOMM7					-0.298705	0.235	0.253	1					-0.586221	0.36	0.7	0	-0.884927
	COPS9					-0.284441	0.117	0.128	1					-0.602651	0.104	0.348	5.93953e-251	-0.887092
	MRPL35									-0.463428	0.02	0.271	3.29889e-13	-0.424435	0.011	0.111	2.75676e-151	-0.887863
	ECHS1									-0.398082	0.05	0.341	1.74632e-12	-0.491578	0.022	0.155	2.31e-180	-0.88966
	MYO5A									-0.455885	0.048	0.384	1.01502e-26	-0.434315	0.025	0.152	8.00323e-152	-0.8902
	BNIP3L									-0.432455	0.079	0.434	1.46786e-18	-0.459467	0.126	0.349	9.40857e-182	-0.891922
	NUDT3									-0.347924	0.019	0.305	1.223e-20	-0.544417	0.009	0.144	2.22124e-244	-0.892341
	POLR2F									-0.405508	0.041	0.311	1.0857e-11	-0.488968	0.024	0.162	1.75335e-177	-0.894476
	LPCAT2					-0.380784	0.074	0.103	1					-0.514951	0.055	0.241	4.20652e-199	-0.895735
	SET					-0.410783	0.109	0.142	0.903266	-0.485998	0.151	0.504	4.47143e-22					-0.896781
	TSPO					-0.456404	0.067	0.102	0.025171					-0.440513	0.117	0.32	3.17992e-158	-0.896917
	AMDHD2									-0.344983	0.012	0.295	9.01333e-23	-0.552076	0.012	0.156	4.19026e-246	-0.897059
	ACTR2									-0.485977	0.3	0.586	2.3943e-20	-0.413104	0.295	0.566	1.66349e-207	-0.899081
	PHF3									-0.49999	0.027	0.351	2.18769e-26	-0.399858	0.021	0.127	6.29677e-129	-0.899848
	PTGES3					-0.382242	0.096	0.128	1	-0.266067	0.141	0.454	3.23427e-09	-0.251859	0.163	0.324	3.12977e-75	-0.900168
	EPRS									-0.42193	0.033	0.317	4.40113e-15	-0.478951	0.017	0.145	2.46692e-184	-0.900881
	ABCC5									-0.428347	0.009	0.305	2.84989e-39	-0.472995	0.004	0.115	2.31108e-226	-0.901342
	ARPC3					-0.251666	0.386	0.376	1					-0.649891	0.389	0.756	0	-0.901557
	CD63													-0.901829	0.581	0.931	0	-0.901829
	PABPC4									-0.457584	0.045	0.365	1.57374e-21	-0.444386	0.054	0.211	5.54047e-149	-0.90197
	TNFSF12									-0.4837	0.015	0.245	2.17825e-17	-0.421177	0.004	0.101	5.5077e-192	-0.904878
	IGSF6	-0.256466	0.226	0.234	1									-0.650841	0.358	0.731	0	-0.907307
[truncated: 605 more rows]

## Sheet: Fig4D
Figure 4D
	Day	Media	Stimulation	IFNγ	IL-10	IL-12p70	IL-13	IL-1β	IL-2	IL-4	IL-6	IL-8	TNFα
				pg/mL	pg/mL	pg/mL	pg/mL	pg/mL	pg/mL	pg/mL	pg/mL	pg/mL	pg/mL
	Day 7	Mac media	MCSF Control	<1.7	1.5	1.1	23.9925	14.2041	2.6835	0.19035	5.02338	>4816	11.1341
	Day 7	Mac media	MCSF+LPS 1	3.2	2.06202	3.79676	21.5	28.2406	2.5	1.20911	484.41	>4816	1637.98
	Day 7	Mac media	MCSF+LPS 2	5.2	3.2	3.3	47.9302	23.1428	3.03537	1.34492	330.546	>4816	1462.31
	Day 7	Mac media	GMCSF Control	<1.7	2.2	2.7	59.1	24.9387	4.4	0.704037	48.6764	>4816	26.3295
	Day 7	Mac media	GMCSF+LPS 1	4	3.3	5.1	61.7125	31.6801	4.9	1.62758	307.959	>4816	670.924
	Day 7	Mac media	GMCSF+LPS 2	2.7	2.8	6.24773	39.5638	30.0804	4.6	1.3	284.7	>4816	656.738
	Day 7	Mac media	GMCSF/IL34 Control	4.3	1.5	4.5	53.7488	27.0397	3.3	0.7	65.7433	>4816	28.7453
	Day 7	Mac media	GMCSF/IL34+LPS 1	1.9	3	9.81138	35.5	68.5489	5.14502	3.13705	1440	>4816	>2784
	Day 7	Mac media	GMCSF/IL34+LPS 2	4.2	7.7	2.5	36.7	77.5326	6.8	1.5886	1037.29	>4816	>2784
	Day 0	EB media	Control	<1.7	<0.2	<0.4	<1.2	<2.5	<0.3	<0.2	<0.6	38.0001	<0.5
	Day 0	EB media	LPS 1	2.11046	37.9489	2.3	10.2	8.22073	1.31856	0.6	102.285	1957.4	160.43
	Day 0	EB media	LPS 2	<1.7	44.7453	1.2	9.1	5.88216	0.6	0.506538	121.864	2213.38	172.822

[truncated: 3 more sheets: Fig5D, Fig5E, SupplFig11A]
